# Supplementary material for: Efficient optical plasmonic tweezer-controlled single-molecule SERS characterization of pH-dependent amylin species in aqueous milieus
Source: Nat Commun. 2023 Nov 2;14:6996. doi: 10.1038/s41467-023-42812-3 (PMC10620188; doi:10.1038/s41467-023-42812-3)
Supplement: Supplementary file 4 — Supplementary Data 1 [file 41467_2023_42812_MOESM4_ESM.zip]

Archive with 1 entries (1 files):
- Supplementary Data 1.pdb
