# Supplementary material for: Efficient optical plasmonic tweezer-controlled single-molecule SERS characterization of pH-dependent amylin species in aqueous milieus
Source: Nat Commun. 2023 Nov 2;14:6996. doi: 10.1038/s41467-023-42812-3 (PMC10620188; doi:10.1038/s41467-023-42812-3)
Supplement: Supplementary file 4 — Supplementary Data 1 [file 41467_2023_42812_MOESM4_ESM.zip › Supplementary Data 1.pdb]

MODEL        1
ATOM      1  N   LYS     1      24.800  52.100  35.200  0.00  0.00           N  
ATOM      2  CA  LYS     1      24.840  50.880  34.360  0.00  0.00           C  
ATOM      3  C   LYS     1      24.450  51.030  32.930  0.00  0.00           C  
ATOM      4  O   LYS     1      23.880  52.080  32.620  0.00  0.00           O  
ATOM      5  CB  LYS     1      24.150  49.670  35.020  0.00  0.00           C  
ATOM      6  CG  LYS     1      25.170  49.000  35.940  0.00  0.00           C  
ATOM      7  CD  LYS     1      24.620  47.690  36.530  0.00  0.00           C  
ATOM      8  CE  LYS     1      25.460  47.040  37.630  0.00  0.00           C  
ATOM      9  NZ  LYS     1      26.630  46.360  37.030  0.00  0.00           N1+
ATOM     10  H01 LYS     1      24.994  51.855  36.160  0.00  0.00           H  
ATOM     11  H02 LYS     1      25.494  52.757  34.873  0.00  0.00           H  
ATOM     12  H03 LYS     1      25.910  50.678  34.309  0.00  0.00           H  
ATOM     13  H04 LYS     1      23.801  48.969  34.262  0.00  0.00           H  
ATOM     14  H05 LYS     1      23.289  50.003  35.599  0.00  0.00           H  
ATOM     15  H06 LYS     1      25.388  49.681  36.763  0.00  0.00           H  
ATOM     16  H07 LYS     1      26.073  48.781  35.370  0.00  0.00           H  
ATOM     17  H08 LYS     1      24.618  46.977  35.705  0.00  0.00           H  
ATOM     18  H09 LYS     1      23.634  47.899  36.944  0.00  0.00           H  
ATOM     19  H10 LYS     1      24.852  46.308  38.163  0.00  0.00           H  
ATOM     20  H11 LYS     1      25.803  47.806  38.325  0.00  0.00           H  
ATOM     21  H12 LYS     1      27.419  46.433  37.657  0.00  0.00           H  
ATOM     22  H13 LYS     1      26.412  45.386  36.876  0.00  0.00           H  
ATOM     23  H14 LYS     1      26.859  46.797  36.149  0.00  0.00           H  
ATOM     24  N   CYS     2      24.570  50.020  32.050  0.00  0.00           N  
ATOM     25  CA  CYS     2      23.770  50.110  30.870  0.00  0.00           C  
ATOM     26  C   CYS     2      22.900  48.900  30.810  0.00  0.00           C  
ATOM     27  O   CYS     2      23.270  47.790  31.190  0.00  0.00           O  
ATOM     28  CB  CYS     2      24.690  50.140  29.640  0.00  0.00           C  
ATOM     29  SG  CYS     2      23.970  50.890  28.160  0.00  0.00           S  
ATOM     30  H01 CYS     2      23.161  51.014  30.886  0.00  0.00           H  
ATOM     31  H02 CYS     2      24.889  49.099  29.386  0.00  0.00           H  
ATOM     32  H03 CYS     2      25.586  50.702  29.902  0.00  0.00           H  
ATOM     33  H15 CYS     2      25.191  49.241  32.214  0.00  0.00           H  
ATOM     34  N   ASN     3      21.620  49.180  30.520  0.00  0.00           N  
ATOM     35  CA  ASN     3      20.560  48.230  30.570  0.00  0.00           C  
ATOM     36  C   ASN     3      20.670  47.080  29.630  0.00  0.00           C  
ATOM     37  O   ASN     3      20.440  45.910  29.950  0.00  0.00           O  
ATOM     38  CB  ASN     3      19.210  48.910  30.290  0.00  0.00           C  
ATOM     39  CG  ASN     3      18.820  49.750  31.500  0.00  0.00           C  
ATOM     40  ND2 ASN     3      18.750  49.180  32.730  0.00  0.00           N  
ATOM     41  OD1 ASN     3      18.660  50.970  31.400  0.00  0.00           O  
ATOM     42  H01 ASN     3      20.632  47.828  31.581  0.00  0.00           H  
ATOM     43  H02 ASN     3      18.447  48.154  30.104  0.00  0.00           H  
ATOM     44  H03 ASN     3      19.297  49.550  29.412  0.00  0.00           H  
ATOM     45  H04 ASN     3      21.394  50.126  30.249  0.00  0.00           H  
ATOM     46  H05 ASN     3      18.531  49.746  33.537  0.00  0.00           H  
ATOM     47  H06 ASN     3      18.917  48.190  32.838  0.00  0.00           H  
ATOM     48  N   THR     4      20.920  47.360  28.340  0.00  0.00           N  
ATOM     49  CA  THR     4      21.110  46.400  27.300  0.00  0.00           C  
ATOM     50  C   THR     4      22.400  45.660  27.300  0.00  0.00           C  
ATOM     51  O   THR     4      23.500  46.180  27.500  0.00  0.00           O  
ATOM     52  CB  THR     4      20.610  46.800  25.940  0.00  0.00           C  
ATOM     53  CG2 THR     4      21.560  47.680  25.110  0.00  0.00           C  
ATOM     54  OG1 THR     4      20.390  45.660  25.120  0.00  0.00           O  
ATOM     55  H01 THR     4      20.406  45.628  27.609  0.00  0.00           H  
ATOM     56  H02 THR     4      19.708  47.363  26.180  0.00  0.00           H  
ATOM     57  H03 THR     4      22.512  47.165  24.982  0.00  0.00           H  
ATOM     58  H04 THR     4      21.117  47.872  24.133  0.00  0.00           H  
ATOM     59  H05 THR     4      21.725  48.625  25.627  0.00  0.00           H  
ATOM     60  H06 THR     4      20.179  44.904  25.672  0.00  0.00           H  
ATOM     61  H07 THR     4      20.979  48.335  28.083  0.00  0.00           H  
ATOM     62  N   ALA     5      22.350  44.380  26.880  0.00  0.00           N  
ATOM     63  CA  ALA     5      23.390  43.410  26.930  0.00  0.00           C  
ATOM     64  C   ALA     5      24.520  43.750  26.030  0.00  0.00           C  
ATOM     65  O   ALA     5      25.660  43.750  26.490  0.00  0.00           O  
ATOM     66  CB  ALA     5      22.920  42.000  26.520  0.00  0.00           C  
ATOM     67  H01 ALA     5      23.705  43.414  27.973  0.00  0.00           H  
ATOM     68  H02 ALA     5      21.985  42.076  25.966  0.00  0.00           H  
ATOM     69  H03 ALA     5      23.677  41.533  25.891  0.00  0.00           H  
ATOM     70  H04 ALA     5      22.764  41.394  27.413  0.00  0.00           H  
ATOM     71  H07 ALA     5      21.473  44.074  26.484  0.00  0.00           H  
ATOM     72  N   THR     6      24.320  44.090  24.740  0.00  0.00           N  
ATOM     73  CA  THR     6      25.300  44.620  23.850  0.00  0.00           C  
ATOM     74  C   THR     6      25.970  45.860  24.340  0.00  0.00           C  
ATOM     75  O   THR     6      27.200  45.860  24.380  0.00  0.00           O  
ATOM     76  CB  THR     6      24.690  44.870  22.500  0.00  0.00           C  
ATOM     77  CG2 THR     6      25.780  45.240  21.480  0.00  0.00           C  
ATOM     78  OG1 THR     6      23.960  43.740  22.050  0.00  0.00           O  
ATOM     79  H01 THR     6      26.081  43.862  23.785  0.00  0.00           H  
ATOM     80  H02 THR     6      23.996  45.705  22.595  0.00  0.00           H  
ATOM     81  H03 THR     6      26.697  44.701  21.718  0.00  0.00           H  
ATOM     82  H04 THR     6      25.448  44.967  20.478  0.00  0.00           H  
ATOM     83  H05 THR     6      23.390  43.957  24.370  0.00  0.00           H  
ATOM     84  H06 THR     6      25.968  46.313  21.522  0.00  0.00           H  
ATOM     85  H07 THR     6      23.764  43.167  22.795  0.00  0.00           H  
ATOM     86  N   CYS     7      25.200  46.840  24.850  0.00  0.00           N  
ATOM     87  CA  CYS     7      25.730  48.010  25.470  0.00  0.00           C  
ATOM     88  C   CYS     7      26.700  47.750  26.580  0.00  0.00           C  
ATOM     89  O   CYS     7      27.810  48.270  26.400  0.00  0.00           O  
ATOM     90  CB  CYS     7      24.560  48.890  25.920  0.00  0.00           C  
ATOM     91  SG  CYS     7      25.010  50.570  26.450  0.00  0.00           S  
ATOM     92  H01 CYS     7      26.334  48.530  24.726  0.00  0.00           H  
ATOM     93  H02 CYS     7      24.136  48.401  26.797  0.00  0.00           H  
ATOM     94  H03 CYS     7      23.862  48.975  25.087  0.00  0.00           H  
ATOM     95  H08 CYS     7      24.197  46.742  24.790  0.00  0.00           H  
ATOM     96  N   ALA     8      26.400  46.990  27.640  0.00  0.00           N  
ATOM     97  CA  ALA     8      27.260  46.680  28.740  0.00  0.00           C  
ATOM     98  C   ALA     8      28.430  45.850  28.320  0.00  0.00           C  
ATOM     99  O   ALA     8      29.570  46.160  28.670  0.00  0.00           O  
ATOM    100  CB  ALA     8      26.410  45.870  29.730  0.00  0.00           C  
ATOM    101  H01 ALA     8      27.655  47.600  29.171  0.00  0.00           H  
ATOM    102  H02 ALA     8      25.435  45.664  29.287  0.00  0.00           H  
ATOM    103  H03 ALA     8      26.912  44.929  29.956  0.00  0.00           H  
ATOM    104  H04 ALA     8      25.471  46.595  27.666  0.00  0.00           H  
ATOM    105  H05 ALA     8      26.278  46.442  30.649  0.00  0.00           H  
ATOM    106  N   THR     9      28.260  44.910  27.380  0.00  0.00           N  
ATOM    107  CA  THR     9      29.280  44.130  26.730  0.00  0.00           C  
ATOM    108  C   THR     9      30.270  45.040  26.080  0.00  0.00           C  
ATOM    109  O   THR     9      31.480  44.900  26.230  0.00  0.00           O  
ATOM    110  CB  THR     9      28.720  43.110  25.790  0.00  0.00           C  
ATOM    111  CG2 THR     9      29.870  42.400  25.050  0.00  0.00           C  
ATOM    112  OG1 THR     9      28.020  42.140  26.550  0.00  0.00           O  
ATOM    113  H01 THR     9      29.802  43.547  27.489  0.00  0.00           H  
ATOM    114  H02 THR     9      28.061  43.597  25.071  0.00  0.00           H  
ATOM    115  H03 THR     9      30.756  42.385  25.685  0.00  0.00           H  
ATOM    116  H04 THR     9      29.575  41.377  24.815  0.00  0.00           H  
ATOM    117  H05 THR     9      30.095  42.935  24.127  0.00  0.00           H  
ATOM    118  H06 THR     9      27.308  44.728  27.095  0.00  0.00           H  
ATOM    119  H07 THR     9      27.916  42.453  27.451  0.00  0.00           H  
ATOM    120  N   GLN    10      29.790  46.050  25.340  0.00  0.00           N  
ATOM    121  CA  GLN    10      30.590  47.090  24.760  0.00  0.00           C  
ATOM    122  C   GLN    10      31.270  48.070  25.650  0.00  0.00           C  
ATOM    123  O   GLN    10      32.440  48.240  25.300  0.00  0.00           O  
ATOM    124  CB  GLN    10      29.790  47.830  23.680  0.00  0.00           C  
ATOM    125  CG  GLN    10      29.810  47.030  22.380  0.00  0.00           C  
ATOM    126  CD  GLN    10      28.840  47.680  21.400  0.00  0.00           C  
ATOM    127  NE2 GLN    10      28.980  47.310  20.100  0.00  0.00           N  
ATOM    128  OE1 GLN    10      27.940  48.390  21.840  0.00  0.00           O  
ATOM    129  H01 GLN    10      31.432  46.527  24.356  0.00  0.00           H  
ATOM    130  H02 GLN    10      30.240  48.808  23.507  0.00  0.00           H  
ATOM    131  H03 GLN    10      28.760  47.954  24.013  0.00  0.00           H  
ATOM    132  H04 GLN    10      29.514  45.998  22.571  0.00  0.00           H  
ATOM    133  H05 GLN    10      30.816  47.033  21.960  0.00  0.00           H  
ATOM    134  H06 GLN    10      28.343  47.667  19.402  0.00  0.00           H  
ATOM    135  H07 GLN    10      29.721  46.678  19.832  0.00  0.00           H  
ATOM    136  H08 GLN    10      28.793  46.081  25.179  0.00  0.00           H  
ATOM    137  N   ARG    11      30.720  48.680  26.720  0.00  0.00           N  
ATOM    138  CA  ARG    11      31.480  49.460  27.650  0.00  0.00           C  
ATOM    139  C   ARG    11      32.470  48.680  28.440  0.00  0.00           C  
ATOM    140  O   ARG    11      33.440  49.300  28.870  0.00  0.00           O  
ATOM    141  CB  ARG    11      30.560  50.250  28.600  0.00  0.00           C  
ATOM    142  CG  ARG    11      29.530  51.160  27.920  0.00  0.00           C  
ATOM    143  CD  ARG    11      28.440  51.840  28.760  0.00  0.00           C  
ATOM    144  NE  ARG    11      27.530  52.740  27.990  0.00  0.00           N  
ATOM    145  CZ  ARG    11      26.690  53.670  28.520  0.00  0.00           C  
ATOM    146  NH1 ARG    11      26.540  53.730  29.880  0.00  0.00           N1+
ATOM    147  NH2 ARG    11      25.970  54.550  27.770  0.00  0.00           N  
ATOM    148  H01 ARG    11      32.054  50.150  27.032  0.00  0.00           H  
ATOM    149  H02 ARG    11      31.215  50.912  29.166  0.00  0.00           H  
ATOM    150  H03 ARG    11      30.019  49.533  29.217  0.00  0.00           H  
ATOM    151  H04 ARG    11      28.968  50.475  27.285  0.00  0.00           H  
ATOM    152  H05 ARG    11      30.088  51.954  27.424  0.00  0.00           H  
ATOM    153  H06 ARG    11      28.957  52.471  29.483  0.00  0.00           H  
ATOM    154  H07 ARG    11      27.835  51.062  29.226  0.00  0.00           H  
ATOM    155  H08 ARG    11      29.726  48.582  26.872  0.00  0.00           H  
ATOM    156  H09 ARG    11      27.539  52.650  26.984  0.00  0.00           H  
ATOM    157  H10 ARG    11      25.917  54.411  30.290  0.00  0.00           H  
ATOM    158  H11 ARG    11      27.052  53.093  30.473  0.00  0.00           H  
ATOM    159  H12 ARG    11      26.048  54.537  26.763  0.00  0.00           H  
ATOM    160  H13 ARG    11      25.358  55.215  28.221  0.00  0.00           H  
ATOM    161  N   LEU    12      32.300  47.380  28.740  0.00  0.00           N  
ATOM    162  CA  LEU    12      33.240  46.810  29.650  0.00  0.00           C  
ATOM    163  C   LEU    12      34.340  46.090  28.940  0.00  0.00           C  
ATOM    164  O   LEU    12      35.090  45.320  29.530  0.00  0.00           O  
ATOM    165  CB  LEU    12      32.510  45.830  30.580  0.00  0.00           C  
ATOM    166  CG  LEU    12      31.440  46.460  31.480  0.00  0.00           C  
ATOM    167  CD1 LEU    12      30.850  45.320  32.330  0.00  0.00           C  
ATOM    168  CD2 LEU    12      32.060  47.570  32.350  0.00  0.00           C  
ATOM    169  H01 LEU    12      33.689  47.622  30.222  0.00  0.00           H  
ATOM    170  H02 LEU    12      33.269  45.426  31.250  0.00  0.00           H  
ATOM    171  H03 LEU    12      32.029  45.072  29.962  0.00  0.00           H  
ATOM    172  H04 LEU    12      30.651  46.934  30.897  0.00  0.00           H  
ATOM    173  H05 LEU    12      29.853  45.074  31.965  0.00  0.00           H  
ATOM    174  H06 LEU    12      31.491  44.441  32.255  0.00  0.00           H  
ATOM    175  H07 LEU    12      30.787  45.637  33.371  0.00  0.00           H  
ATOM    176  H08 LEU    12      32.977  47.928  31.882  0.00  0.00           H  
ATOM    177  H09 LEU    12      31.355  48.396  32.444  0.00  0.00           H  
ATOM    178  H10 LEU    12      32.288  47.172  33.339  0.00  0.00           H  
ATOM    179  H14 LEU    12      31.547  46.836  28.343  0.00  0.00           H  
ATOM    180  N   ALA    13      34.390  46.110  27.600  0.00  0.00           N  
ATOM    181  CA  ALA    13      35.030  45.040  26.900  0.00  0.00           C  
ATOM    182  C   ALA    13      36.520  45.160  26.880  0.00  0.00           C  
ATOM    183  O   ALA    13      37.210  44.160  26.730  0.00  0.00           O  
ATOM    184  CB  ALA    13      34.640  44.840  25.430  0.00  0.00           C  
ATOM    185  H01 ALA    13      34.672  44.193  27.485  0.00  0.00           H  
ATOM    186  H02 ALA    13      33.801  45.491  25.186  0.00  0.00           H  
ATOM    187  H03 ALA    13      35.488  45.087  24.792  0.00  0.00           H  
ATOM    188  H04 ALA    13      34.353  43.801  25.268  0.00  0.00           H  
ATOM    189  H11 ALA    13      33.978  46.877  27.088  0.00  0.00           H  
ATOM    190  N   ASN    14      37.170  46.330  27.040  0.00  0.00           N  
ATOM    191  CA  ASN    14      38.590  46.470  27.010  0.00  0.00           C  
ATOM    192  C   ASN    14      39.250  46.350  28.340  0.00  0.00           C  
ATOM    193  O   ASN    14      40.460  46.230  28.510  0.00  0.00           O  
ATOM    194  CB  ASN    14      39.060  47.830  26.460  0.00  0.00           C  
ATOM    195  CG  ASN    14      38.470  48.120  25.090  0.00  0.00           C  
ATOM    196  ND2 ASN    14      38.830  47.300  24.070  0.00  0.00           N  
ATOM    197  OD1 ASN    14      37.650  49.030  24.970  0.00  0.00           O  
ATOM    198  H01 ASN    14      38.879  45.646  26.358  0.00  0.00           H  
ATOM    199  H02 ASN    14      40.145  47.798  26.361  0.00  0.00           H  
ATOM    200  H03 ASN    14      38.753  48.616  27.150  0.00  0.00           H  
ATOM    201  H04 ASN    14      38.441  47.440  23.148  0.00  0.00           H  
ATOM    202  H05 ASN    14      36.616  47.161  27.191  0.00  0.00           H  
ATOM    203  H06 ASN    14      39.487  46.550  24.233  0.00  0.00           H  
ATOM    204  N   PHE    15      38.430  46.340  29.410  0.00  0.00           N  
ATOM    205  CA  PHE    15      38.840  46.070  30.760  0.00  0.00           C  
ATOM    206  C   PHE    15      39.300  44.690  31.090  0.00  0.00           C  
ATOM    207  O   PHE    15      38.730  43.810  30.440  0.00  0.00           O  
ATOM    208  CB  PHE    15      37.700  46.520  31.690  0.00  0.00           C  
ATOM    209  CG  PHE    15      37.270  47.930  31.860  0.00  0.00           C  
ATOM    210  CD1 PHE    15      37.940  48.970  31.260  0.00  0.00           C  
ATOM    211  CD2 PHE    15      36.070  48.210  32.480  0.00  0.00           C  
ATOM    212  CE1 PHE    15      37.440  50.250  31.360  0.00  0.00           C  
ATOM    213  CE2 PHE    15      35.540  49.480  32.520  0.00  0.00           C  
ATOM    214  CZ  PHE    15      36.240  50.540  31.970  0.00  0.00           C  
ATOM    215  H01 PHE    15      39.758  46.639  30.906  0.00  0.00           H  
ATOM    216  H02 PHE    15      38.142  46.321  32.666  0.00  0.00           H  
ATOM    217  H03 PHE    15      36.815  45.980  31.354  0.00  0.00           H  
ATOM    218  H04 PHE    15      38.861  48.783  30.708  0.00  0.00           H  
ATOM    219  H05 PHE    15      35.522  47.397  32.955  0.00  0.00           H  
ATOM    220  H06 PHE    15      38.020  51.070  30.937  0.00  0.00           H  
ATOM    221  H07 PHE    15      37.452  46.537  29.250  0.00  0.00           H  
ATOM    222  H08 PHE    15      34.569  49.651  32.985  0.00  0.00           H  
ATOM    223  H09 PHE    15      35.858  51.560  32.018  0.00  0.00           H  
ATOM    224  N   LEU    16      40.230  44.470  32.030  0.00  0.00           N  
ATOM    225  CA  LEU    16      40.530  43.160  32.530  0.00  0.00           C  
ATOM    226  C   LEU    16      39.540  42.420  33.360  0.00  0.00           C  
ATOM    227  O   LEU    16      38.690  43.120  33.930  0.00  0.00           O  
ATOM    228  CB  LEU    16      41.900  42.990  33.200  0.00  0.00           C  
ATOM    229  CG  LEU    16      43.070  43.450  32.320  0.00  0.00           C  
ATOM    230  CD1 LEU    16      44.470  43.500  32.940  0.00  0.00           C  
ATOM    231  CD2 LEU    16      43.170  42.630  31.020  0.00  0.00           C  
ATOM    232  H01 LEU    16      40.502  42.693  31.545  0.00  0.00           H  
ATOM    233  H02 LEU    16      42.037  41.925  33.386  0.00  0.00           H  
ATOM    234  H03 LEU    16      41.910  43.573  34.121  0.00  0.00           H  
ATOM    235  H04 LEU    16      42.789  44.489  32.146  0.00  0.00           H  
ATOM    236  H05 LEU    16      45.132  44.078  32.295  0.00  0.00           H  
ATOM    237  H06 LEU    16      44.417  43.971  33.921  0.00  0.00           H  
ATOM    238  H07 LEU    16      44.859  42.487  33.043  0.00  0.00           H  
ATOM    239  H08 LEU    16      44.218  42.510  30.746  0.00  0.00           H  
ATOM    240  H09 LEU    16      42.721  41.649  31.173  0.00  0.00           H  
ATOM    241  H10 LEU    16      40.740  45.259  32.401  0.00  0.00           H  
ATOM    242  H11 LEU    16      42.644  43.151  30.220  0.00  0.00           H  
ATOM    243  N   VAL    17      39.550  41.080  33.310  0.00  0.00           N  
ATOM    244  CA  VAL    17      38.510  40.240  33.810  0.00  0.00           C  
ATOM    245  C   VAL    17      39.080  39.710  35.090  0.00  0.00           C  
ATOM    246  O   VAL    17      40.190  39.200  35.090  0.00  0.00           O  
ATOM    247  CB  VAL    17      38.250  39.070  32.910  0.00  0.00           C  
ATOM    248  CG1 VAL    17      37.170  38.220  33.600  0.00  0.00           C  
ATOM    249  CG2 VAL    17      37.720  39.590  31.570  0.00  0.00           C  
ATOM    250  H01 VAL    17      37.572  40.787  33.907  0.00  0.00           H  
ATOM    251  H02 VAL    17      39.152  38.485  32.730  0.00  0.00           H  
ATOM    252  H03 VAL    17      36.261  38.231  32.999  0.00  0.00           H  
ATOM    253  H04 VAL    17      37.524  37.194  33.702  0.00  0.00           H  
ATOM    254  H05 VAL    17      36.958  38.632  34.587  0.00  0.00           H  
ATOM    255  H06 VAL    17      36.838  40.206  31.743  0.00  0.00           H  
ATOM    256  H07 VAL    17      38.489  40.188  31.082  0.00  0.00           H  
ATOM    257  H08 VAL    17      37.454  38.747  30.932  0.00  0.00           H  
ATOM    258  H12 VAL    17      40.351  40.633  32.888  0.00  0.00           H  
ATOM    259  N   HIP    18      38.460  39.910  36.270  0.00  0.00           N  
ATOM    260  CA  HIP    18      38.990  39.500  37.530  0.00  0.00           C  
ATOM    261  C   HIP    18      37.940  38.760  38.280  0.00  0.00           C  
ATOM    262  O   HIP    18      36.920  39.380  38.560  0.00  0.00           O  
ATOM    263  CB  HIP    18      39.470  40.640  38.450  0.00  0.00           C  
ATOM    264  CG  HIP    18      40.430  41.550  37.750  0.00  0.00           C  
ATOM    265  CD2 HIP    18      41.730  41.400  37.360  0.00  0.00           C  
ATOM    266  ND1 HIP    18      40.130  42.890  37.850  0.00  0.00           N1+
ATOM    267  CE1 HIP    18      41.240  43.560  37.570  0.00  0.00           C  
ATOM    268  NE2 HIP    18      42.220  42.680  37.220  0.00  0.00           N  
ATOM    269  H01 HIP    18      39.863  38.897  37.281  0.00  0.00           H  
ATOM    270  H02 HIP    18      39.984  40.195  39.302  0.00  0.00           H  
ATOM    271  H03 HIP    18      38.606  41.220  38.775  0.00  0.00           H  
ATOM    272  H04 HIP    18      42.266  40.466  37.195  0.00  0.00           H  
ATOM    273  H05 HIP    18      39.234  43.288  38.091  0.00  0.00           H  
ATOM    274  H06 HIP    18      41.351  44.643  37.613  0.00  0.00           H  
ATOM    275  H07 HIP    18      43.149  42.925  36.910  0.00  0.00           H  
ATOM    276  H09 HIP    18      37.565  40.379  36.262  0.00  0.00           H  
ATOM    277  N   SER    19      38.290  37.520  38.680  0.00  0.00           N  
ATOM    278  CA  SER    19      37.620  36.670  39.610  0.00  0.00           C  
ATOM    279  C   SER    19      37.200  37.230  40.930  0.00  0.00           C  
ATOM    280  O   SER    19      37.920  38.030  41.520  0.00  0.00           O  
ATOM    281  CB  SER    19      38.030  35.190  39.640  0.00  0.00           C  
ATOM    282  OG  SER    19      36.980  34.410  40.190  0.00  0.00           O  
ATOM    283  H01 SER    19      36.666  36.655  39.083  0.00  0.00           H  
ATOM    284  H02 SER    19      38.922  35.077  40.256  0.00  0.00           H  
ATOM    285  H03 SER    19      38.240  34.851  38.625  0.00  0.00           H  
ATOM    286  H04 SER    19      36.776  34.725  41.074  0.00  0.00           H  
ATOM    287  H08 SER    19      39.133  37.146  38.269  0.00  0.00           H  
ATOM    288  N   SER    20      36.010  36.960  41.500  0.00  0.00           N  
ATOM    289  CA  SER    20      35.620  37.440  42.790  0.00  0.00           C  
ATOM    290  C   SER    20      36.040  36.540  43.900  0.00  0.00           C  
ATOM    291  O   SER    20      36.110  36.940  45.060  0.00  0.00           O  
ATOM    292  CB  SER    20      34.080  37.360  42.870  0.00  0.00           C  
ATOM    293  OG  SER    20      33.570  38.200  41.840  0.00  0.00           O  
ATOM    294  H01 SER    20      36.062  38.431  42.895  0.00  0.00           H  
ATOM    295  H02 SER    20      33.722  37.681  43.848  0.00  0.00           H  
ATOM    296  H03 SER    20      33.748  36.333  42.716  0.00  0.00           H  
ATOM    297  H04 SER    20      33.355  37.668  41.070  0.00  0.00           H  
ATOM    298  H05 SER    20      35.356  36.386  40.988  0.00  0.00           H  
ATOM    299  N   ASN    21      36.290  35.290  43.480  0.00  0.00           N  
ATOM    300  CA  ASN    21      36.920  34.310  44.300  0.00  0.00           C  
ATOM    301  C   ASN    21      38.340  34.650  44.630  0.00  0.00           C  
ATOM    302  O   ASN    21      39.020  35.230  43.790  0.00  0.00           O  
ATOM    303  CB  ASN    21      36.810  32.980  43.530  0.00  0.00           C  
ATOM    304  CG  ASN    21      37.240  31.690  44.210  0.00  0.00           C  
ATOM    305  ND2 ASN    21      36.630  30.590  43.690  0.00  0.00           N  
ATOM    306  OD1 ASN    21      37.950  31.630  45.210  0.00  0.00           O  
ATOM    307  H01 ASN    21      36.426  34.251  45.270  0.00  0.00           H  
ATOM    308  H02 ASN    21      37.525  33.093  42.715  0.00  0.00           H  
ATOM    309  H03 ASN    21      35.764  32.859  43.250  0.00  0.00           H  
ATOM    310  H04 ASN    21      36.801  29.680  44.093  0.00  0.00           H  
ATOM    311  H05 ASN    21      36.020  35.033  42.541  0.00  0.00           H  
ATOM    312  H06 ASN    21      36.007  30.684  42.901  0.00  0.00           H  
ATOM    313  N   ASN    22      38.820  34.260  45.820  0.00  0.00           N  
ATOM    314  CA  ASN    22      40.040  34.840  46.290  0.00  0.00           C  
ATOM    315  C   ASN    22      41.080  33.790  46.480  0.00  0.00           C  
ATOM    316  O   ASN    22      40.750  32.770  47.090  0.00  0.00           O  
ATOM    317  CB  ASN    22      39.750  35.660  47.560  0.00  0.00           C  
ATOM    318  CG  ASN    22      40.970  36.490  47.950  0.00  0.00           C  
ATOM    319  ND2 ASN    22      41.380  36.480  49.240  0.00  0.00           N  
ATOM    320  OD1 ASN    22      41.480  37.170  47.060  0.00  0.00           O  
ATOM    321  H01 ASN    22      40.448  35.526  45.548  0.00  0.00           H  
ATOM    322  H02 ASN    22      39.514  34.976  48.375  0.00  0.00           H  
ATOM    323  H03 ASN    22      38.907  36.325  47.374  0.00  0.00           H  
ATOM    324  H04 ASN    22      42.172  37.040  49.523  0.00  0.00           H  
ATOM    325  H05 ASN    22      40.894  35.913  49.920  0.00  0.00           H  
ATOM    326  H07 ASN    22      38.330  33.571  46.373  0.00  0.00           H  
ATOM    327  N   PHE    23      42.330  33.930  46.010  0.00  0.00           N  
ATOM    328  CA  PHE    23      43.350  32.950  45.910  0.00  0.00           C  
ATOM    329  C   PHE    23      44.670  33.590  45.620  0.00  0.00           C  
ATOM    330  O   PHE    23      44.720  34.660  45.020  0.00  0.00           O  
ATOM    331  CB  PHE    23      43.120  31.680  45.060  0.00  0.00           C  
ATOM    332  CG  PHE    23      42.270  31.980  43.880  0.00  0.00           C  
ATOM    333  CD1 PHE    23      41.070  31.340  43.640  0.00  0.00           C  
ATOM    334  CD2 PHE    23      42.720  32.920  42.980  0.00  0.00           C  
ATOM    335  CE1 PHE    23      40.320  31.630  42.530  0.00  0.00           C  
ATOM    336  CE2 PHE    23      41.970  33.200  41.870  0.00  0.00           C  
ATOM    337  CZ  PHE    23      40.780  32.550  41.620  0.00  0.00           C  
ATOM    338  H01 PHE    23      43.328  32.510  46.907  0.00  0.00           H  
ATOM    339  H02 PHE    23      42.613  30.936  45.675  0.00  0.00           H  
ATOM    340  H03 PHE    23      44.083  31.298  44.720  0.00  0.00           H  
ATOM    341  H04 PHE    23      40.713  30.591  44.346  0.00  0.00           H  
ATOM    342  H05 PHE    23      43.665  33.436  43.150  0.00  0.00           H  
ATOM    343  H06 PHE    23      42.576  34.854  45.685  0.00  0.00           H  
ATOM    344  H07 PHE    23      39.363  31.133  42.370  0.00  0.00           H  
ATOM    345  H08 PHE    23      42.322  33.955  41.167  0.00  0.00           H  
ATOM    346  H09 PHE    23      40.213  32.763  40.714  0.00  0.00           H  
ATOM    347  N   GLY    24      45.770  32.940  46.030  0.00  0.00           N  
ATOM    348  CA  GLY    24      47.080  33.380  45.660  0.00  0.00           C  
ATOM    349  C   GLY    24      47.690  34.430  46.540  0.00  0.00           C  
ATOM    350  O   GLY    24      48.540  35.220  46.160  0.00  0.00           O  
ATOM    351  H01 GLY    24      46.970  33.844  44.680  0.00  0.00           H  
ATOM    352  H02 GLY    24      47.739  32.512  45.668  0.00  0.00           H  
ATOM    353  H10 GLY    24      45.671  32.121  46.613  0.00  0.00           H  
ATOM    354  N   ALA    25      47.170  34.420  47.780  0.00  0.00           N  
ATOM    355  CA  ALA    25      47.680  35.280  48.800  0.00  0.00           C  
ATOM    356  C   ALA    25      49.060  35.010  49.320  0.00  0.00           C  
ATOM    357  O   ALA    25      49.640  33.940  49.150  0.00  0.00           O  
ATOM    358  CB  ALA    25      46.660  35.170  49.940  0.00  0.00           C  
ATOM    359  H01 ALA    25      47.798  36.272  48.363  0.00  0.00           H  
ATOM    360  H02 ALA    25      45.719  34.783  49.549  0.00  0.00           H  
ATOM    361  H03 ALA    25      46.406  33.794  47.994  0.00  0.00           H  
ATOM    362  H04 ALA    25      47.041  34.493  50.705  0.00  0.00           H  
ATOM    363  H05 ALA    25      46.494  36.155  50.376  0.00  0.00           H  
ATOM    364  N   ILE    26      49.710  36.070  49.840  0.00  0.00           N  
ATOM    365  CA  ILE    26      51.040  35.970  50.360  0.00  0.00           C  
ATOM    366  C   ILE    26      51.030  36.040  51.850  0.00  0.00           C  
ATOM    367  O   ILE    26      50.860  37.070  52.490  0.00  0.00           O  
ATOM    368  CB  ILE    26      52.050  36.960  49.830  0.00  0.00           C  
ATOM    369  CG1 ILE    26      52.020  36.960  48.290  0.00  0.00           C  
ATOM    370  CG2 ILE    26      53.440  36.520  50.310  0.00  0.00           C  
ATOM    371  CD  ILE    26      52.380  35.690  47.520  0.00  0.00           C  
ATOM    372  H01 ILE    26      51.376  34.997  50.001  0.00  0.00           H  
ATOM    373  H02 ILE    26      51.819  37.963  50.188  0.00  0.00           H  
ATOM    374  H03 ILE    26      52.820  37.650  48.024  0.00  0.00           H  
ATOM    375  H04 ILE    26      51.007  37.232  47.994  0.00  0.00           H  
ATOM    376  H05 ILE    26      54.126  37.366  50.260  0.00  0.00           H  
ATOM    377  H06 ILE    26      49.243  36.965  49.864  0.00  0.00           H  
ATOM    378  H07 ILE    26      53.375  36.166  51.339  0.00  0.00           H  
ATOM    379  H08 ILE    26      53.808  35.717  49.672  0.00  0.00           H  
ATOM    380  H09 ILE    26      53.380  35.363  47.806  0.00  0.00           H  
ATOM    381  H10 ILE    26      51.661  34.906  47.755  0.00  0.00           H  
ATOM    382  H11 ILE    26      52.358  35.895  46.450  0.00  0.00           H  
ATOM    383  N   LEU    27      51.190  34.850  52.440  0.00  0.00           N  
ATOM    384  CA  LEU    27      50.810  34.580  53.790  0.00  0.00           C  
ATOM    385  C   LEU    27      51.980  34.180  54.630  0.00  0.00           C  
ATOM    386  O   LEU    27      51.850  33.820  55.800  0.00  0.00           O  
ATOM    387  CB  LEU    27      49.750  33.470  53.880  0.00  0.00           C  
ATOM    388  CG  LEU    27      48.420  33.770  53.160  0.00  0.00           C  
ATOM    389  CD1 LEU    27      47.260  32.760  53.330  0.00  0.00           C  
ATOM    390  CD2 LEU    27      47.820  35.110  53.610  0.00  0.00           C  
ATOM    391  H01 LEU    27      50.391  35.513  54.168  0.00  0.00           H  
ATOM    392  H02 LEU    27      49.505  33.372  54.938  0.00  0.00           H  
ATOM    393  H03 LEU    27      50.172  32.564  53.445  0.00  0.00           H  
ATOM    394  H04 LEU    27      48.751  33.740  52.122  0.00  0.00           H  
ATOM    395  H05 LEU    27      46.393  33.104  52.766  0.00  0.00           H  
ATOM    396  H06 LEU    27      47.570  31.783  52.958  0.00  0.00           H  
ATOM    397  H07 LEU    27      46.998  32.681  54.385  0.00  0.00           H  
ATOM    398  H08 LEU    27      46.837  34.938  54.049  0.00  0.00           H  
ATOM    399  H09 LEU    27      48.473  35.571  54.351  0.00  0.00           H  
ATOM    400  H10 LEU    27      47.722  35.772  52.750  0.00  0.00           H  
ATOM    401  H12 LEU    27      51.602  34.102  51.901  0.00  0.00           H  
ATOM    402  N   SER    28      53.200  34.280  54.090  0.00  0.00           N  
ATOM    403  CA  SER    28      54.430  33.890  54.710  0.00  0.00           C  
ATOM    404  C   SER    28      55.520  34.890  54.510  0.00  0.00           C  
ATOM    405  O   SER    28      55.520  35.690  53.580  0.00  0.00           O  
ATOM    406  CB  SER    28      54.910  32.480  54.330  0.00  0.00           C  
ATOM    407  OG  SER    28      55.990  32.050  55.150  0.00  0.00           O  
ATOM    408  H01 SER    28      54.191  33.857  55.773  0.00  0.00           H  
ATOM    409  H02 SER    28      55.259  32.508  53.298  0.00  0.00           H  
ATOM    410  H03 SER    28      54.081  31.782  54.443  0.00  0.00           H  
ATOM    411  H04 SER    28      56.284  31.182  54.864  0.00  0.00           H  
ATOM    412  H11 SER    28      53.259  34.666  53.159  0.00  0.00           H  
ATOM    413  N   SER    29      56.410  34.990  55.520  0.00  0.00           N  
ATOM    414  CA  SER    29      57.700  35.590  55.360  0.00  0.00           C  
ATOM    415  C   SER    29      58.750  34.940  56.200  0.00  0.00           C  
ATOM    416  O   SER    29      58.520  34.440  57.300  0.00  0.00           O  
ATOM    417  CB  SER    29      57.600  37.120  55.460  0.00  0.00           C  
ATOM    418  OG  SER    29      58.850  37.780  55.580  0.00  0.00           O  
ATOM    419  H01 SER    29      58.060  35.397  54.349  0.00  0.00           H  
ATOM    420  H02 SER    29      57.044  37.337  56.372  0.00  0.00           H  
ATOM    421  H03 SER    29      57.103  37.490  54.563  0.00  0.00           H  
ATOM    422  H04 SER    29      59.143  37.748  56.494  0.00  0.00           H  
ATOM    423  H05 SER    29      56.155  34.626  56.427  0.00  0.00           H  
ATOM    424  N   THR    30      60.020  34.970  55.770  0.00  0.00           N  
ATOM    425  CA  THR    30      61.170  34.460  56.460  0.00  0.00           C  
ATOM    426  C   THR    30      61.830  35.410  57.400  0.00  0.00           C  
ATOM    427  O   THR    30      61.680  36.610  57.160  0.00  0.00           O  
ATOM    428  CB  THR    30      62.100  33.650  55.610  0.00  0.00           C  
ATOM    429  CG2 THR    30      62.550  34.460  54.380  0.00  0.00           C  
ATOM    430  OG1 THR    30      63.290  33.290  56.290  0.00  0.00           O  
ATOM    431  H01 THR    30      60.743  33.724  57.141  0.00  0.00           H  
ATOM    432  H02 THR    30      61.538  32.757  55.337  0.00  0.00           H  
ATOM    433  H03 THR    30      63.572  34.186  54.120  0.00  0.00           H  
ATOM    434  H04 THR    30      61.891  34.242  53.540  0.00  0.00           H  
ATOM    435  H05 THR    30      60.184  35.395  54.868  0.00  0.00           H  
ATOM    436  H06 THR    30      62.507  35.525  54.610  0.00  0.00           H  
ATOM    437  H07 THR    30      63.605  32.445  55.960  0.00  0.00           H  
ATOM    438  N   ASN    31      62.370  34.980  58.550  0.00  0.00           N  
ATOM    439  CA  ASN    31      62.970  35.880  59.500  0.00  0.00           C  
ATOM    440  C   ASN    31      64.440  35.830  59.280  0.00  0.00           C  
ATOM    441  O   ASN    31      65.070  34.820  59.580  0.00  0.00           O  
ATOM    442  CB  ASN    31      62.830  35.350  60.940  0.00  0.00           C  
ATOM    443  CG  ASN    31      61.370  35.080  61.290  0.00  0.00           C  
ATOM    444  ND2 ASN    31      60.440  35.990  60.900  0.00  0.00           N  
ATOM    445  OD1 ASN    31      61.030  34.040  61.850  0.00  0.00           O  
ATOM    446  H01 ASN    31      62.502  36.857  59.377  0.00  0.00           H  
ATOM    447  H02 ASN    31      63.214  36.106  61.624  0.00  0.00           H  
ATOM    448  H03 ASN    31      63.396  34.423  61.035  0.00  0.00           H  
ATOM    449  H04 ASN    31      59.462  35.828  61.094  0.00  0.00           H  
ATOM    450  H05 ASN    31      60.726  36.829  60.416  0.00  0.00           H  
ATOM    451  H08 ASN    31      62.355  33.991  58.756  0.00  0.00           H  
ATOM    452  N   VAL    32      65.100  36.910  58.830  0.00  0.00           N  
ATOM    453  CA  VAL    32      66.510  37.120  58.940  0.00  0.00           C  
ATOM    454  C   VAL    32      66.870  37.410  60.360  0.00  0.00           C  
ATOM    455  O   VAL    32      67.870  36.960  60.930  0.00  0.00           O  
ATOM    456  CB  VAL    32      66.950  38.250  58.050  0.00  0.00           C  
ATOM    457  CG1 VAL    32      68.440  38.510  58.300  0.00  0.00           C  
ATOM    458  CG2 VAL    32      66.710  37.900  56.570  0.00  0.00           C  
ATOM    459  H01 VAL    32      67.024  36.214  58.620  0.00  0.00           H  
ATOM    460  H02 VAL    32      66.371  39.145  58.278  0.00  0.00           H  
ATOM    461  H03 VAL    32      68.978  38.480  57.352  0.00  0.00           H  
ATOM    462  H04 VAL    32      68.566  39.491  58.758  0.00  0.00           H  
ATOM    463  H05 VAL    32      68.836  37.744  58.966  0.00  0.00           H  
ATOM    464  H06 VAL    32      64.557  37.631  58.378  0.00  0.00           H  
ATOM    465  H07 VAL    32      65.965  38.578  56.153  0.00  0.00           H  
ATOM    466  H08 VAL    32      67.643  38.002  56.016  0.00  0.00           H  
ATOM    467  H09 VAL    32      66.351  36.874  56.492  0.00  0.00           H  
ATOM    468  N   GLY    33      65.960  38.100  61.060  0.00  0.00           N  
ATOM    469  CA  GLY    33      66.000  38.210  62.490  0.00  0.00           C  
ATOM    470  C   GLY    33      66.240  39.620  62.920  0.00  0.00           C  
ATOM    471  O   GLY    33      66.790  39.910  63.980  0.00  0.00           O  
ATOM    472  H01 GLY    33      66.820  37.594  62.859  0.00  0.00           H  
ATOM    473  H02 GLY    33      65.049  37.870  62.900  0.00  0.00           H  
ATOM    474  H10 GLY    33      65.214  38.562  60.560  0.00  0.00           H  
ATOM    475  N   SER    34      65.790  40.530  62.040  0.00  0.00           N  
ATOM    476  CA  SER    34      65.920  41.930  62.300  0.00  0.00           C  
ATOM    477  C   SER    34      64.820  42.570  63.070  0.00  0.00           C  
ATOM    478  O   SER    34      64.940  43.640  63.670  0.00  0.00           O  
ATOM    479  CB  SER    34      66.060  42.720  60.990  0.00  0.00           C  
ATOM    480  OG  SER    34      64.910  42.580  60.160  0.00  0.00           O  
ATOM    481  H01 SER    34      66.813  41.972  62.924  0.00  0.00           H  
ATOM    482  H02 SER    34      66.918  42.324  60.447  0.00  0.00           H  
ATOM    483  H03 SER    34      65.354  40.221  61.183  0.00  0.00           H  
ATOM    484  H04 SER    34      66.198  43.775  61.227  0.00  0.00           H  
ATOM    485  H05 SER    34      64.597  41.673  60.196  0.00  0.00           H  
ATOM    486  N   ASN    35      63.670  41.870  63.080  0.00  0.00           N  
ATOM    487  CA  ASN    35      62.420  42.240  63.680  0.00  0.00           C  
ATOM    488  C   ASN    35      62.320  41.880  65.120  0.00  0.00           C  
ATOM    489  O   ASN    35      62.960  40.960  65.630  0.00  0.00           O  
ATOM    490  CB  ASN    35      61.220  41.610  62.960  0.00  0.00           C  
ATOM    491  CG  ASN    35      61.060  42.130  61.540  0.00  0.00           C  
ATOM    492  ND2 ASN    35      60.540  43.380  61.450  0.00  0.00           N  
ATOM    493  OD1 ASN    35      61.400  41.500  60.540  0.00  0.00           O  
ATOM    494  H01 ASN    35      62.394  43.325  63.584  0.00  0.00           H  
ATOM    495  H02 ASN    35      60.321  41.877  63.515  0.00  0.00           H  
ATOM    496  H03 ASN    35      61.359  40.530  62.925  0.00  0.00           H  
ATOM    497  H04 ASN    35      60.411  43.809  60.545  0.00  0.00           H  
ATOM    498  H05 ASN    35      60.282  43.881  62.288  0.00  0.00           H  
ATOM    499  H06 ASN    35      63.689  40.977  62.608  0.00  0.00           H  
ATOM    500  N   THR    36      61.650  42.740  65.910  0.00  0.00           N  
ATOM    501  CA  THR    36      61.540  42.620  67.330  0.00  0.00           C  
ATOM    502  C   THR    36      61.010  41.300  67.790  0.00  0.00           C  
ATOM    503  O   THR    36      60.070  40.810  67.170  0.00  0.00           O  
ATOM    504  CB  THR    36      60.720  43.710  67.960  0.00  0.00           C  
ATOM    505  CG2 THR    36      60.920  43.820  69.480  0.00  0.00           C  
ATOM    506  OG1 THR    36      60.990  45.010  67.460  0.00  0.00           O  
ATOM    507  H01 THR    36      62.573  42.712  67.664  0.00  0.00           H  
ATOM    508  H02 THR    36      59.706  43.403  67.706  0.00  0.00           H  
ATOM    509  H03 THR    36      61.606  44.638  69.697  0.00  0.00           H  
ATOM    510  H04 THR    36      59.961  44.014  69.960  0.00  0.00           H  
ATOM    511  H05 THR    36      61.336  42.887  69.861  0.00  0.00           H  
ATOM    512  H06 THR    36      61.193  43.525  65.468  0.00  0.00           H  
ATOM    513  H07 THR    36      60.962  45.643  68.181  0.00  0.00           H  
ATOM    514  N   TYR    37      61.510  40.750  68.910  0.00  0.00           N  
ATOM    515  CA  TYR    37      61.040  39.520  69.460  0.00  0.00           C  
ATOM    516  C   TYR    37      60.260  39.670  70.760  0.00  0.00           C  
ATOM    517  CB  TYR    37      62.180  38.500  69.560  0.00  0.00           C  
ATOM    518  CG  TYR    37      62.740  38.190  68.200  0.00  0.00           C  
ATOM    519  CD1 TYR    37      63.980  38.630  67.820  0.00  0.00           C  
ATOM    520  CD2 TYR    37      62.100  37.180  67.530  0.00  0.00           C  
ATOM    521  CE1 TYR    37      64.600  38.060  66.730  0.00  0.00           C  
ATOM    522  CE2 TYR    37      62.680  36.650  66.400  0.00  0.00           C  
ATOM    523  CZ  TYR    37      63.920  37.100  66.020  0.00  0.00           C  
ATOM    524  OH  TYR    37      64.630  36.520  64.950  0.00  0.00           O  
ATOM    525  OT1 TYR    37      60.820  39.630  71.880  0.00  0.00           O  
ATOM    526  OT2 TYR    37      59.010  39.850  70.740  0.00  0.00           O  
ATOM    527  H01 TYR    37      60.302  39.132  68.758  0.00  0.00           H  
ATOM    528  H02 TYR    37      61.070  39.350  70.105  0.00  0.00           H  
ATOM    529  H03 TYR    37      61.788  37.580  69.994  0.00  0.00           H  
ATOM    530  H04 TYR    37      62.971  38.908  70.189  0.00  0.00           H  
ATOM    531  H05 TYR    37      64.473  39.427  68.377  0.00  0.00           H  
ATOM    532  H06 TYR    37      61.143  36.801  67.888  0.00  0.00           H  
ATOM    533  H07 TYR    37      65.605  38.363  66.438  0.00  0.00           H  
ATOM    534  H08 TYR    37      62.258  41.233  69.387  0.00  0.00           H  
ATOM    535  H09 TYR    37      62.164  35.887  65.817  0.00  0.00           H  
ATOM    536  H10 TYR    37      64.715  37.159  64.238  0.00  0.00           H  
ATOM    537  H11 TYR    37      61.063  38.724  72.084  0.00  0.00           H  
ATOM    538  H12 TYR    37      58.685  39.743  69.843  0.00  0.00           H  
TER   
ENDMDL
MODEL        2
ATOM      1  N   LYS     1      18.530  49.090  25.830  0.00  0.00           N  
ATOM      2  CA  LYS     1      19.810  49.530  25.260  0.00  0.00           C  
ATOM      3  C   LYS     1      19.880  49.210  23.760  0.00  0.00           C  
ATOM      4  O   LYS     1      19.110  49.760  22.940  0.00  0.00           O  
ATOM      5  CB  LYS     1      21.080  49.020  26.060  0.00  0.00           C  
ATOM      6  CG  LYS     1      21.120  49.420  27.560  0.00  0.00           C  
ATOM      7  CD  LYS     1      21.040  50.950  27.760  0.00  0.00           C  
ATOM      8  CE  LYS     1      21.110  51.510  29.180  0.00  0.00           C  
ATOM      9  NZ  LYS     1      19.960  51.090  30.080  0.00  0.00           N1+
ATOM     10  H01 LYS     1      18.618  48.141  26.164  0.00  0.00           H  
ATOM     11  H02 LYS     1      18.277  49.696  26.597  0.00  0.00           H  
ATOM     12  H03 LYS     1      19.842  50.614  25.370  0.00  0.00           H  
ATOM     13  H04 LYS     1      21.942  49.499  25.596  0.00  0.00           H  
ATOM     14  H05 LYS     1      21.103  47.932  26.000  0.00  0.00           H  
ATOM     15  H06 LYS     1      22.070  49.079  27.971  0.00  0.00           H  
ATOM     16  H07 LYS     1      20.277  48.954  28.071  0.00  0.00           H  
ATOM     17  H08 LYS     1      20.036  51.208  27.424  0.00  0.00           H  
ATOM     18  H09 LYS     1      21.865  51.391  27.200  0.00  0.00           H  
ATOM     19  H10 LYS     1      21.052  52.595  29.089  0.00  0.00           H  
ATOM     20  H11 LYS     1      22.041  51.171  29.635  0.00  0.00           H  
ATOM     21  H12 LYS     1      19.141  50.910  29.517  0.00  0.00           H  
ATOM     22  H13 LYS     1      20.214  50.251  30.582  0.00  0.00           H  
ATOM     23  H14 LYS     1      19.760  51.829  30.738  0.00  0.00           H  
ATOM     24  N   CYS     2      20.760  48.240  23.300  0.00  0.00           N  
ATOM     25  CA  CYS     2      20.860  47.890  21.910  0.00  0.00           C  
ATOM     26  C   CYS     2      19.970  46.720  21.740  0.00  0.00           C  
ATOM     27  O   CYS     2      20.200  45.640  22.270  0.00  0.00           O  
ATOM     28  CB  CYS     2      22.320  47.650  21.490  0.00  0.00           C  
ATOM     29  SG  CYS     2      22.600  47.630  19.700  0.00  0.00           S  
ATOM     30  H01 CYS     2      20.542  48.694  21.247  0.00  0.00           H  
ATOM     31  H02 CYS     2      22.585  46.657  21.854  0.00  0.00           H  
ATOM     32  H03 CYS     2      22.932  48.442  21.921  0.00  0.00           H  
ATOM     33  H15 CYS     2      21.351  47.763  23.966  0.00  0.00           H  
ATOM     34  N   ASN     3      18.820  46.880  21.060  0.00  0.00           N  
ATOM     35  CA  ASN     3      17.590  46.080  21.060  0.00  0.00           C  
ATOM     36  C   ASN     3      17.880  44.650  20.600  0.00  0.00           C  
ATOM     37  O   ASN     3      17.470  43.680  21.240  0.00  0.00           O  
ATOM     38  CB  ASN     3      16.380  46.600  20.230  0.00  0.00           C  
ATOM     39  CG  ASN     3      15.890  47.970  20.700  0.00  0.00           C  
ATOM     40  ND2 ASN     3      14.850  48.460  20.000  0.00  0.00           N  
ATOM     41  OD1 ASN     3      16.450  48.670  21.570  0.00  0.00           O  
ATOM     42  H01 ASN     3      17.277  46.149  22.102  0.00  0.00           H  
ATOM     43  H02 ASN     3      15.561  45.893  20.363  0.00  0.00           H  
ATOM     44  H03 ASN     3      16.679  46.675  19.185  0.00  0.00           H  
ATOM     45  H04 ASN     3      18.800  47.684  20.449  0.00  0.00           H  
ATOM     46  H05 ASN     3      14.487  49.379  20.211  0.00  0.00           H  
ATOM     47  H06 ASN     3      14.432  47.909  19.264  0.00  0.00           H  
ATOM     48  N   THR     4      18.700  44.570  19.480  0.00  0.00           N  
ATOM     49  CA  THR     4      19.130  43.350  18.940  0.00  0.00           C  
ATOM     50  C   THR     4      20.130  42.510  19.810  0.00  0.00           C  
ATOM     51  O   THR     4      21.150  42.930  20.310  0.00  0.00           O  
ATOM     52  CB  THR     4      19.580  43.440  17.420  0.00  0.00           C  
ATOM     53  CG2 THR     4      18.410  43.750  16.550  0.00  0.00           C  
ATOM     54  OG1 THR     4      20.600  44.530  17.210  0.00  0.00           O  
ATOM     55  H01 THR     4      18.211  42.764  18.966  0.00  0.00           H  
ATOM     56  H02 THR     4      20.013  42.474  17.161  0.00  0.00           H  
ATOM     57  H03 THR     4      17.608  44.170  17.157  0.00  0.00           H  
ATOM     58  H04 THR     4      18.704  44.472  15.788  0.00  0.00           H  
ATOM     59  H05 THR     4      18.061  42.836  16.070  0.00  0.00           H  
ATOM     60  H06 THR     4      20.803  44.945  18.051  0.00  0.00           H  
ATOM     61  H07 THR     4      18.998  45.427  19.037  0.00  0.00           H  
ATOM     62  N   ALA     5      19.930  41.170  19.790  0.00  0.00           N  
ATOM     63  CA  ALA     5      20.770  40.170  20.400  0.00  0.00           C  
ATOM     64  C   ALA     5      22.040  39.990  19.620  0.00  0.00           C  
ATOM     65  O   ALA     5      23.080  39.690  20.220  0.00  0.00           O  
ATOM     66  CB  ALA     5      19.980  38.890  20.580  0.00  0.00           C  
ATOM     67  H01 ALA     5      21.081  40.496  21.392  0.00  0.00           H  
ATOM     68  H02 ALA     5      19.025  38.978  20.063  0.00  0.00           H  
ATOM     69  H03 ALA     5      20.542  38.054  20.164  0.00  0.00           H  
ATOM     70  H04 ALA     5      19.803  38.718  21.642  0.00  0.00           H  
ATOM     71  H07 ALA     5      19.112  40.839  19.299  0.00  0.00           H  
ATOM     72  N   THR     6      21.990  40.120  18.280  0.00  0.00           N  
ATOM     73  CA  THR     6      23.270  40.150  17.550  0.00  0.00           C  
ATOM     74  C   THR     6      24.260  41.270  17.970  0.00  0.00           C  
ATOM     75  O   THR     6      25.450  41.040  18.210  0.00  0.00           O  
ATOM     76  CB  THR     6      23.150  40.120  16.130  0.00  0.00           C  
ATOM     77  CG2 THR     6      22.720  38.740  15.810  0.00  0.00           C  
ATOM     78  OG1 THR     6      22.150  41.050  15.750  0.00  0.00           O  
ATOM     79  H01 THR     6      23.708  39.205  17.870  0.00  0.00           H  
ATOM     80  H02 THR     6      24.073  40.378  15.611  0.00  0.00           H  
ATOM     81  H03 THR     6      21.782  38.772  15.255  0.00  0.00           H  
ATOM     82  H04 THR     6      23.483  38.252  15.204  0.00  0.00           H  
ATOM     83  H05 THR     6      21.108  40.194  17.794  0.00  0.00           H  
ATOM     84  H06 THR     6      22.576  38.180  16.734  0.00  0.00           H  
ATOM     85  H07 THR     6      21.898  40.894  14.837  0.00  0.00           H  
ATOM     86  N   CYS     7      23.750  42.550  18.180  0.00  0.00           N  
ATOM     87  CA  CYS     7      24.440  43.690  18.820  0.00  0.00           C  
ATOM     88  C   CYS     7      24.970  43.420  20.250  0.00  0.00           C  
ATOM     89  O   CYS     7      26.100  43.770  20.520  0.00  0.00           O  
ATOM     90  CB  CYS     7      23.380  44.920  18.860  0.00  0.00           C  
ATOM     91  SG  CYS     7      24.110  46.430  19.500  0.00  0.00           S  
ATOM     92  H01 CYS     7      25.331  43.906  18.230  0.00  0.00           H  
ATOM     93  H02 CYS     7      22.566  44.636  19.526  0.00  0.00           H  
ATOM     94  H03 CYS     7      23.020  45.106  17.848  0.00  0.00           H  
ATOM     95  H08 CYS     7      22.807  42.717  17.860  0.00  0.00           H  
ATOM     96  N   ALA     8      24.110  42.860  21.160  0.00  0.00           N  
ATOM     97  CA  ALA     8      24.500  42.440  22.490  0.00  0.00           C  
ATOM     98  C   ALA     8      25.430  41.240  22.610  0.00  0.00           C  
ATOM     99  O   ALA     8      26.420  41.260  23.310  0.00  0.00           O  
ATOM    100  CB  ALA     8      23.290  42.210  23.440  0.00  0.00           C  
ATOM    101  H01 ALA     8      25.086  43.306  22.797  0.00  0.00           H  
ATOM    102  H02 ALA     8      22.420  41.915  22.854  0.00  0.00           H  
ATOM    103  H03 ALA     8      23.532  41.421  24.153  0.00  0.00           H  
ATOM    104  H04 ALA     8      23.146  42.733  20.886  0.00  0.00           H  
ATOM    105  H05 ALA     8      23.070  43.132  23.978  0.00  0.00           H  
ATOM    106  N   THR     9      25.360  40.220  21.700  0.00  0.00           N  
ATOM    107  CA  THR     9      26.370  39.210  21.480  0.00  0.00           C  
ATOM    108  C   THR     9      27.670  39.890  21.090  0.00  0.00           C  
ATOM    109  O   THR     9      28.700  39.620  21.710  0.00  0.00           O  
ATOM    110  CB  THR     9      25.960  38.210  20.430  0.00  0.00           C  
ATOM    111  CG2 THR     9      27.160  37.300  20.000  0.00  0.00           C  
ATOM    112  OG1 THR     9      24.960  37.270  20.790  0.00  0.00           O  
ATOM    113  H01 THR     9      26.502  38.651  22.407  0.00  0.00           H  
ATOM    114  H02 THR     9      25.578  38.875  19.655  0.00  0.00           H  
ATOM    115  H03 THR     9      28.023  37.516  20.630  0.00  0.00           H  
ATOM    116  H04 THR     9      26.881  36.252  20.114  0.00  0.00           H  
ATOM    117  H05 THR     9      27.412  37.498  18.958  0.00  0.00           H  
ATOM    118  H06 THR     9      24.527  40.169  21.131  0.00  0.00           H  
ATOM    119  H07 THR     9      24.756  37.361  21.724  0.00  0.00           H  
ATOM    120  N   GLN    10      27.640  40.760  20.100  0.00  0.00           N  
ATOM    121  CA  GLN    10      28.890  41.260  19.540  0.00  0.00           C  
ATOM    122  C   GLN    10      29.750  42.060  20.550  0.00  0.00           C  
ATOM    123  O   GLN    10      30.950  41.810  20.740  0.00  0.00           O  
ATOM    124  CB  GLN    10      28.480  42.090  18.310  0.00  0.00           C  
ATOM    125  CG  GLN    10      29.680  42.630  17.390  0.00  0.00           C  
ATOM    126  CD  GLN    10      30.700  41.550  17.000  0.00  0.00           C  
ATOM    127  NE2 GLN    10      31.670  41.260  17.860  0.00  0.00           N  
ATOM    128  OE1 GLN    10      30.560  40.970  15.930  0.00  0.00           O  
ATOM    129  H01 GLN    10      29.548  40.435  19.266  0.00  0.00           H  
ATOM    130  H02 GLN    10      27.993  42.980  18.707  0.00  0.00           H  
ATOM    131  H03 GLN    10      27.836  41.469  17.688  0.00  0.00           H  
ATOM    132  H04 GLN    10      30.217  43.375  17.977  0.00  0.00           H  
ATOM    133  H05 GLN    10      29.253  43.046  16.477  0.00  0.00           H  
ATOM    134  H06 GLN    10      32.345  40.543  17.636  0.00  0.00           H  
ATOM    135  H07 GLN    10      31.732  41.756  18.737  0.00  0.00           H  
ATOM    136  H08 GLN    10      26.755  41.079  19.731  0.00  0.00           H  
ATOM    137  N   ARG    11      29.120  42.910  21.310  0.00  0.00           N  
ATOM    138  CA  ARG    11      29.720  43.640  22.480  0.00  0.00           C  
ATOM    139  C   ARG    11      30.220  42.670  23.550  0.00  0.00           C  
ATOM    140  O   ARG    11      31.310  42.820  24.070  0.00  0.00           O  
ATOM    141  CB  ARG    11      28.550  44.410  23.090  0.00  0.00           C  
ATOM    142  CG  ARG    11      28.210  45.600  22.140  0.00  0.00           C  
ATOM    143  CD  ARG    11      26.910  46.200  22.600  0.00  0.00           C  
ATOM    144  NE  ARG    11      26.770  47.410  21.710  0.00  0.00           N  
ATOM    145  CZ  ARG    11      25.990  48.480  21.910  0.00  0.00           C  
ATOM    146  NH1 ARG    11      25.300  48.510  23.010  0.00  0.00           N1+
ATOM    147  NH2 ARG    11      25.880  49.450  21.010  0.00  0.00           N  
ATOM    148  H01 ARG    11      30.559  44.257  22.158  0.00  0.00           H  
ATOM    149  H02 ARG    11      28.815  44.780  24.081  0.00  0.00           H  
ATOM    150  H03 ARG    11      27.685  43.754  23.187  0.00  0.00           H  
ATOM    151  H04 ARG    11      28.125  45.252  21.111  0.00  0.00           H  
ATOM    152  H05 ARG    11      29.001  46.349  22.185  0.00  0.00           H  
ATOM    153  H06 ARG    11      26.897  46.441  23.663  0.00  0.00           H  
ATOM    154  H07 ARG    11      26.082  45.506  22.454  0.00  0.00           H  
ATOM    155  H08 ARG    11      28.150  43.094  21.096  0.00  0.00           H  
ATOM    156  H09 ARG    11      27.328  47.413  20.868  0.00  0.00           H  
ATOM    157  H10 ARG    11      24.684  49.288  23.198  0.00  0.00           H  
ATOM    158  H11 ARG    11      25.380  47.756  23.677  0.00  0.00           H  
ATOM    159  H12 ARG    11      26.409  49.404  20.151  0.00  0.00           H  
ATOM    160  H13 ARG    11      25.268  50.234  21.185  0.00  0.00           H  
ATOM    161  N   LEU    12      29.560  41.540  23.790  0.00  0.00           N  
ATOM    162  CA  LEU    12      30.160  40.570  24.670  0.00  0.00           C  
ATOM    163  C   LEU    12      31.450  39.970  24.290  0.00  0.00           C  
ATOM    164  O   LEU    12      32.270  39.680  25.180  0.00  0.00           O  
ATOM    165  CB  LEU    12      29.120  39.490  24.990  0.00  0.00           C  
ATOM    166  CG  LEU    12      28.020  39.920  25.910  0.00  0.00           C  
ATOM    167  CD1 LEU    12      26.910  38.840  25.880  0.00  0.00           C  
ATOM    168  CD2 LEU    12      28.500  40.000  27.350  0.00  0.00           C  
ATOM    169  H01 LEU    12      30.450  41.151  25.545  0.00  0.00           H  
ATOM    170  H02 LEU    12      29.657  38.697  25.510  0.00  0.00           H  
ATOM    171  H03 LEU    12      28.669  39.166  24.052  0.00  0.00           H  
ATOM    172  H04 LEU    12      27.669  40.898  25.581  0.00  0.00           H  
ATOM    173  H05 LEU    12      26.030  39.238  25.375  0.00  0.00           H  
ATOM    174  H06 LEU    12      27.270  37.963  25.343  0.00  0.00           H  
ATOM    175  H07 LEU    12      26.647  38.560  26.900  0.00  0.00           H  
ATOM    176  H08 LEU    12      29.368  40.657  27.407  0.00  0.00           H  
ATOM    177  H09 LEU    12      27.702  40.397  27.978  0.00  0.00           H  
ATOM    178  H10 LEU    12      28.776  39.004  27.698  0.00  0.00           H  
ATOM    179  H14 LEU    12      28.660  41.366  23.366  0.00  0.00           H  
ATOM    180  N   ALA    13      31.650  39.730  22.950  0.00  0.00           N  
ATOM    181  CA  ALA    13      33.040  39.460  22.410  0.00  0.00           C  
ATOM    182  C   ALA    13      33.970  40.610  22.430  0.00  0.00           C  
ATOM    183  O   ALA    13      35.090  40.460  22.890  0.00  0.00           O  
ATOM    184  CB  ALA    13      33.030  38.840  21.010  0.00  0.00           C  
ATOM    185  H01 ALA    13      33.428  38.736  23.126  0.00  0.00           H  
ATOM    186  H02 ALA    13      33.407  39.566  20.289  0.00  0.00           H  
ATOM    187  H03 ALA    13      33.665  37.954  21.000  0.00  0.00           H  
ATOM    188  H04 ALA    13      32.011  38.560  20.743  0.00  0.00           H  
ATOM    189  H11 ALA    13      30.861  39.734  22.319  0.00  0.00           H  
ATOM    190  N   ASN    14      33.590  41.820  21.940  0.00  0.00           N  
ATOM    191  CA  ASN    14      34.480  42.930  21.930  0.00  0.00           C  
ATOM    192  C   ASN    14      34.990  43.360  23.240  0.00  0.00           C  
ATOM    193  O   ASN    14      36.200  43.620  23.430  0.00  0.00           O  
ATOM    194  CB  ASN    14      33.910  44.210  21.220  0.00  0.00           C  
ATOM    195  CG  ASN    14      33.300  44.040  19.840  0.00  0.00           C  
ATOM    196  ND2 ASN    14      32.830  45.180  19.320  0.00  0.00           N  
ATOM    197  OD1 ASN    14      33.450  43.000  19.200  0.00  0.00           O  
ATOM    198  H01 ASN    14      35.305  42.509  21.356  0.00  0.00           H  
ATOM    199  H02 ASN    14      34.781  44.846  21.059  0.00  0.00           H  
ATOM    200  H03 ASN    14      33.139  44.626  21.868  0.00  0.00           H  
ATOM    201  H04 ASN    14      32.478  45.196  18.373  0.00  0.00           H  
ATOM    202  H05 ASN    14      32.655  41.933  21.575  0.00  0.00           H  
ATOM    203  H06 ASN    14      32.827  46.024  19.874  0.00  0.00           H  
ATOM    204  N   PHE    15      34.080  43.420  24.190  0.00  0.00           N  
ATOM    205  CA  PHE    15      34.280  44.100  25.460  0.00  0.00           C  
ATOM    206  C   PHE    15      34.380  43.100  26.680  0.00  0.00           C  
ATOM    207  O   PHE    15      33.500  42.990  27.530  0.00  0.00           O  
ATOM    208  CB  PHE    15      33.280  45.200  25.770  0.00  0.00           C  
ATOM    209  CG  PHE    15      33.260  46.180  24.670  0.00  0.00           C  
ATOM    210  CD1 PHE    15      34.320  47.080  24.380  0.00  0.00           C  
ATOM    211  CD2 PHE    15      32.100  46.270  23.900  0.00  0.00           C  
ATOM    212  CE1 PHE    15      34.090  48.100  23.400  0.00  0.00           C  
ATOM    213  CE2 PHE    15      31.910  47.170  22.830  0.00  0.00           C  
ATOM    214  CZ  PHE    15      32.960  48.090  22.580  0.00  0.00           C  
ATOM    215  H01 PHE    15      35.242  44.594  25.325  0.00  0.00           H  
ATOM    216  H02 PHE    15      33.571  45.701  26.693  0.00  0.00           H  
ATOM    217  H03 PHE    15      32.287  44.765  25.887  0.00  0.00           H  
ATOM    218  H04 PHE    15      35.281  46.997  24.888  0.00  0.00           H  
ATOM    219  H05 PHE    15      31.280  45.595  24.143  0.00  0.00           H  
ATOM    220  H06 PHE    15      34.817  48.905  23.292  0.00  0.00           H  
ATOM    221  H07 PHE    15      33.192  42.968  24.027  0.00  0.00           H  
ATOM    222  H08 PHE    15      31.002  47.159  22.226  0.00  0.00           H  
ATOM    223  H09 PHE    15      32.885  48.789  21.747  0.00  0.00           H  
ATOM    224  N   LEU    16      35.660  42.480  26.740  0.00  0.00           N  
ATOM    225  CA  LEU    16      35.920  41.460  27.690  0.00  0.00           C  
ATOM    226  C   LEU    16      36.050  41.930  29.140  0.00  0.00           C  
ATOM    227  O   LEU    16      36.290  43.170  29.380  0.00  0.00           O  
ATOM    228  CB  LEU    16      37.240  40.710  27.400  0.00  0.00           C  
ATOM    229  CG  LEU    16      37.350  39.970  26.070  0.00  0.00           C  
ATOM    230  CD1 LEU    16      38.810  39.500  25.720  0.00  0.00           C  
ATOM    231  CD2 LEU    16      36.310  38.840  25.850  0.00  0.00           C  
ATOM    232  H01 LEU    16      35.038  40.828  27.585  0.00  0.00           H  
ATOM    233  H02 LEU    16      37.288  39.928  28.158  0.00  0.00           H  
ATOM    234  H03 LEU    16      38.047  41.442  27.435  0.00  0.00           H  
ATOM    235  H04 LEU    16      37.086  40.742  25.348  0.00  0.00           H  
ATOM    236  H05 LEU    16      39.492  39.818  26.508  0.00  0.00           H  
ATOM    237  H06 LEU    16      38.832  38.413  25.637  0.00  0.00           H  
ATOM    238  H07 LEU    16      39.118  39.944  24.773  0.00  0.00           H  
ATOM    239  H08 LEU    16      35.413  39.257  25.392  0.00  0.00           H  
ATOM    240  H09 LEU    16      36.733  38.079  25.194  0.00  0.00           H  
ATOM    241  H10 LEU    16      36.388  42.769  26.102  0.00  0.00           H  
ATOM    242  H11 LEU    16      36.052  38.391  26.809  0.00  0.00           H  
ATOM    243  N   VAL    17      35.850  41.020  30.080  0.00  0.00           N  
ATOM    244  CA  VAL    17      35.860  41.240  31.520  0.00  0.00           C  
ATOM    245  C   VAL    17      37.250  41.200  32.080  0.00  0.00           C  
ATOM    246  O   VAL    17      38.130  40.510  31.540  0.00  0.00           O  
ATOM    247  CB  VAL    17      34.970  40.140  32.170  0.00  0.00           C  
ATOM    248  CG1 VAL    17      35.050  40.030  33.730  0.00  0.00           C  
ATOM    249  CG2 VAL    17      33.510  40.410  31.900  0.00  0.00           C  
ATOM    250  H01 VAL    17      35.468  42.233  31.742  0.00  0.00           H  
ATOM    251  H02 VAL    17      35.357  39.225  31.721  0.00  0.00           H  
ATOM    252  H03 VAL    17      35.348  40.992  34.147  0.00  0.00           H  
ATOM    253  H04 VAL    17      34.074  39.750  34.126  0.00  0.00           H  
ATOM    254  H05 VAL    17      35.785  39.273  34.004  0.00  0.00           H  
ATOM    255  H06 VAL    17      32.958  40.394  32.840  0.00  0.00           H  
ATOM    256  H07 VAL    17      33.401  41.388  31.432  0.00  0.00           H  
ATOM    257  H08 VAL    17      33.115  39.642  31.235  0.00  0.00           H  
ATOM    258  H12 VAL    17      35.672  40.076  29.767  0.00  0.00           H  
ATOM    259  N   HIP    18      37.540  41.990  33.060  0.00  0.00           N  
ATOM    260  CA  HIP    18      38.790  42.130  33.800  0.00  0.00           C  
ATOM    261  C   HIP    18      38.580  41.480  35.190  0.00  0.00           C  
ATOM    262  O   HIP    18      37.470  41.480  35.620  0.00  0.00           O  
ATOM    263  CB  HIP    18      39.200  43.630  33.920  0.00  0.00           C  
ATOM    264  CG  HIP    18      39.680  44.240  32.640  0.00  0.00           C  
ATOM    265  CD2 HIP    18      39.150  45.290  31.970  0.00  0.00           C  
ATOM    266  ND1 HIP    18      40.920  43.960  32.090  0.00  0.00           N1+
ATOM    267  CE1 HIP    18      41.070  44.740  31.000  0.00  0.00           C  
ATOM    268  NE2 HIP    18      40.020  45.550  30.900  0.00  0.00           N  
ATOM    269  H01 HIP    18      39.606  41.631  33.277  0.00  0.00           H  
ATOM    270  H02 HIP    18      40.036  43.671  34.618  0.00  0.00           H  
ATOM    271  H03 HIP    18      38.334  44.195  34.265  0.00  0.00           H  
ATOM    272  H04 HIP    18      38.232  45.826  32.213  0.00  0.00           H  
ATOM    273  H05 HIP    18      41.591  43.292  32.442  0.00  0.00           H  
ATOM    274  H06 HIP    18      41.915  44.711  30.312  0.00  0.00           H  
ATOM    275  H07 HIP    18      39.873  46.238  30.175  0.00  0.00           H  
ATOM    276  H09 HIP    18      36.792  42.600  33.358  0.00  0.00           H  
ATOM    277  N   SER    19      39.580  40.850  35.840  0.00  0.00           N  
ATOM    278  CA  SER    19      39.450  40.370  37.220  0.00  0.00           C  
ATOM    279  C   SER    19      39.190  41.480  38.310  0.00  0.00           C  
ATOM    280  O   SER    19      39.610  42.660  38.210  0.00  0.00           O  
ATOM    281  CB  SER    19      40.740  39.590  37.620  0.00  0.00           C  
ATOM    282  OG  SER    19      40.850  39.220  39.000  0.00  0.00           O  
ATOM    283  H01 SER    19      38.560  39.741  37.212  0.00  0.00           H  
ATOM    284  H02 SER    19      41.566  40.276  37.434  0.00  0.00           H  
ATOM    285  H03 SER    19      40.776  38.677  37.026  0.00  0.00           H  
ATOM    286  H04 SER    19      41.352  38.405  39.074  0.00  0.00           H  
ATOM    287  H08 SER    19      40.454  40.703  35.357  0.00  0.00           H  
ATOM    288  N   SER    20      38.410  41.190  39.390  0.00  0.00           N  
ATOM    289  CA  SER    20      38.170  42.030  40.480  0.00  0.00           C  
ATOM    290  C   SER    20      39.020  41.740  41.670  0.00  0.00           C  
ATOM    291  O   SER    20      38.730  42.150  42.790  0.00  0.00           O  
ATOM    292  CB  SER    20      36.700  42.090  40.950  0.00  0.00           C  
ATOM    293  OG  SER    20      35.840  42.510  39.850  0.00  0.00           O  
ATOM    294  H01 SER    20      38.439  43.002  40.066  0.00  0.00           H  
ATOM    295  H02 SER    20      36.615  42.809  41.764  0.00  0.00           H  
ATOM    296  H03 SER    20      36.390  41.103  41.295  0.00  0.00           H  
ATOM    297  H04 SER    20      35.578  41.742  39.337  0.00  0.00           H  
ATOM    298  H05 SER    20      37.964  40.284  39.403  0.00  0.00           H  
ATOM    299  N   ASN    21      40.130  41.050  41.450  0.00  0.00           N  
ATOM    300  CA  ASN    21      40.940  40.530  42.480  0.00  0.00           C  
ATOM    301  C   ASN    21      42.400  40.810  42.080  0.00  0.00           C  
ATOM    302  O   ASN    21      42.810  41.050  40.950  0.00  0.00           O  
ATOM    303  CB  ASN    21      40.720  38.970  42.470  0.00  0.00           C  
ATOM    304  CG  ASN    21      41.220  38.180  43.640  0.00  0.00           C  
ATOM    305  ND2 ASN    21      41.410  36.900  43.340  0.00  0.00           N  
ATOM    306  OD1 ASN    21      41.520  38.720  44.720  0.00  0.00           O  
ATOM    307  H01 ASN    21      40.711  40.960  43.455  0.00  0.00           H  
ATOM    308  H02 ASN    21      41.318  38.617  41.630  0.00  0.00           H  
ATOM    309  H03 ASN    21      39.647  38.794  42.395  0.00  0.00           H  
ATOM    310  H04 ASN    21      41.783  36.269  44.034  0.00  0.00           H  
ATOM    311  H05 ASN    21      40.411  40.888  40.493  0.00  0.00           H  
ATOM    312  H06 ASN    21      41.181  36.558  42.418  0.00  0.00           H  
ATOM    313  N   ASN    22      43.290  40.940  43.090  0.00  0.00           N  
ATOM    314  CA  ASN    22      44.670  41.340  42.930  0.00  0.00           C  
ATOM    315  C   ASN    22      45.520  40.120  42.770  0.00  0.00           C  
ATOM    316  O   ASN    22      45.510  39.280  43.550  0.00  0.00           O  
ATOM    317  CB  ASN    22      45.160  42.280  44.050  0.00  0.00           C  
ATOM    318  CG  ASN    22      44.350  43.600  44.110  0.00  0.00           C  
ATOM    319  ND2 ASN    22      44.160  44.270  42.990  0.00  0.00           N  
ATOM    320  OD1 ASN    22      43.790  43.890  45.130  0.00  0.00           O  
ATOM    321  H01 ASN    22      44.755  41.940  42.024  0.00  0.00           H  
ATOM    322  H02 ASN    22      46.198  42.537  43.838  0.00  0.00           H  
ATOM    323  H03 ASN    22      45.064  41.766  45.006  0.00  0.00           H  
ATOM    324  H04 ASN    22      43.581  45.098  42.989  0.00  0.00           H  
ATOM    325  H05 ASN    22      44.593  43.955  42.134  0.00  0.00           H  
ATOM    326  H07 ASN    22      42.966  40.743  44.026  0.00  0.00           H  
ATOM    327  N   PHE    23      46.230  39.980  41.670  0.00  0.00           N  
ATOM    328  CA  PHE    23      46.980  38.880  41.260  0.00  0.00           C  
ATOM    329  C   PHE    23      48.470  38.850  41.560  0.00  0.00           C  
ATOM    330  O   PHE    23      49.250  39.790  41.470  0.00  0.00           O  
ATOM    331  CB  PHE    23      46.850  38.670  39.710  0.00  0.00           C  
ATOM    332  CG  PHE    23      45.610  38.100  39.200  0.00  0.00           C  
ATOM    333  CD1 PHE    23      44.440  37.940  39.890  0.00  0.00           C  
ATOM    334  CD2 PHE    23      45.660  37.600  37.890  0.00  0.00           C  
ATOM    335  CE1 PHE    23      43.290  37.340  39.270  0.00  0.00           C  
ATOM    336  CE2 PHE    23      44.550  37.000  37.290  0.00  0.00           C  
ATOM    337  CZ  PHE    23      43.360  36.840  37.970  0.00  0.00           C  
ATOM    338  H01 PHE    23      46.537  38.095  41.872  0.00  0.00           H  
ATOM    339  H02 PHE    23      47.610  37.926  39.471  0.00  0.00           H  
ATOM    340  H03 PHE    23      46.978  39.644  39.238  0.00  0.00           H  
ATOM    341  H04 PHE    23      44.378  38.273  40.926  0.00  0.00           H  
ATOM    342  H05 PHE    23      46.589  37.682  37.326  0.00  0.00           H  
ATOM    343  H06 PHE    23      46.231  40.772  41.043  0.00  0.00           H  
ATOM    344  H07 PHE    23      42.353  37.275  39.822  0.00  0.00           H  
ATOM    345  H08 PHE    23      44.626  36.650  36.260  0.00  0.00           H  
ATOM    346  H09 PHE    23      42.507  36.342  37.509  0.00  0.00           H  
ATOM    347  N   GLY    24      48.970  37.610  41.890  0.00  0.00           N  
ATOM    348  CA  GLY    24      50.340  37.420  42.310  0.00  0.00           C  
ATOM    349  C   GLY    24      50.630  37.730  43.770  0.00  0.00           C  
ATOM    350  O   GLY    24      51.650  38.320  44.050  0.00  0.00           O  
ATOM    351  H01 GLY    24      50.929  38.132  41.732  0.00  0.00           H  
ATOM    352  H02 GLY    24      50.605  36.378  42.129  0.00  0.00           H  
ATOM    353  H10 GLY    24      48.360  36.807  41.837  0.00  0.00           H  
ATOM    354  N   ALA    25      49.680  37.440  44.660  0.00  0.00           N  
ATOM    355  CA  ALA    25      49.800  37.410  46.060  0.00  0.00           C  
ATOM    356  C   ALA    25      50.790  36.390  46.460  0.00  0.00           C  
ATOM    357  O   ALA    25      50.690  35.160  46.220  0.00  0.00           O  
ATOM    358  CB  ALA    25      48.460  37.320  46.700  0.00  0.00           C  
ATOM    359  H01 ALA    25      50.206  38.348  46.439  0.00  0.00           H  
ATOM    360  H02 ALA    25      47.722  37.021  45.956  0.00  0.00           H  
ATOM    361  H03 ALA    25      48.769  37.216  44.285  0.00  0.00           H  
ATOM    362  H04 ALA    25      48.488  36.580  47.500  0.00  0.00           H  
ATOM    363  H05 ALA    25      48.187  38.292  47.112  0.00  0.00           H  
ATOM    364  N   ILE    26      51.890  36.690  47.180  0.00  0.00           N  
ATOM    365  CA  ILE    26      52.930  35.740  47.500  0.00  0.00           C  
ATOM    366  C   ILE    26      52.500  35.260  48.910  0.00  0.00           C  
ATOM    367  O   ILE    26      52.160  36.080  49.790  0.00  0.00           O  
ATOM    368  CB  ILE    26      54.330  36.410  47.570  0.00  0.00           C  
ATOM    369  CG1 ILE    26      54.840  36.770  46.120  0.00  0.00           C  
ATOM    370  CG2 ILE    26      55.390  35.520  48.150  0.00  0.00           C  
ATOM    371  CD  ILE    26      55.370  35.570  45.330  0.00  0.00           C  
ATOM    372  H01 ILE    26      53.028  34.949  46.756  0.00  0.00           H  
ATOM    373  H02 ILE    26      54.189  37.285  48.204  0.00  0.00           H  
ATOM    374  H03 ILE    26      55.675  37.460  46.242  0.00  0.00           H  
ATOM    375  H04 ILE    26      54.012  37.209  45.564  0.00  0.00           H  
ATOM    376  H05 ILE    26      56.257  36.120  48.425  0.00  0.00           H  
ATOM    377  H06 ILE    26      51.993  37.637  47.516  0.00  0.00           H  
ATOM    378  H07 ILE    26      55.000  35.019  49.036  0.00  0.00           H  
ATOM    379  H08 ILE    26      55.684  34.775  47.411  0.00  0.00           H  
ATOM    380  H09 ILE    26      56.367  35.313  45.687  0.00  0.00           H  
ATOM    381  H10 ILE    26      54.704  34.719  45.470  0.00  0.00           H  
ATOM    382  H11 ILE    26      55.418  35.824  44.271  0.00  0.00           H  
ATOM    383  N   LEU    27      52.390  33.950  49.160  0.00  0.00           N  
ATOM    384  CA  LEU    27      51.960  33.450  50.480  0.00  0.00           C  
ATOM    385  C   LEU    27      53.060  32.690  51.060  0.00  0.00           C  
ATOM    386  O   LEU    27      52.920  32.050  52.090  0.00  0.00           O  
ATOM    387  CB  LEU    27      50.660  32.550  50.480  0.00  0.00           C  
ATOM    388  CG  LEU    27      49.450  33.210  49.870  0.00  0.00           C  
ATOM    389  CD1 LEU    27      48.130  32.390  50.000  0.00  0.00           C  
ATOM    390  CD2 LEU    27      49.190  34.580  50.530  0.00  0.00           C  
ATOM    391  H01 LEU    27      51.697  34.333  51.063  0.00  0.00           H  
ATOM    392  H02 LEU    27      50.416  32.354  51.524  0.00  0.00           H  
ATOM    393  H03 LEU    27      50.873  31.641  49.918  0.00  0.00           H  
ATOM    394  H04 LEU    27      49.695  33.297  48.812  0.00  0.00           H  
ATOM    395  H05 LEU    27      47.345  32.872  49.418  0.00  0.00           H  
ATOM    396  H06 LEU    27      48.291  31.379  49.625  0.00  0.00           H  
ATOM    397  H07 LEU    27      47.831  32.346  51.047  0.00  0.00           H  
ATOM    398  H08 LEU    27      48.191  34.589  50.965  0.00  0.00           H  
ATOM    399  H09 LEU    27      49.928  34.753  51.313  0.00  0.00           H  
ATOM    400  H10 LEU    27      49.266  35.366  49.779  0.00  0.00           H  
ATOM    401  H12 LEU    27      52.606  33.288  48.428  0.00  0.00           H  
ATOM    402  N   SER    28      54.300  32.780  50.540  0.00  0.00           N  
ATOM    403  CA  SER    28      55.500  32.200  51.110  0.00  0.00           C  
ATOM    404  C   SER    28      56.420  33.280  51.600  0.00  0.00           C  
ATOM    405  O   SER    28      56.850  34.180  50.910  0.00  0.00           O  
ATOM    406  CB  SER    28      56.380  31.240  50.230  0.00  0.00           C  
ATOM    407  OG  SER    28      57.430  30.560  50.930  0.00  0.00           O  
ATOM    408  H01 SER    28      55.072  31.568  51.888  0.00  0.00           H  
ATOM    409  H02 SER    28      56.871  31.873  49.491  0.00  0.00           H  
ATOM    410  H03 SER    28      55.724  30.488  49.792  0.00  0.00           H  
ATOM    411  H04 SER    28      57.707  29.792  50.425  0.00  0.00           H  
ATOM    412  H11 SER    28      54.402  33.297  49.678  0.00  0.00           H  
ATOM    413  N   SER    29      56.710  33.260  52.910  0.00  0.00           N  
ATOM    414  CA  SER    29      57.490  34.140  53.730  0.00  0.00           C  
ATOM    415  C   SER    29      58.780  34.490  53.100  0.00  0.00           C  
ATOM    416  O   SER    29      59.530  33.610  52.710  0.00  0.00           O  
ATOM    417  CB  SER    29      57.710  33.660  55.120  0.00  0.00           C  
ATOM    418  OG  SER    29      56.560  33.500  55.920  0.00  0.00           O  
ATOM    419  H01 SER    29      56.878  35.038  53.812  0.00  0.00           H  
ATOM    420  H02 SER    29      58.292  34.443  55.606  0.00  0.00           H  
ATOM    421  H03 SER    29      58.211  32.694  55.062  0.00  0.00           H  
ATOM    422  H04 SER    29      56.352  34.332  56.352  0.00  0.00           H  
ATOM    423  H05 SER    29      56.304  32.482  53.410  0.00  0.00           H  
ATOM    424  N   THR    30      59.160  35.780  53.110  0.00  0.00           N  
ATOM    425  CA  THR    30      60.340  36.430  52.690  0.00  0.00           C  
ATOM    426  C   THR    30      60.230  37.690  53.470  0.00  0.00           C  
ATOM    427  O   THR    30      59.140  38.100  53.910  0.00  0.00           O  
ATOM    428  CB  THR    30      60.240  36.590  51.170  0.00  0.00           C  
ATOM    429  CG2 THR    30      59.600  37.950  50.720  0.00  0.00           C  
ATOM    430  OG1 THR    30      61.530  36.600  50.530  0.00  0.00           O  
ATOM    431  H01 THR    30      61.302  35.945  52.857  0.00  0.00           H  
ATOM    432  H02 THR    30      59.627  35.737  50.880  0.00  0.00           H  
ATOM    433  H03 THR    30      58.661  38.102  51.251  0.00  0.00           H  
ATOM    434  H04 THR    30      60.283  38.767  50.950  0.00  0.00           H  
ATOM    435  H05 THR    30      58.465  36.405  53.493  0.00  0.00           H  
ATOM    436  H06 THR    30      59.410  37.925  49.647  0.00  0.00           H  
ATOM    437  H07 THR    30      61.767  37.502  50.300  0.00  0.00           H  
ATOM    438  N   ASN    31      61.380  38.230  53.790  0.00  0.00           N  
ATOM    439  CA  ASN    31      61.590  39.220  54.850  0.00  0.00           C  
ATOM    440  C   ASN    31      62.410  40.220  54.130  0.00  0.00           C  
ATOM    441  O   ASN    31      63.300  40.020  53.280  0.00  0.00           O  
ATOM    442  CB  ASN    31      62.160  38.690  56.180  0.00  0.00           C  
ATOM    443  CG  ASN    31      61.170  37.630  56.680  0.00  0.00           C  
ATOM    444  ND2 ASN    31      59.820  38.000  56.840  0.00  0.00           N  
ATOM    445  OD1 ASN    31      61.480  36.460  56.920  0.00  0.00           O  
ATOM    446  H01 ASN    31      60.666  39.627  55.260  0.00  0.00           H  
ATOM    447  H02 ASN    31      62.281  39.493  56.907  0.00  0.00           H  
ATOM    448  H03 ASN    31      63.142  38.245  56.020  0.00  0.00           H  
ATOM    449  H04 ASN    31      59.144  37.319  57.155  0.00  0.00           H  
ATOM    450  H05 ASN    31      59.529  38.946  56.640  0.00  0.00           H  
ATOM    451  H08 ASN    31      62.190  37.939  53.262  0.00  0.00           H  
ATOM    452  N   VAL    32      62.000  41.450  54.480  0.00  0.00           N  
ATOM    453  CA  VAL    32      62.660  42.660  53.930  0.00  0.00           C  
ATOM    454  C   VAL    32      64.080  42.890  54.320  0.00  0.00           C  
ATOM    455  O   VAL    32      64.900  43.100  53.410  0.00  0.00           O  
ATOM    456  CB  VAL    32      61.840  43.940  54.030  0.00  0.00           C  
ATOM    457  CG1 VAL    32      62.620  45.180  53.550  0.00  0.00           C  
ATOM    458  CG2 VAL    32      60.700  43.720  52.950  0.00  0.00           C  
ATOM    459  H01 VAL    32      62.706  42.389  52.875  0.00  0.00           H  
ATOM    460  H02 VAL    32      61.524  44.110  55.059  0.00  0.00           H  
ATOM    461  H03 VAL    32      63.590  44.870  53.162  0.00  0.00           H  
ATOM    462  H04 VAL    32      62.057  45.682  52.763  0.00  0.00           H  
ATOM    463  H05 VAL    32      62.765  45.864  54.386  0.00  0.00           H  
ATOM    464  H06 VAL    32      61.231  41.553  55.127  0.00  0.00           H  
ATOM    465  H07 VAL    32      59.857  44.374  53.173  0.00  0.00           H  
ATOM    466  H08 VAL    32      61.088  43.954  51.959  0.00  0.00           H  
ATOM    467  H09 VAL    32      60.370  42.682  52.976  0.00  0.00           H  
ATOM    468  N   GLY    33      64.370  42.820  55.640  0.00  0.00           N  
ATOM    469  CA  GLY    33      65.730  42.920  56.190  0.00  0.00           C  
ATOM    470  C   GLY    33      65.770  44.070  57.230  0.00  0.00           C  
ATOM    471  O   GLY    33      66.770  44.310  57.910  0.00  0.00           O  
ATOM    472  H01 GLY    33      66.438  43.125  55.387  0.00  0.00           H  
ATOM    473  H02 GLY    33      66.000  41.981  56.672  0.00  0.00           H  
ATOM    474  H10 GLY    33      63.605  42.691  56.287  0.00  0.00           H  
ATOM    475  N   SER    34      64.680  44.790  57.400  0.00  0.00           N  
ATOM    476  CA  SER    34      64.610  45.890  58.320  0.00  0.00           C  
ATOM    477  C   SER    34      64.230  45.480  59.800  0.00  0.00           C  
ATOM    478  O   SER    34      64.480  46.230  60.740  0.00  0.00           O  
ATOM    479  CB  SER    34      63.600  46.960  57.760  0.00  0.00           C  
ATOM    480  OG  SER    34      62.370  46.410  57.230  0.00  0.00           O  
ATOM    481  H01 SER    34      65.614  46.307  58.394  0.00  0.00           H  
ATOM    482  H02 SER    34      64.102  47.451  56.927  0.00  0.00           H  
ATOM    483  H03 SER    34      63.858  44.558  56.860  0.00  0.00           H  
ATOM    484  H04 SER    34      63.346  47.645  58.569  0.00  0.00           H  
ATOM    485  H05 SER    34      62.063  45.702  57.801  0.00  0.00           H  
ATOM    486  N   ASN    35      63.760  44.230  60.020  0.00  0.00           N  
ATOM    487  CA  ASN    35      63.560  43.530  61.260  0.00  0.00           C  
ATOM    488  C   ASN    35      64.640  42.610  61.660  0.00  0.00           C  
ATOM    489  O   ASN    35      65.170  41.850  60.860  0.00  0.00           O  
ATOM    490  CB  ASN    35      62.200  42.860  61.280  0.00  0.00           C  
ATOM    491  CG  ASN    35      60.950  43.810  61.170  0.00  0.00           C  
ATOM    492  ND2 ASN    35      59.720  43.290  61.050  0.00  0.00           N  
ATOM    493  OD1 ASN    35      61.060  44.990  61.170  0.00  0.00           O  
ATOM    494  H01 ASN    35      63.594  44.301  62.029  0.00  0.00           H  
ATOM    495  H02 ASN    35      62.122  42.392  62.262  0.00  0.00           H  
ATOM    496  H03 ASN    35      62.161  42.162  60.444  0.00  0.00           H  
ATOM    497  H04 ASN    35      58.919  43.900  60.971  0.00  0.00           H  
ATOM    498  H05 ASN    35      59.594  42.288  61.039  0.00  0.00           H  
ATOM    499  H06 ASN    35      63.513  43.712  59.189  0.00  0.00           H  
ATOM    500  N   THR    36      64.980  42.630  62.920  0.00  0.00           N  
ATOM    501  CA  THR    36      66.020  41.870  63.630  0.00  0.00           C  
ATOM    502  C   THR    36      65.340  41.200  64.830  0.00  0.00           C  
ATOM    503  O   THR    36      64.380  41.820  65.370  0.00  0.00           O  
ATOM    504  CB  THR    36      67.240  42.680  63.930  0.00  0.00           C  
ATOM    505  CG2 THR    36      67.800  43.280  62.620  0.00  0.00           C  
ATOM    506  OG1 THR    36      67.040  43.740  64.880  0.00  0.00           O  
ATOM    507  H01 THR    36      66.441  41.087  63.000  0.00  0.00           H  
ATOM    508  H02 THR    36      67.944  41.987  64.390  0.00  0.00           H  
ATOM    509  H03 THR    36      68.819  42.925  62.465  0.00  0.00           H  
ATOM    510  H04 THR    36      67.176  42.969  61.782  0.00  0.00           H  
ATOM    511  H05 THR    36      67.801  44.368  62.689  0.00  0.00           H  
ATOM    512  H06 THR    36      64.447  43.265  63.496  0.00  0.00           H  
ATOM    513  H07 THR    36      67.214  44.585  64.459  0.00  0.00           H  
ATOM    514  N   TYR    37      65.800  39.940  65.020  0.00  0.00           N  
ATOM    515  CA  TYR    37      65.010  39.080  65.910  0.00  0.00           C  
ATOM    516  C   TYR    37      65.670  38.990  67.320  0.00  0.00           C  
ATOM    517  CB  TYR    37      64.870  37.690  65.350  0.00  0.00           C  
ATOM    518  CG  TYR    37      64.030  37.720  64.130  0.00  0.00           C  
ATOM    519  CD1 TYR    37      64.690  37.940  62.930  0.00  0.00           C  
ATOM    520  CD2 TYR    37      62.660  37.430  64.100  0.00  0.00           C  
ATOM    521  CE1 TYR    37      64.080  37.720  61.700  0.00  0.00           C  
ATOM    522  CE2 TYR    37      62.030  37.300  62.880  0.00  0.00           C  
ATOM    523  CZ  TYR    37      62.740  37.440  61.630  0.00  0.00           C  
ATOM    524  OH  TYR    37      61.930  37.500  60.420  0.00  0.00           O  
ATOM    525  OT1 TYR    37      66.890  38.720  67.460  0.00  0.00           O  
ATOM    526  OT2 TYR    37      64.930  39.180  68.370  0.00  0.00           O  
ATOM    527  H01 TYR    37      64.021  39.531  65.994  0.00  0.00           H  
ATOM    528  H02 TYR    37      66.506  39.383  66.742  0.00  0.00           H  
ATOM    529  H03 TYR    37      64.398  37.049  66.095  0.00  0.00           H  
ATOM    530  H04 TYR    37      65.856  37.299  65.101  0.00  0.00           H  
ATOM    531  H05 TYR    37      65.720  38.297  62.952  0.00  0.00           H  
ATOM    532  H06 TYR    37      62.100  37.309  65.027  0.00  0.00           H  
ATOM    533  H07 TYR    37      64.671  37.771  60.786  0.00  0.00           H  
ATOM    534  H08 TYR    37      66.643  39.609  64.573  0.00  0.00           H  
ATOM    535  H09 TYR    37      60.962  37.085  62.858  0.00  0.00           H  
ATOM    536  H10 TYR    37      61.671  36.612  60.163  0.00  0.00           H  
ATOM    537  H11 TYR    37      67.219  38.300  66.662  0.00  0.00           H  
ATOM    538  H12 TYR    37      64.826  40.122  68.523  0.00  0.00           H  
TER   
ENDMDL
MODEL        3
ATOM      1  N   LYS     1      23.390  48.710  16.670  0.00  0.00           N  
ATOM      2  CA  LYS     1      24.470  47.740  16.480  0.00  0.00           C  
ATOM      3  C   LYS     1      24.100  47.040  15.170  0.00  0.00           C  
ATOM      4  O   LYS     1      23.630  47.710  14.220  0.00  0.00           O  
ATOM      5  CB  LYS     1      24.360  46.680  17.630  0.00  0.00           C  
ATOM      6  CG  LYS     1      24.450  47.260  19.040  0.00  0.00           C  
ATOM      7  CD  LYS     1      25.720  48.080  19.200  0.00  0.00           C  
ATOM      8  CE  LYS     1      27.000  47.300  19.460  0.00  0.00           C  
ATOM      9  NZ  LYS     1      28.110  48.160  19.710  0.00  0.00           N1+
ATOM     10  H01 LYS     1      23.691  49.428  17.314  0.00  0.00           H  
ATOM     11  H02 LYS     1      23.155  49.131  15.782  0.00  0.00           H  
ATOM     12  H03 LYS     1      25.464  48.186  16.473  0.00  0.00           H  
ATOM     13  H04 LYS     1      25.213  46.011  17.516  0.00  0.00           H  
ATOM     14  H05 LYS     1      23.402  46.169  17.532  0.00  0.00           H  
ATOM     15  H06 LYS     1      24.469  46.439  19.757  0.00  0.00           H  
ATOM     16  H07 LYS     1      23.585  47.898  19.222  0.00  0.00           H  
ATOM     17  H08 LYS     1      25.563  48.685  20.093  0.00  0.00           H  
ATOM     18  H09 LYS     1      25.861  48.656  18.285  0.00  0.00           H  
ATOM     19  H10 LYS     1      27.223  46.714  18.568  0.00  0.00           H  
ATOM     20  H11 LYS     1      26.851  46.657  20.327  0.00  0.00           H  
ATOM     21  H12 LYS     1      28.880  47.897  19.112  0.00  0.00           H  
ATOM     22  H13 LYS     1      27.846  49.116  19.518  0.00  0.00           H  
ATOM     23  H14 LYS     1      28.391  48.076  20.676  0.00  0.00           H  
ATOM     24  N   CYS     2      24.300  45.710  15.070  0.00  0.00           N  
ATOM     25  CA  CYS     2      24.280  44.980  13.850  0.00  0.00           C  
ATOM     26  C   CYS     2      23.310  43.830  14.070  0.00  0.00           C  
ATOM     27  O   CYS     2      23.260  43.160  15.110  0.00  0.00           O  
ATOM     28  CB  CYS     2      25.680  44.450  13.500  0.00  0.00           C  
ATOM     29  SG  CYS     2      26.140  44.390  11.850  0.00  0.00           S  
ATOM     30  H01 CYS     2      23.972  45.612  13.017  0.00  0.00           H  
ATOM     31  H02 CYS     2      25.655  43.405  13.809  0.00  0.00           H  
ATOM     32  H03 CYS     2      26.403  45.084  14.014  0.00  0.00           H  
ATOM     33  H15 CYS     2      24.476  45.196  15.922  0.00  0.00           H  
ATOM     34  N   ASN     3      22.520  43.530  13.010  0.00  0.00           N  
ATOM     35  CA  ASN     3      21.290  42.840  13.190  0.00  0.00           C  
ATOM     36  C   ASN     3      21.440  41.310  12.970  0.00  0.00           C  
ATOM     37  O   ASN     3      20.510  40.490  13.150  0.00  0.00           O  
ATOM     38  CB  ASN     3      20.200  43.620  12.370  0.00  0.00           C  
ATOM     39  CG  ASN     3      19.770  44.960  13.110  0.00  0.00           C  
ATOM     40  ND2 ASN     3      19.220  45.960  12.420  0.00  0.00           N  
ATOM     41  OD1 ASN     3      20.040  45.060  14.320  0.00  0.00           O  
ATOM     42  H01 ASN     3      20.940  42.845  14.222  0.00  0.00           H  
ATOM     43  H02 ASN     3      19.321  42.983  12.274  0.00  0.00           H  
ATOM     44  H03 ASN     3      20.604  43.869  11.389  0.00  0.00           H  
ATOM     45  H04 ASN     3      22.809  43.800  12.081  0.00  0.00           H  
ATOM     46  H05 ASN     3      18.978  46.822  12.887  0.00  0.00           H  
ATOM     47  H06 ASN     3      19.046  45.855  11.431  0.00  0.00           H  
ATOM     48  N   THR     4      22.670  40.950  12.570  0.00  0.00           N  
ATOM     49  CA  THR     4      23.050  39.680  11.970  0.00  0.00           C  
ATOM     50  C   THR     4      23.990  38.870  12.810  0.00  0.00           C  
ATOM     51  O   THR     4      24.890  39.440  13.420  0.00  0.00           O  
ATOM     52  CB  THR     4      23.530  39.640  10.520  0.00  0.00           C  
ATOM     53  CG2 THR     4      22.330  39.880   9.570  0.00  0.00           C  
ATOM     54  OG1 THR     4      24.420  40.660  10.180  0.00  0.00           O  
ATOM     55  H01 THR     4      22.056  39.233  11.935  0.00  0.00           H  
ATOM     56  H02 THR     4      24.011  38.667  10.422  0.00  0.00           H  
ATOM     57  H03 THR     4      21.521  40.360  10.121  0.00  0.00           H  
ATOM     58  H04 THR     4      22.640  40.524   8.747  0.00  0.00           H  
ATOM     59  H05 THR     4      21.983  38.926   9.174  0.00  0.00           H  
ATOM     60  H06 THR     4      24.600  41.199  10.954  0.00  0.00           H  
ATOM     61  H07 THR     4      23.406  41.630  12.699  0.00  0.00           H  
ATOM     62  N   ALA     5      23.920  37.510  12.860  0.00  0.00           N  
ATOM     63  CA  ALA     5      24.800  36.690  13.720  0.00  0.00           C  
ATOM     64  C   ALA     5      26.250  36.740  13.200  0.00  0.00           C  
ATOM     65  O   ALA     5      27.150  36.820  14.020  0.00  0.00           O  
ATOM     66  CB  ALA     5      24.200  35.280  13.750  0.00  0.00           C  
ATOM     67  H01 ALA     5      24.852  37.068  14.741  0.00  0.00           H  
ATOM     68  H02 ALA     5      23.237  35.285  13.239  0.00  0.00           H  
ATOM     69  H03 ALA     5      24.874  34.587  13.247  0.00  0.00           H  
ATOM     70  H04 ALA     5      24.060  34.966  14.784  0.00  0.00           H  
ATOM     71  H07 ALA     5      23.236  37.041  12.284  0.00  0.00           H  
ATOM     72  N   THR     6      26.520  36.590  11.900  0.00  0.00           N  
ATOM     73  CA  THR     6      27.850  36.710  11.260  0.00  0.00           C  
ATOM     74  C   THR     6      28.600  38.020  11.690  0.00  0.00           C  
ATOM     75  O   THR     6      29.660  37.960  12.290  0.00  0.00           O  
ATOM     76  CB  THR     6      27.710  36.600   9.690  0.00  0.00           C  
ATOM     77  CG2 THR     6      27.560  35.180   9.360  0.00  0.00           C  
ATOM     78  OG1 THR     6      26.640  37.420   9.150  0.00  0.00           O  
ATOM     79  H01 THR     6      28.467  35.881  11.608  0.00  0.00           H  
ATOM     80  H02 THR     6      28.607  37.000   9.216  0.00  0.00           H  
ATOM     81  H03 THR     6      26.696  35.048   8.709  0.00  0.00           H  
ATOM     82  H04 THR     6      28.456  34.829   8.849  0.00  0.00           H  
ATOM     83  H05 THR     6      25.741  36.374  11.295  0.00  0.00           H  
ATOM     84  H06 THR     6      27.415  34.607  10.276  0.00  0.00           H  
ATOM     85  H07 THR     6      26.368  37.071   8.298  0.00  0.00           H  
ATOM     86  N   CYS     7      27.950  39.160  11.470  0.00  0.00           N  
ATOM     87  CA  CYS     7      28.340  40.520  11.910  0.00  0.00           C  
ATOM     88  C   CYS     7      28.570  40.580  13.410  0.00  0.00           C  
ATOM     89  O   CYS     7      29.600  41.070  13.840  0.00  0.00           O  
ATOM     90  CB  CYS     7      27.210  41.560  11.660  0.00  0.00           C  
ATOM     91  SG  CYS     7      27.830  43.310  11.820  0.00  0.00           S  
ATOM     92  H01 CYS     7      29.241  40.746  11.340  0.00  0.00           H  
ATOM     93  H02 CYS     7      26.436  41.406  12.412  0.00  0.00           H  
ATOM     94  H03 CYS     7      26.814  41.416  10.655  0.00  0.00           H  
ATOM     95  H08 CYS     7      27.092  39.090  10.942  0.00  0.00           H  
ATOM     96  N   ALA     8      27.650  40.100  14.220  0.00  0.00           N  
ATOM     97  CA  ALA     8      27.720  40.080  15.660  0.00  0.00           C  
ATOM     98  C   ALA     8      28.940  39.300  16.180  0.00  0.00           C  
ATOM     99  O   ALA     8      29.770  39.730  16.950  0.00  0.00           O  
ATOM    100  CB  ALA     8      26.440  39.400  16.200  0.00  0.00           C  
ATOM    101  H01 ALA     8      27.812  41.110  16.004  0.00  0.00           H  
ATOM    102  H02 ALA     8      25.623  39.553  15.495  0.00  0.00           H  
ATOM    103  H03 ALA     8      26.619  38.332  16.321  0.00  0.00           H  
ATOM    104  H04 ALA     8      26.821  39.711  13.795  0.00  0.00           H  
ATOM    105  H05 ALA     8      26.175  39.836  17.163  0.00  0.00           H  
ATOM    106  N   THR     9      29.060  38.050  15.690  0.00  0.00           N  
ATOM    107  CA  THR     9      30.030  37.100  15.990  0.00  0.00           C  
ATOM    108  C   THR     9      31.370  37.430  15.550  0.00  0.00           C  
ATOM    109  O   THR     9      32.300  37.330  16.270  0.00  0.00           O  
ATOM    110  CB  THR     9      29.770  35.730  15.530  0.00  0.00           C  
ATOM    111  CG2 THR     9      30.820  34.750  16.030  0.00  0.00           C  
ATOM    112  OG1 THR     9      28.450  35.270  15.980  0.00  0.00           O  
ATOM    113  H01 THR     9      29.964  37.129  17.078  0.00  0.00           H  
ATOM    114  H02 THR     9      29.806  35.758  14.441  0.00  0.00           H  
ATOM    115  H03 THR     9      31.698  35.300  16.368  0.00  0.00           H  
ATOM    116  H04 THR     9      30.413  34.172  16.860  0.00  0.00           H  
ATOM    117  H05 THR     9      31.103  34.076  15.221  0.00  0.00           H  
ATOM    118  H06 THR     9      28.357  37.768  15.021  0.00  0.00           H  
ATOM    119  H07 THR     9      28.194  35.753  16.769  0.00  0.00           H  
ATOM    120  N   GLN    10      31.540  37.900  14.250  0.00  0.00           N  
ATOM    121  CA  GLN    10      32.810  38.270  13.720  0.00  0.00           C  
ATOM    122  C   GLN    10      33.320  39.460  14.440  0.00  0.00           C  
ATOM    123  O   GLN    10      34.490  39.660  14.660  0.00  0.00           O  
ATOM    124  CB  GLN    10      32.660  38.540  12.200  0.00  0.00           C  
ATOM    125  CG  GLN    10      33.960  38.890  11.340  0.00  0.00           C  
ATOM    126  CD  GLN    10      35.070  37.900  11.730  0.00  0.00           C  
ATOM    127  NE2 GLN    10      36.170  38.340  12.400  0.00  0.00           N  
ATOM    128  OE1 GLN    10      34.990  36.740  11.360  0.00  0.00           O  
ATOM    129  H01 GLN    10      33.532  37.465  13.857  0.00  0.00           H  
ATOM    130  H02 GLN    10      32.066  39.453  12.156  0.00  0.00           H  
ATOM    131  H03 GLN    10      32.216  37.647  11.759  0.00  0.00           H  
ATOM    132  H04 GLN    10      34.280  39.913  11.538  0.00  0.00           H  
ATOM    133  H05 GLN    10      33.737  38.797  10.277  0.00  0.00           H  
ATOM    134  H06 GLN    10      36.915  37.696  12.626  0.00  0.00           H  
ATOM    135  H07 GLN    10      36.242  39.310  12.671  0.00  0.00           H  
ATOM    136  H08 GLN    10      30.727  37.982  13.656  0.00  0.00           H  
ATOM    137  N   ARG    11      32.450  40.380  14.880  0.00  0.00           N  
ATOM    138  CA  ARG    11      32.840  41.590  15.660  0.00  0.00           C  
ATOM    139  C   ARG    11      33.360  41.190  16.990  0.00  0.00           C  
ATOM    140  O   ARG    11      34.420  41.770  17.350  0.00  0.00           O  
ATOM    141  CB  ARG    11      31.690  42.600  15.920  0.00  0.00           C  
ATOM    142  CG  ARG    11      31.520  43.420  14.660  0.00  0.00           C  
ATOM    143  CD  ARG    11      30.450  44.500  14.760  0.00  0.00           C  
ATOM    144  NE  ARG    11      30.230  45.280  13.510  0.00  0.00           N  
ATOM    145  CZ  ARG    11      29.330  46.260  13.270  0.00  0.00           C  
ATOM    146  NH1 ARG    11      28.460  46.640  14.220  0.00  0.00           N1+
ATOM    147  NH2 ARG    11      29.280  46.950  12.140  0.00  0.00           N  
ATOM    148  H01 ARG    11      33.587  42.084  15.039  0.00  0.00           H  
ATOM    149  H02 ARG    11      31.924  43.241  16.770  0.00  0.00           H  
ATOM    150  H03 ARG    11      30.767  42.066  16.146  0.00  0.00           H  
ATOM    151  H04 ARG    11      31.199  42.732  13.878  0.00  0.00           H  
ATOM    152  H05 ARG    11      32.472  43.900  14.432  0.00  0.00           H  
ATOM    153  H06 ARG    11      30.802  45.211  15.507  0.00  0.00           H  
ATOM    154  H07 ARG    11      29.509  44.022  15.032  0.00  0.00           H  
ATOM    155  H08 ARG    11      31.471  40.246  14.671  0.00  0.00           H  
ATOM    156  H09 ARG    11      30.836  45.045  12.737  0.00  0.00           H  
ATOM    157  H10 ARG    11      27.809  47.391  14.038  0.00  0.00           H  
ATOM    158  H11 ARG    11      28.456  46.175  15.117  0.00  0.00           H  
ATOM    159  H12 ARG    11      29.921  46.736  11.389  0.00  0.00           H  
ATOM    160  H13 ARG    11      28.601  47.690  12.030  0.00  0.00           H  
ATOM    161  N   LEU    12      32.770  40.220  17.690  0.00  0.00           N  
ATOM    162  CA  LEU    12      33.350  39.710  18.980  0.00  0.00           C  
ATOM    163  C   LEU    12      34.800  39.210  18.730  0.00  0.00           C  
ATOM    164  O   LEU    12      35.740  39.480  19.460  0.00  0.00           O  
ATOM    165  CB  LEU    12      32.510  38.580  19.630  0.00  0.00           C  
ATOM    166  CG  LEU    12      31.080  39.010  19.950  0.00  0.00           C  
ATOM    167  CD1 LEU    12      30.190  37.740  20.180  0.00  0.00           C  
ATOM    168  CD2 LEU    12      30.930  39.880  21.210  0.00  0.00           C  
ATOM    169  H01 LEU    12      33.343  40.543  19.683  0.00  0.00           H  
ATOM    170  H02 LEU    12      32.990  38.317  20.572  0.00  0.00           H  
ATOM    171  H03 LEU    12      32.474  37.734  18.944  0.00  0.00           H  
ATOM    172  H04 LEU    12      30.772  39.607  19.092  0.00  0.00           H  
ATOM    173  H05 LEU    12      29.243  37.860  19.653  0.00  0.00           H  
ATOM    174  H06 LEU    12      30.708  36.859  19.800  0.00  0.00           H  
ATOM    175  H07 LEU    12      29.999  37.618  21.246  0.00  0.00           H  
ATOM    176  H08 LEU    12      29.878  39.935  21.490  0.00  0.00           H  
ATOM    177  H09 LEU    12      31.500  39.438  22.027  0.00  0.00           H  
ATOM    178  H10 LEU    12      31.304  40.883  21.006  0.00  0.00           H  
ATOM    179  H14 LEU    12      31.911  39.817  17.344  0.00  0.00           H  
ATOM    180  N   ALA    13      34.950  38.460  17.580  0.00  0.00           N  
ATOM    181  CA  ALA    13      36.230  37.960  17.130  0.00  0.00           C  
ATOM    182  C   ALA    13      37.220  39.160  16.870  0.00  0.00           C  
ATOM    183  O   ALA    13      38.420  39.120  17.260  0.00  0.00           O  
ATOM    184  CB  ALA    13      35.940  37.120  15.810  0.00  0.00           C  
ATOM    185  H01 ALA    13      36.711  37.328  17.877  0.00  0.00           H  
ATOM    186  H02 ALA    13      35.133  37.592  15.250  0.00  0.00           H  
ATOM    187  H03 ALA    13      36.839  37.088  15.194  0.00  0.00           H  
ATOM    188  H04 ALA    13      35.648  36.105  16.081  0.00  0.00           H  
ATOM    189  H11 ALA    13      34.130  38.252  17.029  0.00  0.00           H  
ATOM    190  N   ASN    14      36.780  40.280  16.210  0.00  0.00           N  
ATOM    191  CA  ASN    14      37.690  41.480  15.970  0.00  0.00           C  
ATOM    192  C   ASN    14      38.250  42.040  17.230  0.00  0.00           C  
ATOM    193  O   ASN    14      39.360  42.420  17.220  0.00  0.00           O  
ATOM    194  CB  ASN    14      36.990  42.530  15.110  0.00  0.00           C  
ATOM    195  CG  ASN    14      36.490  42.100  13.770  0.00  0.00           C  
ATOM    196  ND2 ASN    14      36.010  43.150  13.010  0.00  0.00           N  
ATOM    197  OD1 ASN    14      36.710  41.040  13.210  0.00  0.00           O  
ATOM    198  H01 ASN    14      38.555  41.127  15.408  0.00  0.00           H  
ATOM    199  H02 ASN    14      37.760  43.271  14.895  0.00  0.00           H  
ATOM    200  H03 ASN    14      36.135  42.899  15.676  0.00  0.00           H  
ATOM    201  H04 ASN    14      35.743  42.996  12.048  0.00  0.00           H  
ATOM    202  H05 ASN    14      35.828  40.310  15.874  0.00  0.00           H  
ATOM    203  H06 ASN    14      35.927  44.071  13.416  0.00  0.00           H  
ATOM    204  N   PHE    15      37.470  41.990  18.320  0.00  0.00           N  
ATOM    205  CA  PHE    15      37.880  42.600  19.560  0.00  0.00           C  
ATOM    206  C   PHE    15      37.690  41.690  20.750  0.00  0.00           C  
ATOM    207  O   PHE    15      36.850  41.820  21.600  0.00  0.00           O  
ATOM    208  CB  PHE    15      37.050  43.870  19.840  0.00  0.00           C  
ATOM    209  CG  PHE    15      37.580  44.940  18.880  0.00  0.00           C  
ATOM    210  CD1 PHE    15      38.670  45.680  19.330  0.00  0.00           C  
ATOM    211  CD2 PHE    15      36.920  45.370  17.720  0.00  0.00           C  
ATOM    212  CE1 PHE    15      39.170  46.750  18.610  0.00  0.00           C  
ATOM    213  CE2 PHE    15      37.450  46.420  16.920  0.00  0.00           C  
ATOM    214  CZ  PHE    15      38.510  47.150  17.430  0.00  0.00           C  
ATOM    215  H01 PHE    15      38.939  42.826  19.438  0.00  0.00           H  
ATOM    216  H02 PHE    15      37.141  44.186  20.879  0.00  0.00           H  
ATOM    217  H03 PHE    15      35.993  43.682  19.652  0.00  0.00           H  
ATOM    218  H04 PHE    15      39.142  45.409  20.275  0.00  0.00           H  
ATOM    219  H05 PHE    15      35.985  44.892  17.426  0.00  0.00           H  
ATOM    220  H06 PHE    15      40.062  47.277  18.950  0.00  0.00           H  
ATOM    221  H07 PHE    15      36.579  41.516  18.271  0.00  0.00           H  
ATOM    222  H08 PHE    15      37.035  46.643  15.937  0.00  0.00           H  
ATOM    223  H09 PHE    15      38.840  48.050  16.910  0.00  0.00           H  
ATOM    224  N   LEU    16      38.550  40.680  20.850  0.00  0.00           N  
ATOM    225  CA  LEU    16      38.780  39.790  21.990  0.00  0.00           C  
ATOM    226  C   LEU    16      38.890  40.500  23.330  0.00  0.00           C  
ATOM    227  O   LEU    16      39.390  41.620  23.390  0.00  0.00           O  
ATOM    228  CB  LEU    16      39.860  38.750  21.680  0.00  0.00           C  
ATOM    229  CG  LEU    16      39.930  38.100  20.230  0.00  0.00           C  
ATOM    230  CD1 LEU    16      41.190  37.230  20.150  0.00  0.00           C  
ATOM    231  CD2 LEU    16      38.660  37.290  19.950  0.00  0.00           C  
ATOM    232  H01 LEU    16      37.869  39.210  22.136  0.00  0.00           H  
ATOM    233  H02 LEU    16      39.598  37.910  22.324  0.00  0.00           H  
ATOM    234  H03 LEU    16      40.823  39.229  21.860  0.00  0.00           H  
ATOM    235  H04 LEU    16      39.988  38.876  19.466  0.00  0.00           H  
ATOM    236  H05 LEU    16      41.998  37.710  20.702  0.00  0.00           H  
ATOM    237  H06 LEU    16      40.985  36.252  20.585  0.00  0.00           H  
ATOM    238  H07 LEU    16      41.484  37.110  19.107  0.00  0.00           H  
ATOM    239  H08 LEU    16      37.871  37.960  19.608  0.00  0.00           H  
ATOM    240  H09 LEU    16      38.865  36.547  19.179  0.00  0.00           H  
ATOM    241  H10 LEU    16      39.118  40.504  20.034  0.00  0.00           H  
ATOM    242  H11 LEU    16      38.340  36.788  20.863  0.00  0.00           H  
ATOM    243  N   VAL    17      38.480  39.790  24.420  0.00  0.00           N  
ATOM    244  CA  VAL    17      38.290  40.370  25.740  0.00  0.00           C  
ATOM    245  C   VAL    17      39.360  39.950  26.730  0.00  0.00           C  
ATOM    246  O   VAL    17      39.550  38.800  26.880  0.00  0.00           O  
ATOM    247  CB  VAL    17      36.890  40.170  26.260  0.00  0.00           C  
ATOM    248  CG1 VAL    17      36.750  40.860  27.600  0.00  0.00           C  
ATOM    249  CG2 VAL    17      35.850  40.920  25.380  0.00  0.00           C  
ATOM    250  H01 VAL    17      38.414  41.446  25.620  0.00  0.00           H  
ATOM    251  H02 VAL    17      36.721  39.093  26.286  0.00  0.00           H  
ATOM    252  H03 VAL    17      35.695  40.923  27.867  0.00  0.00           H  
ATOM    253  H04 VAL    17      37.283  40.289  28.361  0.00  0.00           H  
ATOM    254  H05 VAL    17      37.170  41.864  27.538  0.00  0.00           H  
ATOM    255  H06 VAL    17      34.978  41.171  25.984  0.00  0.00           H  
ATOM    256  H07 VAL    17      36.296  41.834  24.989  0.00  0.00           H  
ATOM    257  H08 VAL    17      35.546  40.280  24.551  0.00  0.00           H  
ATOM    258  H12 VAL    17      38.298  38.803  24.304  0.00  0.00           H  
ATOM    259  N   HIP    18      40.120  40.930  27.330  0.00  0.00           N  
ATOM    260  CA  HIP    18      41.220  40.670  28.210  0.00  0.00           C  
ATOM    261  C   HIP    18      40.730  40.080  29.500  0.00  0.00           C  
ATOM    262  O   HIP    18      39.580  40.330  29.910  0.00  0.00           O  
ATOM    263  CB  HIP    18      42.070  41.910  28.550  0.00  0.00           C  
ATOM    264  CG  HIP    18      42.530  42.450  27.230  0.00  0.00           C  
ATOM    265  CD2 HIP    18      43.500  42.040  26.310  0.00  0.00           C  
ATOM    266  ND1 HIP    18      41.820  43.520  26.670  0.00  0.00           N1+
ATOM    267  CE1 HIP    18      42.290  43.680  25.490  0.00  0.00           C  
ATOM    268  NE2 HIP    18      43.370  42.850  25.240  0.00  0.00           N  
ATOM    269  H01 HIP    18      41.857  39.974  27.664  0.00  0.00           H  
ATOM    270  H02 HIP    18      42.908  41.661  29.201  0.00  0.00           H  
ATOM    271  H03 HIP    18      41.470  42.651  29.078  0.00  0.00           H  
ATOM    272  H04 HIP    18      44.217  41.229  26.433  0.00  0.00           H  
ATOM    273  H05 HIP    18      41.086  44.057  27.109  0.00  0.00           H  
ATOM    274  H06 HIP    18      41.887  44.388  24.766  0.00  0.00           H  
ATOM    275  H07 HIP    18      43.950  42.851  24.413  0.00  0.00           H  
ATOM    276  H09 HIP    18      39.887  41.894  27.137  0.00  0.00           H  
ATOM    277  N   SER    19      41.530  39.280  30.210  0.00  0.00           N  
ATOM    278  CA  SER    19      41.140  38.770  31.580  0.00  0.00           C  
ATOM    279  C   SER    19      41.110  39.970  32.580  0.00  0.00           C  
ATOM    280  O   SER    19      41.610  41.060  32.390  0.00  0.00           O  
ATOM    281  CB  SER    19      42.170  37.730  32.040  0.00  0.00           C  
ATOM    282  OG  SER    19      42.050  37.190  33.350  0.00  0.00           O  
ATOM    283  H01 SER    19      40.154  38.307  31.543  0.00  0.00           H  
ATOM    284  H02 SER    19      43.111  38.279  32.063  0.00  0.00           H  
ATOM    285  H03 SER    19      42.119  36.895  31.341  0.00  0.00           H  
ATOM    286  H04 SER    19      42.451  37.791  33.982  0.00  0.00           H  
ATOM    287  H08 SER    19      42.421  39.008  29.821  0.00  0.00           H  
ATOM    288  N   SER    20      40.400  39.730  33.650  0.00  0.00           N  
ATOM    289  CA  SER    20      40.240  40.850  34.720  0.00  0.00           C  
ATOM    290  C   SER    20      41.130  40.840  35.870  0.00  0.00           C  
ATOM    291  O   SER    20      41.090  41.660  36.780  0.00  0.00           O  
ATOM    292  CB  SER    20      38.820  40.820  35.230  0.00  0.00           C  
ATOM    293  OG  SER    20      37.870  41.240  34.230  0.00  0.00           O  
ATOM    294  H01 SER    20      40.515  41.758  34.183  0.00  0.00           H  
ATOM    295  H02 SER    20      38.752  41.515  36.067  0.00  0.00           H  
ATOM    296  H03 SER    20      38.579  39.803  35.538  0.00  0.00           H  
ATOM    297  H04 SER    20      37.594  40.481  33.711  0.00  0.00           H  
ATOM    298  H05 SER    20      39.961  38.830  33.781  0.00  0.00           H  
ATOM    299  N   ASN    21      42.080  39.850  35.780  0.00  0.00           N  
ATOM    300  CA  ASN    21      43.160  39.630  36.690  0.00  0.00           C  
ATOM    301  C   ASN    21      44.050  40.860  36.670  0.00  0.00           C  
ATOM    302  O   ASN    21      44.330  41.470  35.680  0.00  0.00           O  
ATOM    303  CB  ASN    21      43.960  38.380  36.250  0.00  0.00           C  
ATOM    304  CG  ASN    21      45.000  37.840  37.260  0.00  0.00           C  
ATOM    305  ND2 ASN    21      44.560  36.830  38.060  0.00  0.00           N  
ATOM    306  OD1 ASN    21      46.140  38.280  37.500  0.00  0.00           O  
ATOM    307  H01 ASN    21      42.785  39.461  37.699  0.00  0.00           H  
ATOM    308  H02 ASN    21      44.537  38.696  35.381  0.00  0.00           H  
ATOM    309  H03 ASN    21      43.246  37.582  36.049  0.00  0.00           H  
ATOM    310  H04 ASN    21      45.166  36.450  38.773  0.00  0.00           H  
ATOM    311  H05 ASN    21      42.008  39.218  34.996  0.00  0.00           H  
ATOM    312  H06 ASN    21      43.628  36.460  37.940  0.00  0.00           H  
ATOM    313  N   ASN    22      44.640  41.190  37.830  0.00  0.00           N  
ATOM    314  CA  ASN    22      45.590  42.290  37.890  0.00  0.00           C  
ATOM    315  C   ASN    22      47.060  41.810  37.590  0.00  0.00           C  
ATOM    316  O   ASN    22      47.800  41.380  38.450  0.00  0.00           O  
ATOM    317  CB  ASN    22      45.490  42.930  39.270  0.00  0.00           C  
ATOM    318  CG  ASN    22      44.100  43.430  39.470  0.00  0.00           C  
ATOM    319  ND2 ASN    22      43.500  44.320  38.620  0.00  0.00           N  
ATOM    320  OD1 ASN    22      43.460  43.120  40.530  0.00  0.00           O  
ATOM    321  H01 ASN    22      45.345  43.022  37.121  0.00  0.00           H  
ATOM    322  H02 ASN    22      46.195  43.758  39.345  0.00  0.00           H  
ATOM    323  H03 ASN    22      45.728  42.191  40.035  0.00  0.00           H  
ATOM    324  H04 ASN    22      42.573  44.667  38.824  0.00  0.00           H  
ATOM    325  H05 ASN    22      43.984  44.630  37.789  0.00  0.00           H  
ATOM    326  H07 ASN    22      44.422  40.670  38.668  0.00  0.00           H  
ATOM    327  N   PHE    23      47.430  41.880  36.320  0.00  0.00           N  
ATOM    328  CA  PHE    23      48.690  41.460  35.670  0.00  0.00           C  
ATOM    329  C   PHE    23      50.010  42.110  36.170  0.00  0.00           C  
ATOM    330  O   PHE    23      50.190  43.350  36.310  0.00  0.00           O  
ATOM    331  CB  PHE    23      48.650  41.660  34.170  0.00  0.00           C  
ATOM    332  CG  PHE    23      47.350  41.220  33.460  0.00  0.00           C  
ATOM    333  CD1 PHE    23      46.630  40.040  33.760  0.00  0.00           C  
ATOM    334  CD2 PHE    23      46.850  42.060  32.430  0.00  0.00           C  
ATOM    335  CE1 PHE    23      45.550  39.680  32.890  0.00  0.00           C  
ATOM    336  CE2 PHE    23      45.780  41.720  31.630  0.00  0.00           C  
ATOM    337  CZ  PHE    23      45.130  40.490  31.840  0.00  0.00           C  
ATOM    338  H01 PHE    23      48.727  40.410  35.959  0.00  0.00           H  
ATOM    339  H02 PHE    23      49.434  41.018  33.768  0.00  0.00           H  
ATOM    340  H03 PHE    23      48.796  42.722  33.971  0.00  0.00           H  
ATOM    341  H04 PHE    23      46.888  39.426  34.623  0.00  0.00           H  
ATOM    342  H05 PHE    23      47.336  43.021  32.264  0.00  0.00           H  
ATOM    343  H06 PHE    23      46.744  42.283  35.698  0.00  0.00           H  
ATOM    344  H07 PHE    23      45.037  38.733  33.058  0.00  0.00           H  
ATOM    345  H08 PHE    23      45.442  42.396  30.844  0.00  0.00           H  
ATOM    346  H09 PHE    23      44.312  40.177  31.191  0.00  0.00           H  
ATOM    347  N   GLY    24      50.960  41.270  36.420  0.00  0.00           N  
ATOM    348  CA  GLY    24      52.260  41.590  36.910  0.00  0.00           C  
ATOM    349  C   GLY    24      52.380  41.990  38.400  0.00  0.00           C  
ATOM    350  O   GLY    24      53.330  42.740  38.800  0.00  0.00           O  
ATOM    351  H01 GLY    24      52.554  42.482  36.357  0.00  0.00           H  
ATOM    352  H02 GLY    24      52.894  40.717  36.753  0.00  0.00           H  
ATOM    353  H10 GLY    24      50.763  40.294  36.252  0.00  0.00           H  
ATOM    354  N   ALA    25      51.420  41.590  39.190  0.00  0.00           N  
ATOM    355  CA  ALA    25      51.410  41.620  40.640  0.00  0.00           C  
ATOM    356  C   ALA    25      52.570  40.830  41.300  0.00  0.00           C  
ATOM    357  O   ALA    25      52.910  39.800  40.780  0.00  0.00           O  
ATOM    358  CB  ALA    25      50.040  41.130  40.930  0.00  0.00           C  
ATOM    359  H01 ALA    25      51.602  42.602  41.072  0.00  0.00           H  
ATOM    360  H02 ALA    25      49.351  41.511  40.176  0.00  0.00           H  
ATOM    361  H03 ALA    25      50.594  41.219  38.742  0.00  0.00           H  
ATOM    362  H04 ALA    25      50.032  40.040  40.911  0.00  0.00           H  
ATOM    363  H05 ALA    25      49.729  41.479  41.915  0.00  0.00           H  
ATOM    364  N   ILE    26      53.140  41.320  42.460  0.00  0.00           N  
ATOM    365  CA  ILE    26      54.210  40.660  43.160  0.00  0.00           C  
ATOM    366  C   ILE    26      53.790  40.610  44.610  0.00  0.00           C  
ATOM    367  O   ILE    26      53.440  41.620  45.210  0.00  0.00           O  
ATOM    368  CB  ILE    26      55.580  41.520  43.160  0.00  0.00           C  
ATOM    369  CG1 ILE    26      56.130  41.940  41.750  0.00  0.00           C  
ATOM    370  CG2 ILE    26      56.660  40.680  43.800  0.00  0.00           C  
ATOM    371  CD  ILE    26      56.590  40.820  40.760  0.00  0.00           C  
ATOM    372  H01 ILE    26      54.386  39.696  42.683  0.00  0.00           H  
ATOM    373  H02 ILE    26      55.335  42.440  43.691  0.00  0.00           H  
ATOM    374  H03 ILE    26      57.046  42.487  41.975  0.00  0.00           H  
ATOM    375  H04 ILE    26      55.342  42.505  41.253  0.00  0.00           H  
ATOM    376  H05 ILE    26      57.520  41.309  44.029  0.00  0.00           H  
ATOM    377  H06 ILE    26      52.786  42.188  42.837  0.00  0.00           H  
ATOM    378  H07 ILE    26      56.279  40.237  44.720  0.00  0.00           H  
ATOM    379  H08 ILE    26      56.961  39.889  43.113  0.00  0.00           H  
ATOM    380  H09 ILE    26      57.598  40.497  41.021  0.00  0.00           H  
ATOM    381  H10 ILE    26      55.908  39.972  40.827  0.00  0.00           H  
ATOM    382  H11 ILE    26      56.586  41.210  39.742  0.00  0.00           H  
ATOM    383  N   LEU    27      53.730  39.350  45.070  0.00  0.00           N  
ATOM    384  CA  LEU    27      52.940  38.940  46.190  0.00  0.00           C  
ATOM    385  C   LEU    27      54.040  38.590  47.170  0.00  0.00           C  
ATOM    386  O   LEU    27      54.880  37.730  46.820  0.00  0.00           O  
ATOM    387  CB  LEU    27      51.970  37.730  45.790  0.00  0.00           C  
ATOM    388  CG  LEU    27      50.780  38.150  44.910  0.00  0.00           C  
ATOM    389  CD1 LEU    27      50.040  36.920  44.470  0.00  0.00           C  
ATOM    390  CD2 LEU    27      49.850  39.190  45.610  0.00  0.00           C  
ATOM    391  H01 LEU    27      52.238  39.670  46.592  0.00  0.00           H  
ATOM    392  H02 LEU    27      51.554  37.338  46.718  0.00  0.00           H  
ATOM    393  H03 LEU    27      52.554  36.986  45.247  0.00  0.00           H  
ATOM    394  H04 LEU    27      51.162  38.666  44.029  0.00  0.00           H  
ATOM    395  H05 LEU    27      49.104  37.211  43.994  0.00  0.00           H  
ATOM    396  H06 LEU    27      50.650  36.363  43.759  0.00  0.00           H  
ATOM    397  H07 LEU    27      49.827  36.294  45.336  0.00  0.00           H  
ATOM    398  H08 LEU    27      48.895  38.721  45.846  0.00  0.00           H  
ATOM    399  H09 LEU    27      50.320  39.538  46.530  0.00  0.00           H  
ATOM    400  H10 LEU    27      49.684  40.036  44.943  0.00  0.00           H  
ATOM    401  H12 LEU    27      54.278  38.647  44.595  0.00  0.00           H  
ATOM    402  N   SER    28      54.020  39.250  48.350  0.00  0.00           N  
ATOM    403  CA  SER    28      54.970  39.080  49.360  0.00  0.00           C  
ATOM    404  C   SER    28      54.260  38.860  50.720  0.00  0.00           C  
ATOM    405  O   SER    28      53.220  39.510  50.980  0.00  0.00           O  
ATOM    406  CB  SER    28      55.940  40.330  49.420  0.00  0.00           C  
ATOM    407  OG  SER    28      57.080  40.150  50.290  0.00  0.00           O  
ATOM    408  H01 SER    28      55.572  38.199  49.140  0.00  0.00           H  
ATOM    409  H02 SER    28      55.361  41.158  49.828  0.00  0.00           H  
ATOM    410  H03 SER    28      56.305  40.530  48.413  0.00  0.00           H  
ATOM    411  H04 SER    28      57.388  39.243  50.231  0.00  0.00           H  
ATOM    412  H11 SER    28      53.271  39.908  48.511  0.00  0.00           H  
ATOM    413  N   SER    29      54.750  38.000  51.590  0.00  0.00           N  
ATOM    414  CA  SER    29      54.090  37.710  52.900  0.00  0.00           C  
ATOM    415  C   SER    29      55.170  37.430  53.900  0.00  0.00           C  
ATOM    416  O   SER    29      54.830  36.870  54.910  0.00  0.00           O  
ATOM    417  CB  SER    29      53.160  36.530  52.750  0.00  0.00           C  
ATOM    418  OG  SER    29      52.050  36.820  51.960  0.00  0.00           O  
ATOM    419  H01 SER    29      53.492  38.557  53.237  0.00  0.00           H  
ATOM    420  H02 SER    29      52.798  36.267  53.744  0.00  0.00           H  
ATOM    421  H03 SER    29      53.710  35.707  52.293  0.00  0.00           H  
ATOM    422  H04 SER    29      51.740  36.017  51.536  0.00  0.00           H  
ATOM    423  H05 SER    29      55.607  37.517  51.362  0.00  0.00           H  
ATOM    424  N   THR    30      56.450  37.930  53.630  0.00  0.00           N  
ATOM    425  CA  THR    30      57.520  37.990  54.610  0.00  0.00           C  
ATOM    426  C   THR    30      57.360  38.960  55.710  0.00  0.00           C  
ATOM    427  O   THR    30      56.810  40.070  55.580  0.00  0.00           O  
ATOM    428  CB  THR    30      58.850  38.140  53.960  0.00  0.00           C  
ATOM    429  CG2 THR    30      59.090  39.190  52.870  0.00  0.00           C  
ATOM    430  OG1 THR    30      59.990  38.240  54.800  0.00  0.00           O  
ATOM    431  H01 THR    30      57.454  37.021  55.105  0.00  0.00           H  
ATOM    432  H02 THR    30      58.752  37.163  53.487  0.00  0.00           H  
ATOM    433  H03 THR    30      60.121  39.122  52.522  0.00  0.00           H  
ATOM    434  H04 THR    30      58.413  39.009  52.035  0.00  0.00           H  
ATOM    435  H05 THR    30      56.640  38.269  52.698  0.00  0.00           H  
ATOM    436  H06 THR    30      58.909  40.185  53.277  0.00  0.00           H  
ATOM    437  H07 THR    30      60.304  37.360  55.021  0.00  0.00           H  
ATOM    438  N   ASN    31      57.810  38.530  56.860  0.00  0.00           N  
ATOM    439  CA  ASN    31      57.940  39.300  58.100  0.00  0.00           C  
ATOM    440  C   ASN    31      58.150  40.800  58.050  0.00  0.00           C  
ATOM    441  O   ASN    31      59.010  41.320  57.270  0.00  0.00           O  
ATOM    442  CB  ASN    31      59.150  38.740  58.970  0.00  0.00           C  
ATOM    443  CG  ASN    31      58.780  37.280  59.460  0.00  0.00           C  
ATOM    444  ND2 ASN    31      59.830  36.390  59.490  0.00  0.00           N  
ATOM    445  OD1 ASN    31      57.650  36.800  59.650  0.00  0.00           O  
ATOM    446  H01 ASN    31      56.940  39.161  58.511  0.00  0.00           H  
ATOM    447  H02 ASN    31      59.326  39.389  59.828  0.00  0.00           H  
ATOM    448  H03 ASN    31      60.056  38.707  58.364  0.00  0.00           H  
ATOM    449  H04 ASN    31      59.665  35.422  59.726  0.00  0.00           H  
ATOM    450  H05 ASN    31      60.765  36.705  59.276  0.00  0.00           H  
ATOM    451  H08 ASN    31      58.099  37.563  56.898  0.00  0.00           H  
ATOM    452  N   VAL    32      57.330  41.600  58.850  0.00  0.00           N  
ATOM    453  CA  VAL    32      57.560  43.050  58.960  0.00  0.00           C  
ATOM    454  C   VAL    32      58.810  43.330  59.780  0.00  0.00           C  
ATOM    455  O   VAL    32      59.440  44.380  59.650  0.00  0.00           O  
ATOM    456  CB  VAL    32      56.290  43.680  59.690  0.00  0.00           C  
ATOM    457  CG1 VAL    32      56.480  45.200  59.970  0.00  0.00           C  
ATOM    458  CG2 VAL    32      54.900  43.460  59.110  0.00  0.00           C  
ATOM    459  H01 VAL    32      57.700  43.485  57.971  0.00  0.00           H  
ATOM    460  H02 VAL    32      56.283  43.078  60.599  0.00  0.00           H  
ATOM    461  H03 VAL    32      57.365  45.558  59.445  0.00  0.00           H  
ATOM    462  H04 VAL    32      55.605  45.747  59.620  0.00  0.00           H  
ATOM    463  H05 VAL    32      56.604  45.360  61.041  0.00  0.00           H  
ATOM    464  H06 VAL    32      56.568  41.177  59.361  0.00  0.00           H  
ATOM    465  H07 VAL    32      54.233  44.250  59.456  0.00  0.00           H  
ATOM    466  H08 VAL    32      54.953  43.480  58.021  0.00  0.00           H  
ATOM    467  H09 VAL    32      54.518  42.493  59.438  0.00  0.00           H  
ATOM    468  N   GLY    33      59.190  42.450  60.710  0.00  0.00           N  
ATOM    469  CA  GLY    33      60.160  42.780  61.740  0.00  0.00           C  
ATOM    470  C   GLY    33      59.470  43.230  63.020  0.00  0.00           C  
ATOM    471  O   GLY    33      60.120  43.900  63.810  0.00  0.00           O  
ATOM    472  H01 GLY    33      60.784  43.597  61.378  0.00  0.00           H  
ATOM    473  H02 GLY    33      60.767  41.900  61.953  0.00  0.00           H  
ATOM    474  H10 GLY    33      58.789  41.523  60.697  0.00  0.00           H  
ATOM    475  N   SER    34      58.240  42.810  63.270  0.00  0.00           N  
ATOM    476  CA  SER    34      57.580  43.250  64.470  0.00  0.00           C  
ATOM    477  C   SER    34      57.380  42.160  65.570  0.00  0.00           C  
ATOM    478  O   SER    34      56.360  42.160  66.280  0.00  0.00           O  
ATOM    479  CB  SER    34      56.210  44.000  64.110  0.00  0.00           C  
ATOM    480  OG  SER    34      55.510  43.130  63.280  0.00  0.00           O  
ATOM    481  H01 SER    34      58.269  43.955  64.936  0.00  0.00           H  
ATOM    482  H02 SER    34      56.393  44.959  63.624  0.00  0.00           H  
ATOM    483  H03 SER    34      57.771  42.189  62.627  0.00  0.00           H  
ATOM    484  H04 SER    34      55.639  44.204  65.016  0.00  0.00           H  
ATOM    485  H05 SER    34      55.289  42.332  63.766  0.00  0.00           H  
ATOM    486  N   ASN    35      58.340  41.240  65.700  0.00  0.00           N  
ATOM    487  CA  ASN    35      58.440  40.210  66.600  0.00  0.00           C  
ATOM    488  C   ASN    35      59.310  40.550  67.790  0.00  0.00           C  
ATOM    489  O   ASN    35      60.530  40.310  67.800  0.00  0.00           O  
ATOM    490  CB  ASN    35      58.860  38.890  65.870  0.00  0.00           C  
ATOM    491  CG  ASN    35      57.780  38.420  64.840  0.00  0.00           C  
ATOM    492  ND2 ASN    35      56.540  38.140  65.370  0.00  0.00           N  
ATOM    493  OD1 ASN    35      58.010  38.190  63.630  0.00  0.00           O  
ATOM    494  H01 ASN    35      57.453  40.040  67.030  0.00  0.00           H  
ATOM    495  H02 ASN    35      58.969  38.109  66.623  0.00  0.00           H  
ATOM    496  H03 ASN    35      59.799  39.062  65.343  0.00  0.00           H  
ATOM    497  H04 ASN    35      55.803  37.792  64.774  0.00  0.00           H  
ATOM    498  H05 ASN    35      56.368  38.283  66.355  0.00  0.00           H  
ATOM    499  H06 ASN    35      59.102  41.314  65.041  0.00  0.00           H  
ATOM    500  N   THR    36      58.750  41.110  68.860  0.00  0.00           N  
ATOM    501  CA  THR    36      59.530  41.410  70.050  0.00  0.00           C  
ATOM    502  C   THR    36      60.040  40.130  70.740  0.00  0.00           C  
ATOM    503  O   THR    36      59.260  39.150  70.910  0.00  0.00           O  
ATOM    504  CB  THR    36      58.810  42.340  71.060  0.00  0.00           C  
ATOM    505  CG2 THR    36      58.440  43.610  70.410  0.00  0.00           C  
ATOM    506  OG1 THR    36      57.570  41.720  71.480  0.00  0.00           O  
ATOM    507  H01 THR    36      60.391  41.972  69.689  0.00  0.00           H  
ATOM    508  H02 THR    36      59.483  42.514  71.900  0.00  0.00           H  
ATOM    509  H03 THR    36      57.540  44.008  70.878  0.00  0.00           H  
ATOM    510  H04 THR    36      59.254  44.326  70.521  0.00  0.00           H  
ATOM    511  H05 THR    36      58.251  43.435  69.351  0.00  0.00           H  
ATOM    512  H06 THR    36      57.765  41.331  68.845  0.00  0.00           H  
ATOM    513  H07 THR    36      57.323  42.052  72.346  0.00  0.00           H  
ATOM    514  N   TYR    37      61.240  40.240  71.240  0.00  0.00           N  
ATOM    515  CA  TYR    37      61.850  39.390  72.240  0.00  0.00           C  
ATOM    516  C   TYR    37      62.030  40.190  73.580  0.00  0.00           C  
ATOM    517  CB  TYR    37      63.120  38.730  71.660  0.00  0.00           C  
ATOM    518  CG  TYR    37      62.950  37.900  70.440  0.00  0.00           C  
ATOM    519  CD1 TYR    37      62.930  38.490  69.170  0.00  0.00           C  
ATOM    520  CD2 TYR    37      63.050  36.530  70.560  0.00  0.00           C  
ATOM    521  CE1 TYR    37      62.980  37.640  68.050  0.00  0.00           C  
ATOM    522  CE2 TYR    37      63.180  35.710  69.480  0.00  0.00           C  
ATOM    523  CZ  TYR    37      63.210  36.270  68.190  0.00  0.00           C  
ATOM    524  OH  TYR    37      63.440  35.420  67.090  0.00  0.00           O  
ATOM    525  OT1 TYR    37      62.710  41.200  73.570  0.00  0.00           O  
ATOM    526  OT2 TYR    37      61.470  39.810  74.650  0.00  0.00           O  
ATOM    527  H01 TYR    37      61.205  38.553  72.507  0.00  0.00           H  
ATOM    528  H02 TYR    37      61.964  39.339  74.258  0.00  0.00           H  
ATOM    529  H03 TYR    37      63.456  38.036  72.430  0.00  0.00           H  
ATOM    530  H04 TYR    37      63.826  39.526  71.422  0.00  0.00           H  
ATOM    531  H05 TYR    37      62.877  39.572  69.053  0.00  0.00           H  
ATOM    532  H06 TYR    37      63.024  36.087  71.556  0.00  0.00           H  
ATOM    533  H07 TYR    37      62.836  38.059  67.054  0.00  0.00           H  
ATOM    534  H08 TYR    37      61.805  41.001  70.891  0.00  0.00           H  
ATOM    535  H09 TYR    37      63.260  34.631  69.614  0.00  0.00           H  
ATOM    536  H10 TYR    37      63.285  35.902  66.274  0.00  0.00           H  
ATOM    537  H11 TYR    37      62.888  41.475  74.472  0.00  0.00           H  
ATOM    538  H12 TYR    37      61.422  40.545  75.265  0.00  0.00           H  
TER   
ENDMDL
MODEL        4
ATOM      1  N   LYS     1      21.090  53.200  19.400  0.00  0.00           N  
ATOM      2  CA  LYS     1      22.400  52.470  19.540  0.00  0.00           C  
ATOM      3  C   LYS     1      22.830  52.000  18.220  0.00  0.00           C  
ATOM      4  O   LYS     1      22.900  52.880  17.360  0.00  0.00           O  
ATOM      5  CB  LYS     1      22.350  51.370  20.650  0.00  0.00           C  
ATOM      6  CG  LYS     1      21.990  51.960  22.030  0.00  0.00           C  
ATOM      7  CD  LYS     1      21.790  50.870  23.180  0.00  0.00           C  
ATOM      8  CE  LYS     1      21.120  51.460  24.470  0.00  0.00           C  
ATOM      9  NZ  LYS     1      20.680  50.280  25.210  0.00  0.00           N1+
ATOM     10  H01 LYS     1      21.209  54.163  19.681  0.00  0.00           H  
ATOM     11  H02 LYS     1      20.785  53.164  18.438  0.00  0.00           H  
ATOM     12  H03 LYS     1      23.170  53.153  19.899  0.00  0.00           H  
ATOM     13  H04 LYS     1      23.340  50.920  20.724  0.00  0.00           H  
ATOM     14  H05 LYS     1      21.600  50.627  20.377  0.00  0.00           H  
ATOM     15  H06 LYS     1      21.032  52.467  21.912  0.00  0.00           H  
ATOM     16  H07 LYS     1      22.791  52.634  22.333  0.00  0.00           H  
ATOM     17  H08 LYS     1      22.778  50.507  23.462  0.00  0.00           H  
ATOM     18  H09 LYS     1      21.159  50.069  22.795  0.00  0.00           H  
ATOM     19  H10 LYS     1      20.301  52.142  24.243  0.00  0.00           H  
ATOM     20  H11 LYS     1      21.839  52.037  25.051  0.00  0.00           H  
ATOM     21  H12 LYS     1      19.755  50.016  24.902  0.00  0.00           H  
ATOM     22  H13 LYS     1      21.321  49.518  25.041  0.00  0.00           H  
ATOM     23  H14 LYS     1      20.658  50.490  26.198  0.00  0.00           H  
ATOM     24  N   CYS     2      23.050  50.690  17.940  0.00  0.00           N  
ATOM     25  CA  CYS     2      23.200  50.240  16.570  0.00  0.00           C  
ATOM     26  C   CYS     2      22.270  49.130  16.410  0.00  0.00           C  
ATOM     27  O   CYS     2      22.390  48.110  17.080  0.00  0.00           O  
ATOM     28  CB  CYS     2      24.680  50.100  16.050  0.00  0.00           C  
ATOM     29  SG  CYS     2      24.700  50.270  14.270  0.00  0.00           S  
ATOM     30  H01 CYS     2      22.918  51.009  15.851  0.00  0.00           H  
ATOM     31  H02 CYS     2      25.073  49.122  16.327  0.00  0.00           H  
ATOM     32  H03 CYS     2      25.299  50.878  16.498  0.00  0.00           H  
ATOM     33  H15 CYS     2      23.110  50.021  18.695  0.00  0.00           H  
ATOM     34  N   ASN     3      21.280  49.200  15.470  0.00  0.00           N  
ATOM     35  CA  ASN     3      20.320  48.080  15.310  0.00  0.00           C  
ATOM     36  C   ASN     3      20.950  46.740  14.930  0.00  0.00           C  
ATOM     37  O   ASN     3      20.730  45.630  15.430  0.00  0.00           O  
ATOM     38  CB  ASN     3      19.200  48.480  14.330  0.00  0.00           C  
ATOM     39  CG  ASN     3      18.320  49.660  14.690  0.00  0.00           C  
ATOM     40  ND2 ASN     3      17.720  50.220  13.610  0.00  0.00           N  
ATOM     41  OD1 ASN     3      18.120  50.090  15.840  0.00  0.00           O  
ATOM     42  H01 ASN     3      19.897  47.904  16.299  0.00  0.00           H  
ATOM     43  H02 ASN     3      18.521  47.627  14.334  0.00  0.00           H  
ATOM     44  H03 ASN     3      19.672  48.708  13.374  0.00  0.00           H  
ATOM     45  H04 ASN     3      21.202  50.017  14.882  0.00  0.00           H  
ATOM     46  H05 ASN     3      17.102  51.010  13.729  0.00  0.00           H  
ATOM     47  H06 ASN     3      17.891  49.847  12.687  0.00  0.00           H  
ATOM     48  N   THR     4      21.880  46.800  13.920  0.00  0.00           N  
ATOM     49  CA  THR     4      22.620  45.640  13.500  0.00  0.00           C  
ATOM     50  C   THR     4      23.630  44.990  14.430  0.00  0.00           C  
ATOM     51  O   THR     4      24.440  45.640  15.120  0.00  0.00           O  
ATOM     52  CB  THR     4      23.130  45.820  12.170  0.00  0.00           C  
ATOM     53  CG2 THR     4      21.870  45.820  11.300  0.00  0.00           C  
ATOM     54  OG1 THR     4      23.840  46.990  11.980  0.00  0.00           O  
ATOM     55  H01 THR     4      21.848  44.871  13.534  0.00  0.00           H  
ATOM     56  H02 THR     4      23.850  45.038  11.931  0.00  0.00           H  
ATOM     57  H03 THR     4      21.099  46.425  11.778  0.00  0.00           H  
ATOM     58  H04 THR     4      22.104  46.237  10.321  0.00  0.00           H  
ATOM     59  H05 THR     4      21.508  44.798  11.183  0.00  0.00           H  
ATOM     60  H06 THR     4      23.990  47.415  12.828  0.00  0.00           H  
ATOM     61  H07 THR     4      22.049  47.683  13.460  0.00  0.00           H  
ATOM     62  N   ALA     5      23.620  43.680  14.440  0.00  0.00           N  
ATOM     63  CA  ALA     5      24.460  42.770  15.240  0.00  0.00           C  
ATOM     64  C   ALA     5      26.020  42.960  15.220  0.00  0.00           C  
ATOM     65  O   ALA     5      26.630  43.180  16.240  0.00  0.00           O  
ATOM     66  CB  ALA     5      24.180  41.340  14.680  0.00  0.00           C  
ATOM     67  H01 ALA     5      24.184  42.971  16.275  0.00  0.00           H  
ATOM     68  H02 ALA     5      23.293  41.365  14.047  0.00  0.00           H  
ATOM     69  H03 ALA     5      25.035  41.005  14.092  0.00  0.00           H  
ATOM     70  H04 ALA     5      24.015  40.651  15.508  0.00  0.00           H  
ATOM     71  H07 ALA     5      22.954  43.238  13.823  0.00  0.00           H  
ATOM     72  N   THR     6      26.600  43.010  14.000  0.00  0.00           N  
ATOM     73  CA  THR     6      27.980  43.200  13.700  0.00  0.00           C  
ATOM     74  C   THR     6      28.420  44.580  14.060  0.00  0.00           C  
ATOM     75  O   THR     6      29.470  44.710  14.730  0.00  0.00           O  
ATOM     76  CB  THR     6      28.290  42.880  12.230  0.00  0.00           C  
ATOM     77  CG2 THR     6      27.970  41.440  11.970  0.00  0.00           C  
ATOM     78  OG1 THR     6      27.580  43.660  11.380  0.00  0.00           O  
ATOM     79  H01 THR     6      28.549  42.497  14.309  0.00  0.00           H  
ATOM     80  H02 THR     6      29.347  43.079  12.055  0.00  0.00           H  
ATOM     81  H03 THR     6      27.044  41.371  11.400  0.00  0.00           H  
ATOM     82  H04 THR     6      28.780  40.984  11.401  0.00  0.00           H  
ATOM     83  H05 THR     6      25.983  42.900  13.208  0.00  0.00           H  
ATOM     84  H06 THR     6      27.852  40.916  12.919  0.00  0.00           H  
ATOM     85  H07 THR     6      27.346  43.153  10.599  0.00  0.00           H  
ATOM     86  N   CYS     7      27.640  45.650  13.720  0.00  0.00           N  
ATOM     87  CA  CYS     7      27.840  47.050  14.150  0.00  0.00           C  
ATOM     88  C   CYS     7      27.950  47.160  15.730  0.00  0.00           C  
ATOM     89  O   CYS     7      28.940  47.630  16.240  0.00  0.00           O  
ATOM     90  CB  CYS     7      26.590  47.850  13.660  0.00  0.00           C  
ATOM     91  SG  CYS     7      26.630  49.690  13.870  0.00  0.00           S  
ATOM     92  H01 CYS     7      28.767  47.442  13.732  0.00  0.00           H  
ATOM     93  H02 CYS     7      25.772  47.512  14.296  0.00  0.00           H  
ATOM     94  H03 CYS     7      26.463  47.643  12.597  0.00  0.00           H  
ATOM     95  H08 CYS     7      26.851  45.466  13.117  0.00  0.00           H  
ATOM     96  N   ALA     8      26.930  46.670  16.450  0.00  0.00           N  
ATOM     97  CA  ALA     8      26.780  46.760  17.860  0.00  0.00           C  
ATOM     98  C   ALA     8      27.790  45.940  18.680  0.00  0.00           C  
ATOM     99  O   ALA     8      28.350  46.400  19.650  0.00  0.00           O  
ATOM    100  CB  ALA     8      25.330  46.360  18.020  0.00  0.00           C  
ATOM    101  H01 ALA     8      27.005  47.747  18.265  0.00  0.00           H  
ATOM    102  H02 ALA     8      24.721  46.911  17.304  0.00  0.00           H  
ATOM    103  H03 ALA     8      25.225  45.290  17.838  0.00  0.00           H  
ATOM    104  H04 ALA     8      26.200  46.192  15.942  0.00  0.00           H  
ATOM    105  H05 ALA     8      24.998  46.591  19.032  0.00  0.00           H  
ATOM    106  N   THR     9      28.050  44.700  18.170  0.00  0.00           N  
ATOM    107  CA  THR     9      29.090  43.850  18.720  0.00  0.00           C  
ATOM    108  C   THR     9      30.410  44.480  18.570  0.00  0.00           C  
ATOM    109  O   THR     9      31.210  44.490  19.540  0.00  0.00           O  
ATOM    110  CB  THR     9      29.120  42.410  18.180  0.00  0.00           C  
ATOM    111  CG2 THR     9      30.170  41.590  18.960  0.00  0.00           C  
ATOM    112  OG1 THR     9      27.850  41.800  18.320  0.00  0.00           O  
ATOM    113  H01 THR     9      28.835  43.751  19.775  0.00  0.00           H  
ATOM    114  H02 THR     9      29.382  42.439  17.122  0.00  0.00           H  
ATOM    115  H03 THR     9      31.043  42.212  19.156  0.00  0.00           H  
ATOM    116  H04 THR     9      29.742  41.257  19.906  0.00  0.00           H  
ATOM    117  H05 THR     9      30.467  40.723  18.369  0.00  0.00           H  
ATOM    118  H06 THR     9      27.504  44.365  17.389  0.00  0.00           H  
ATOM    119  H07 THR     9      27.573  41.844  19.238  0.00  0.00           H  
ATOM    120  N   GLN    10      30.680  45.100  17.370  0.00  0.00           N  
ATOM    121  CA  GLN    10      31.920  45.860  17.210  0.00  0.00           C  
ATOM    122  C   GLN    10      32.030  47.020  18.230  0.00  0.00           C  
ATOM    123  O   GLN    10      33.050  47.180  18.880  0.00  0.00           O  
ATOM    124  CB  GLN    10      32.080  46.340  15.750  0.00  0.00           C  
ATOM    125  CG  GLN    10      33.420  47.130  15.550  0.00  0.00           C  
ATOM    126  CD  GLN    10      34.620  46.280  15.750  0.00  0.00           C  
ATOM    127  NE2 GLN    10      35.070  46.110  17.030  0.00  0.00           N  
ATOM    128  OE1 GLN    10      35.160  45.670  14.800  0.00  0.00           O  
ATOM    129  H01 GLN    10      32.753  45.191  17.429  0.00  0.00           H  
ATOM    130  H02 GLN    10      31.251  47.008  15.516  0.00  0.00           H  
ATOM    131  H03 GLN    10      32.076  45.473  15.089  0.00  0.00           H  
ATOM    132  H04 GLN    10      33.450  47.923  16.297  0.00  0.00           H  
ATOM    133  H05 GLN    10      33.441  47.532  14.537  0.00  0.00           H  
ATOM    134  H06 GLN    10      35.865  45.514  17.211  0.00  0.00           H  
ATOM    135  H07 GLN    10      34.607  46.581  17.795  0.00  0.00           H  
ATOM    136  H08 GLN    10      30.025  45.030  16.604  0.00  0.00           H  
ATOM    137  N   ARG    11      30.920  47.830  18.450  0.00  0.00           N  
ATOM    138  CA  ARG    11      30.910  48.820  19.580  0.00  0.00           C  
ATOM    139  C   ARG    11      31.320  48.380  20.940  0.00  0.00           C  
ATOM    140  O   ARG    11      32.210  48.880  21.580  0.00  0.00           O  
ATOM    141  CB  ARG    11      29.580  49.650  19.600  0.00  0.00           C  
ATOM    142  CG  ARG    11      29.150  50.410  18.340  0.00  0.00           C  
ATOM    143  CD  ARG    11      28.250  51.540  18.650  0.00  0.00           C  
ATOM    144  NE  ARG    11      27.850  52.190  17.330  0.00  0.00           N  
ATOM    145  CZ  ARG    11      26.950  53.180  17.270  0.00  0.00           C  
ATOM    146  NH1 ARG    11      26.150  53.500  18.230  0.00  0.00           N1+
ATOM    147  NH2 ARG    11      26.990  53.830  16.090  0.00  0.00           N  
ATOM    148  H01 ARG    11      31.756  49.456  19.318  0.00  0.00           H  
ATOM    149  H02 ARG    11      29.781  50.441  20.322  0.00  0.00           H  
ATOM    150  H03 ARG    11      28.775  48.956  19.844  0.00  0.00           H  
ATOM    151  H04 ARG    11      28.606  49.715  17.700  0.00  0.00           H  
ATOM    152  H05 ARG    11      30.039  50.795  17.841  0.00  0.00           H  
ATOM    153  H06 ARG    11      28.752  52.262  19.294  0.00  0.00           H  
ATOM    154  H07 ARG    11      27.363  51.177  19.170  0.00  0.00           H  
ATOM    155  H08 ARG    11      30.115  47.752  17.845  0.00  0.00           H  
ATOM    156  H09 ARG    11      28.277  51.864  16.475  0.00  0.00           H  
ATOM    157  H10 ARG    11      25.504  54.267  18.114  0.00  0.00           H  
ATOM    158  H11 ARG    11      26.170  52.983  19.098  0.00  0.00           H  
ATOM    159  H12 ARG    11      27.644  53.542  15.377  0.00  0.00           H  
ATOM    160  H13 ARG    11      26.366  54.605  15.919  0.00  0.00           H  
ATOM    161  N   LEU    12      30.780  47.250  21.420  0.00  0.00           N  
ATOM    162  CA  LEU    12      31.080  46.570  22.690  0.00  0.00           C  
ATOM    163  C   LEU    12      32.460  46.050  22.770  0.00  0.00           C  
ATOM    164  O   LEU    12      32.880  45.650  23.810  0.00  0.00           O  
ATOM    165  CB  LEU    12      30.150  45.370  22.760  0.00  0.00           C  
ATOM    166  CG  LEU    12      28.620  45.690  23.060  0.00  0.00           C  
ATOM    167  CD1 LEU    12      27.810  44.430  23.560  0.00  0.00           C  
ATOM    168  CD2 LEU    12      28.350  46.780  24.120  0.00  0.00           C  
ATOM    169  H01 LEU    12      30.954  47.290  23.498  0.00  0.00           H  
ATOM    170  H02 LEU    12      30.498  44.778  23.607  0.00  0.00           H  
ATOM    171  H03 LEU    12      30.201  44.851  21.803  0.00  0.00           H  
ATOM    172  H04 LEU    12      28.292  46.042  22.082  0.00  0.00           H  
ATOM    173  H05 LEU    12      26.843  44.398  23.059  0.00  0.00           H  
ATOM    174  H06 LEU    12      28.368  43.523  23.328  0.00  0.00           H  
ATOM    175  H07 LEU    12      27.658  44.499  24.637  0.00  0.00           H  
ATOM    176  H08 LEU    12      27.325  46.691  24.479  0.00  0.00           H  
ATOM    177  H09 LEU    12      29.039  46.654  24.955  0.00  0.00           H  
ATOM    178  H10 LEU    12      28.494  47.764  23.675  0.00  0.00           H  
ATOM    179  H14 LEU    12      30.081  46.812  20.838  0.00  0.00           H  
ATOM    180  N   ALA    13      33.100  45.980  21.620  0.00  0.00           N  
ATOM    181  CA  ALA    13      34.380  45.260  21.630  0.00  0.00           C  
ATOM    182  C   ALA    13      35.590  46.130  21.680  0.00  0.00           C  
ATOM    183  O   ALA    13      36.750  45.760  21.580  0.00  0.00           O  
ATOM    184  CB  ALA    13      34.480  44.490  20.370  0.00  0.00           C  
ATOM    185  H01 ALA    13      34.372  44.653  22.535  0.00  0.00           H  
ATOM    186  H02 ALA    13      35.530  44.364  20.104  0.00  0.00           H  
ATOM    187  H03 ALA    13      34.019  43.511  20.504  0.00  0.00           H  
ATOM    188  H04 ALA    13      33.966  45.028  19.573  0.00  0.00           H  
ATOM    189  H11 ALA    13      32.731  46.398  20.778  0.00  0.00           H  
ATOM    190  N   ASN    14      35.390  47.440  21.970  0.00  0.00           N  
ATOM    191  CA  ASN    14      36.370  48.530  22.240  0.00  0.00           C  
ATOM    192  C   ASN    14      36.710  48.760  23.720  0.00  0.00           C  
ATOM    193  O   ASN    14      37.730  49.300  24.130  0.00  0.00           O  
ATOM    194  CB  ASN    14      35.940  49.850  21.480  0.00  0.00           C  
ATOM    195  CG  ASN    14      35.930  49.620  19.970  0.00  0.00           C  
ATOM    196  ND2 ASN    14      35.080  50.340  19.150  0.00  0.00           N  
ATOM    197  OD1 ASN    14      36.700  48.820  19.400  0.00  0.00           O  
ATOM    198  H01 ASN    14      37.322  48.190  21.833  0.00  0.00           H  
ATOM    199  H02 ASN    14      36.656  50.638  21.711  0.00  0.00           H  
ATOM    200  H03 ASN    14      34.942  50.143  21.805  0.00  0.00           H  
ATOM    201  H04 ASN    14      35.095  50.191  18.151  0.00  0.00           H  
ATOM    202  H05 ASN    14      34.421  47.722  22.009  0.00  0.00           H  
ATOM    203  H06 ASN    14      34.444  51.015  19.550  0.00  0.00           H  
ATOM    204  N   PHE    15      35.790  48.250  24.580  0.00  0.00           N  
ATOM    205  CA  PHE    15      35.730  48.460  26.040  0.00  0.00           C  
ATOM    206  C   PHE    15      36.030  47.100  26.600  0.00  0.00           C  
ATOM    207  O   PHE    15      35.700  46.040  26.030  0.00  0.00           O  
ATOM    208  CB  PHE    15      34.330  48.970  26.520  0.00  0.00           C  
ATOM    209  CG  PHE    15      33.930  50.160  25.690  0.00  0.00           C  
ATOM    210  CD1 PHE    15      34.550  51.370  25.970  0.00  0.00           C  
ATOM    211  CD2 PHE    15      32.890  50.090  24.780  0.00  0.00           C  
ATOM    212  CE1 PHE    15      34.110  52.500  25.360  0.00  0.00           C  
ATOM    213  CE2 PHE    15      32.480  51.250  24.080  0.00  0.00           C  
ATOM    214  CZ  PHE    15      33.070  52.470  24.400  0.00  0.00           C  
ATOM    215  H01 PHE    15      36.427  49.230  26.370  0.00  0.00           H  
ATOM    216  H02 PHE    15      34.383  49.256  27.571  0.00  0.00           H  
ATOM    217  H03 PHE    15      33.592  48.177  26.402  0.00  0.00           H  
ATOM    218  H04 PHE    15      35.382  51.412  26.673  0.00  0.00           H  
ATOM    219  H05 PHE    15      32.386  49.140  24.602  0.00  0.00           H  
ATOM    220  H06 PHE    15      34.569  53.455  25.616  0.00  0.00           H  
ATOM    221  H07 PHE    15      35.071  47.665  24.178  0.00  0.00           H  
ATOM    222  H08 PHE    15      31.716  51.189  23.305  0.00  0.00           H  
ATOM    223  H09 PHE    15      32.736  53.389  23.918  0.00  0.00           H  
ATOM    224  N   LEU    16      36.770  47.070  27.700  0.00  0.00           N  
ATOM    225  CA  LEU    16      36.950  46.000  28.620  0.00  0.00           C  
ATOM    226  C   LEU    16      35.650  45.670  29.360  0.00  0.00           C  
ATOM    227  O   LEU    16      34.920  46.530  29.870  0.00  0.00           O  
ATOM    228  CB  LEU    16      38.190  46.080  29.500  0.00  0.00           C  
ATOM    229  CG  LEU    16      39.550  46.550  28.920  0.00  0.00           C  
ATOM    230  CD1 LEU    16      40.510  46.880  30.080  0.00  0.00           C  
ATOM    231  CD2 LEU    16      40.130  45.650  27.860  0.00  0.00           C  
ATOM    232  H01 LEU    16      37.187  45.130  28.008  0.00  0.00           H  
ATOM    233  H02 LEU    16      38.381  45.034  29.742  0.00  0.00           H  
ATOM    234  H03 LEU    16      37.948  46.760  30.317  0.00  0.00           H  
ATOM    235  H04 LEU    16      39.375  47.466  28.356  0.00  0.00           H  
ATOM    236  H05 LEU    16      41.389  47.392  29.689  0.00  0.00           H  
ATOM    237  H06 LEU    16      40.004  47.525  30.799  0.00  0.00           H  
ATOM    238  H07 LEU    16      40.817  45.957  30.572  0.00  0.00           H  
ATOM    239  H08 LEU    16      41.136  45.348  28.151  0.00  0.00           H  
ATOM    240  H09 LEU    16      39.503  44.765  27.751  0.00  0.00           H  
ATOM    241  H10 LEU    16      37.273  47.920  27.913  0.00  0.00           H  
ATOM    242  H11 LEU    16      40.172  46.185  26.911  0.00  0.00           H  
ATOM    243  N   VAL    17      35.370  44.370  29.500  0.00  0.00           N  
ATOM    244  CA  VAL    17      34.280  43.780  30.320  0.00  0.00           C  
ATOM    245  C   VAL    17      34.440  43.910  31.820  0.00  0.00           C  
ATOM    246  O   VAL    17      35.530  43.800  32.420  0.00  0.00           O  
ATOM    247  CB  VAL    17      34.140  42.280  29.910  0.00  0.00           C  
ATOM    248  CG1 VAL    17      33.140  41.380  30.730  0.00  0.00           C  
ATOM    249  CG2 VAL    17      33.790  42.140  28.430  0.00  0.00           C  
ATOM    250  H01 VAL    17      33.378  44.355  30.108  0.00  0.00           H  
ATOM    251  H02 VAL    17      35.133  41.898  30.149  0.00  0.00           H  
ATOM    252  H03 VAL    17      32.197  41.300  30.189  0.00  0.00           H  
ATOM    253  H04 VAL    17      33.569  40.386  30.861  0.00  0.00           H  
ATOM    254  H05 VAL    17      32.961  41.831  31.706  0.00  0.00           H  
ATOM    255  H06 VAL    17      32.969  42.814  28.186  0.00  0.00           H  
ATOM    256  H07 VAL    17      34.660  42.394  27.825  0.00  0.00           H  
ATOM    257  H08 VAL    17      33.490  41.113  28.223  0.00  0.00           H  
ATOM    258  H12 VAL    17      35.960  43.723  28.997  0.00  0.00           H  
ATOM    259  N   HIP    18      33.360  44.200  32.620  0.00  0.00           N  
ATOM    260  CA  HIP    18      33.380  44.490  34.030  0.00  0.00           C  
ATOM    261  C   HIP    18      33.610  43.270  34.920  0.00  0.00           C  
ATOM    262  O   HIP    18      33.360  42.100  34.590  0.00  0.00           O  
ATOM    263  CB  HIP    18      32.060  45.160  34.500  0.00  0.00           C  
ATOM    264  CG  HIP    18      31.650  46.470  33.770  0.00  0.00           C  
ATOM    265  CD2 HIP    18      31.270  47.650  34.260  0.00  0.00           C  
ATOM    266  ND1 HIP    18      31.610  46.460  32.460  0.00  0.00           N1+
ATOM    267  CE1 HIP    18      31.220  47.660  32.070  0.00  0.00           C  
ATOM    268  NE2 HIP    18      31.050  48.480  33.160  0.00  0.00           N  
ATOM    269  H01 HIP    18      34.228  45.166  34.142  0.00  0.00           H  
ATOM    270  H02 HIP    18      32.236  45.450  35.536  0.00  0.00           H  
ATOM    271  H03 HIP    18      31.255  44.438  34.364  0.00  0.00           H  
ATOM    272  H04 HIP    18      31.154  47.914  35.311  0.00  0.00           H  
ATOM    273  H05 HIP    18      31.836  45.679  31.860  0.00  0.00           H  
ATOM    274  H06 HIP    18      31.057  47.957  31.034  0.00  0.00           H  
ATOM    275  H07 HIP    18      30.818  49.463  33.164  0.00  0.00           H  
ATOM    276  H09 HIP    18      32.456  44.211  32.170  0.00  0.00           H  
ATOM    277  N   SER    19      34.190  43.510  36.050  0.00  0.00           N  
ATOM    278  CA  SER    19      34.540  42.490  37.090  0.00  0.00           C  
ATOM    279  C   SER    19      33.240  41.970  37.780  0.00  0.00           C  
ATOM    280  O   SER    19      32.230  42.690  37.940  0.00  0.00           O  
ATOM    281  CB  SER    19      35.640  43.060  37.980  0.00  0.00           C  
ATOM    282  OG  SER    19      35.950  42.110  38.990  0.00  0.00           O  
ATOM    283  H01 SER    19      34.975  41.582  36.673  0.00  0.00           H  
ATOM    284  H02 SER    19      35.301  43.990  38.438  0.00  0.00           H  
ATOM    285  H03 SER    19      36.528  43.263  37.382  0.00  0.00           H  
ATOM    286  H04 SER    19      36.164  41.267  38.583  0.00  0.00           H  
ATOM    287  H08 SER    19      34.429  44.471  36.250  0.00  0.00           H  
ATOM    288  N   SER    20      33.190  40.670  38.160  0.00  0.00           N  
ATOM    289  CA  SER    20      32.280  40.010  39.050  0.00  0.00           C  
ATOM    290  C   SER    20      32.890  39.870  40.430  0.00  0.00           C  
ATOM    291  O   SER    20      32.580  38.970  41.270  0.00  0.00           O  
ATOM    292  CB  SER    20      31.860  38.590  38.530  0.00  0.00           C  
ATOM    293  OG  SER    20      31.120  38.630  37.360  0.00  0.00           O  
ATOM    294  H01 SER    20      31.387  40.633  39.098  0.00  0.00           H  
ATOM    295  H02 SER    20      31.227  38.141  39.296  0.00  0.00           H  
ATOM    296  H03 SER    20      32.763  38.007  38.349  0.00  0.00           H  
ATOM    297  H04 SER    20      30.864  37.739  37.112  0.00  0.00           H  
ATOM    298  H05 SER    20      33.901  40.077  37.755  0.00  0.00           H  
ATOM    299  N   ASN    21      33.830  40.670  40.680  0.00  0.00           N  
ATOM    300  CA  ASN    21      34.750  40.650  41.850  0.00  0.00           C  
ATOM    301  C   ASN    21      36.060  39.870  41.430  0.00  0.00           C  
ATOM    302  O   ASN    21      35.950  38.740  41.070  0.00  0.00           O  
ATOM    303  CB  ASN    21      34.170  39.980  43.140  0.00  0.00           C  
ATOM    304  CG  ASN    21      34.940  40.370  44.430  0.00  0.00           C  
ATOM    305  ND2 ASN    21      34.290  41.160  45.310  0.00  0.00           N  
ATOM    306  OD1 ASN    21      36.070  39.910  44.600  0.00  0.00           O  
ATOM    307  H01 ASN    21      34.934  41.692  42.111  0.00  0.00           H  
ATOM    308  H02 ASN    21      34.269  38.901  43.017  0.00  0.00           H  
ATOM    309  H03 ASN    21      33.129  40.284  43.251  0.00  0.00           H  
ATOM    310  H04 ASN    21      34.739  41.430  46.174  0.00  0.00           H  
ATOM    311  H05 ASN    21      33.977  41.411  40.009  0.00  0.00           H  
ATOM    312  H06 ASN    21      33.355  41.481  45.105  0.00  0.00           H  
ATOM    313  N   ASN    22      37.200  40.630  41.500  0.00  0.00           N  
ATOM    314  CA  ASN    22      38.530  40.320  41.010  0.00  0.00           C  
ATOM    315  C   ASN    22      39.000  38.920  41.070  0.00  0.00           C  
ATOM    316  O   ASN    22      38.830  38.370  42.150  0.00  0.00           O  
ATOM    317  CB  ASN    22      39.660  41.320  41.560  0.00  0.00           C  
ATOM    318  CG  ASN    22      39.590  42.710  40.960  0.00  0.00           C  
ATOM    319  ND2 ASN    22      40.340  43.660  41.520  0.00  0.00           N  
ATOM    320  OD1 ASN    22      38.970  42.940  39.910  0.00  0.00           O  
ATOM    321  H01 ASN    22      38.375  40.484  39.944  0.00  0.00           H  
ATOM    322  H02 ASN    22      40.624  40.899  41.274  0.00  0.00           H  
ATOM    323  H03 ASN    22      39.548  41.405  42.641  0.00  0.00           H  
ATOM    324  H04 ASN    22      40.362  44.587  41.120  0.00  0.00           H  
ATOM    325  H05 ASN    22      40.886  43.452  42.344  0.00  0.00           H  
ATOM    326  H07 ASN    22      37.100  41.527  41.954  0.00  0.00           H  
ATOM    327  N   PHE    23      39.730  38.450  40.070  0.00  0.00           N  
ATOM    328  CA  PHE    23      40.400  37.120  40.080  0.00  0.00           C  
ATOM    329  C   PHE    23      41.320  36.940  41.260  0.00  0.00           C  
ATOM    330  O   PHE    23      42.170  37.720  41.530  0.00  0.00           O  
ATOM    331  CB  PHE    23      41.100  36.960  38.720  0.00  0.00           C  
ATOM    332  CG  PHE    23      40.110  37.020  37.550  0.00  0.00           C  
ATOM    333  CD1 PHE    23      40.220  37.990  36.550  0.00  0.00           C  
ATOM    334  CD2 PHE    23      38.970  36.160  37.520  0.00  0.00           C  
ATOM    335  CE1 PHE    23      39.310  38.110  35.540  0.00  0.00           C  
ATOM    336  CE2 PHE    23      37.940  36.350  36.560  0.00  0.00           C  
ATOM    337  CZ  PHE    23      38.210  37.240  35.500  0.00  0.00           C  
ATOM    338  H01 PHE    23      39.667  36.323  40.209  0.00  0.00           H  
ATOM    339  H02 PHE    23      41.580  35.981  38.703  0.00  0.00           H  
ATOM    340  H03 PHE    23      41.831  37.760  38.604  0.00  0.00           H  
ATOM    341  H04 PHE    23      41.065  38.677  36.578  0.00  0.00           H  
ATOM    342  H05 PHE    23      38.889  35.348  38.243  0.00  0.00           H  
ATOM    343  H06 PHE    23      39.839  39.029  39.250  0.00  0.00           H  
ATOM    344  H07 PHE    23      39.436  38.874  34.773  0.00  0.00           H  
ATOM    345  H08 PHE    23      36.985  35.831  36.639  0.00  0.00           H  
ATOM    346  H09 PHE    23      37.551  37.252  34.632  0.00  0.00           H  
ATOM    347  N   GLY    24      41.220  35.730  41.940  0.00  0.00           N  
ATOM    348  CA  GLY    24      42.140  35.210  42.940  0.00  0.00           C  
ATOM    349  C   GLY    24      42.690  36.140  44.040  0.00  0.00           C  
ATOM    350  O   GLY    24      42.360  37.270  44.360  0.00  0.00           O  
ATOM    351  H01 GLY    24      43.027  34.960  42.358  0.00  0.00           H  
ATOM    352  H02 GLY    24      41.626  34.393  43.446  0.00  0.00           H  
ATOM    353  H10 GLY    24      40.424  35.151  41.715  0.00  0.00           H  
ATOM    354  N   ALA    25      43.730  35.630  44.700  0.00  0.00           N  
ATOM    355  CA  ALA    25      44.480  36.340  45.680  0.00  0.00           C  
ATOM    356  C   ALA    25      45.870  35.600  45.570  0.00  0.00           C  
ATOM    357  O   ALA    25      45.900  34.550  44.890  0.00  0.00           O  
ATOM    358  CB  ALA    25      43.850  36.100  47.060  0.00  0.00           C  
ATOM    359  H01 ALA    25      44.534  37.420  45.545  0.00  0.00           H  
ATOM    360  H02 ALA    25      42.835  35.722  46.935  0.00  0.00           H  
ATOM    361  H03 ALA    25      44.003  34.680  44.492  0.00  0.00           H  
ATOM    362  H04 ALA    25      44.444  35.369  47.609  0.00  0.00           H  
ATOM    363  H05 ALA    25      43.822  37.038  47.615  0.00  0.00           H  
ATOM    364  N   ILE    26      46.970  36.190  46.190  0.00  0.00           N  
ATOM    365  CA  ILE    26      48.250  35.430  46.240  0.00  0.00           C  
ATOM    366  C   ILE    26      48.310  34.590  47.570  0.00  0.00           C  
ATOM    367  O   ILE    26      48.220  35.130  48.710  0.00  0.00           O  
ATOM    368  CB  ILE    26      49.430  36.420  46.240  0.00  0.00           C  
ATOM    369  CG1 ILE    26      49.390  37.380  45.000  0.00  0.00           C  
ATOM    370  CG2 ILE    26      50.820  35.700  46.400  0.00  0.00           C  
ATOM    371  CD  ILE    26      49.410  36.620  43.680  0.00  0.00           C  
ATOM    372  H01 ILE    26      48.309  34.770  45.375  0.00  0.00           H  
ATOM    373  H02 ILE    26      49.312  37.047  47.124  0.00  0.00           H  
ATOM    374  H03 ILE    26      50.280  38.009  45.036  0.00  0.00           H  
ATOM    375  H04 ILE    26      48.480  37.978  45.048  0.00  0.00           H  
ATOM    376  H05 ILE    26      51.552  36.407  46.790  0.00  0.00           H  
ATOM    377  H06 ILE    26      46.901  37.112  46.596  0.00  0.00           H  
ATOM    378  H07 ILE    26      50.719  34.864  47.092  0.00  0.00           H  
ATOM    379  H08 ILE    26      51.153  35.332  45.430  0.00  0.00           H  
ATOM    380  H09 ILE    26      50.169  37.049  43.026  0.00  0.00           H  
ATOM    381  H10 ILE    26      49.643  35.572  43.867  0.00  0.00           H  
ATOM    382  H11 ILE    26      48.434  36.696  43.201  0.00  0.00           H  
ATOM    383  N   LEU    27      48.620  33.300  47.380  0.00  0.00           N  
ATOM    384  CA  LEU    27      48.390  32.390  48.460  0.00  0.00           C  
ATOM    385  C   LEU    27      49.530  32.430  49.480  0.00  0.00           C  
ATOM    386  O   LEU    27      50.620  32.120  48.970  0.00  0.00           O  
ATOM    387  CB  LEU    27      48.120  30.920  47.990  0.00  0.00           C  
ATOM    388  CG  LEU    27      46.830  30.640  47.360  0.00  0.00           C  
ATOM    389  CD1 LEU    27      46.380  29.140  47.410  0.00  0.00           C  
ATOM    390  CD2 LEU    27      45.610  31.420  47.870  0.00  0.00           C  
ATOM    391  H01 LEU    27      47.476  32.734  48.944  0.00  0.00           H  
ATOM    392  H02 LEU    27      48.115  30.331  48.907  0.00  0.00           H  
ATOM    393  H03 LEU    27      48.898  30.657  47.273  0.00  0.00           H  
ATOM    394  H04 LEU    27      47.084  30.967  46.352  0.00  0.00           H  
ATOM    395  H05 LEU    27      45.420  29.032  46.905  0.00  0.00           H  
ATOM    396  H06 LEU    27      47.124  28.520  46.910  0.00  0.00           H  
ATOM    397  H07 LEU    27      46.281  28.824  48.449  0.00  0.00           H  
ATOM    398  H08 LEU    27      44.763  30.742  47.974  0.00  0.00           H  
ATOM    399  H09 LEU    27      45.841  31.863  48.839  0.00  0.00           H  
ATOM    400  H10 LEU    27      45.359  32.208  47.160  0.00  0.00           H  
ATOM    401  H12 LEU    27      49.004  32.980  46.502  0.00  0.00           H  
ATOM    402  N   SER    28      49.270  32.880  50.730  0.00  0.00           N  
ATOM    403  CA  SER    28      50.350  33.220  51.580  0.00  0.00           C  
ATOM    404  C   SER    28      49.950  32.900  52.990  0.00  0.00           C  
ATOM    405  O   SER    28      49.030  33.560  53.420  0.00  0.00           O  
ATOM    406  CB  SER    28      50.670  34.740  51.460  0.00  0.00           C  
ATOM    407  OG  SER    28      51.940  35.070  52.100  0.00  0.00           O  
ATOM    408  H01 SER    28      51.239  32.657  51.297  0.00  0.00           H  
ATOM    409  H02 SER    28      49.879  35.297  51.962  0.00  0.00           H  
ATOM    410  H03 SER    28      50.723  35.010  50.405  0.00  0.00           H  
ATOM    411  H04 SER    28      52.267  34.304  52.577  0.00  0.00           H  
ATOM    412  H11 SER    28      48.317  32.972  51.052  0.00  0.00           H  
ATOM    413  N   SER    29      50.590  31.950  53.710  0.00  0.00           N  
ATOM    414  CA  SER    29      50.400  31.840  55.110  0.00  0.00           C  
ATOM    415  C   SER    29      51.800  31.810  55.840  0.00  0.00           C  
ATOM    416  O   SER    29      51.990  31.470  57.000  0.00  0.00           O  
ATOM    417  CB  SER    29      49.710  30.460  55.460  0.00  0.00           C  
ATOM    418  OG  SER    29      48.350  30.580  55.050  0.00  0.00           O  
ATOM    419  H01 SER    29      49.792  32.687  55.427  0.00  0.00           H  
ATOM    420  H02 SER    29      49.786  30.237  56.524  0.00  0.00           H  
ATOM    421  H03 SER    29      50.197  29.646  54.923  0.00  0.00           H  
ATOM    422  H04 SER    29      47.997  29.710  54.851  0.00  0.00           H  
ATOM    423  H05 SER    29      51.214  31.308  53.242  0.00  0.00           H  
ATOM    424  N   THR    30      52.790  32.300  55.080  0.00  0.00           N  
ATOM    425  CA  THR    30      54.180  32.220  55.450  0.00  0.00           C  
ATOM    426  C   THR    30      54.430  33.070  56.580  0.00  0.00           C  
ATOM    427  O   THR    30      53.830  34.110  56.760  0.00  0.00           O  
ATOM    428  CB  THR    30      55.150  32.550  54.290  0.00  0.00           C  
ATOM    429  CG2 THR    30      55.030  33.950  53.790  0.00  0.00           C  
ATOM    430  OG1 THR    30      56.520  32.410  54.690  0.00  0.00           O  
ATOM    431  H01 THR    30      54.378  31.181  55.715  0.00  0.00           H  
ATOM    432  H02 THR    30      54.870  31.843  53.509  0.00  0.00           H  
ATOM    433  H03 THR    30      54.244  34.466  54.341  0.00  0.00           H  
ATOM    434  H04 THR    30      55.977  34.471  53.935  0.00  0.00           H  
ATOM    435  H05 THR    30      52.550  32.746  54.206  0.00  0.00           H  
ATOM    436  H06 THR    30      54.781  33.937  52.729  0.00  0.00           H  
ATOM    437  H07 THR    30      56.868  31.580  54.357  0.00  0.00           H  
ATOM    438  N   ASN    31      55.290  32.660  57.520  0.00  0.00           N  
ATOM    439  CA  ASN    31      55.560  33.390  58.770  0.00  0.00           C  
ATOM    440  C   ASN    31      56.970  34.060  58.580  0.00  0.00           C  
ATOM    441  O   ASN    31      58.030  33.480  58.380  0.00  0.00           O  
ATOM    442  CB  ASN    31      55.530  32.500  60.040  0.00  0.00           C  
ATOM    443  CG  ASN    31      54.290  31.600  60.060  0.00  0.00           C  
ATOM    444  ND2 ASN    31      53.120  32.270  60.050  0.00  0.00           N  
ATOM    445  OD1 ASN    31      54.320  30.360  60.120  0.00  0.00           O  
ATOM    446  H01 ASN    31      54.771  34.122  58.942  0.00  0.00           H  
ATOM    447  H02 ASN    31      55.497  33.150  60.914  0.00  0.00           H  
ATOM    448  H03 ASN    31      56.423  31.876  60.058  0.00  0.00           H  
ATOM    449  H04 ASN    31      52.247  31.762  60.076  0.00  0.00           H  
ATOM    450  H05 ASN    31      53.116  33.279  60.017  0.00  0.00           H  
ATOM    451  H08 ASN    31      55.786  31.794  57.362  0.00  0.00           H  
ATOM    452  N   VAL    32      56.890  35.430  58.560  0.00  0.00           N  
ATOM    453  CA  VAL    32      58.030  36.320  58.230  0.00  0.00           C  
ATOM    454  C   VAL    32      59.190  36.270  59.240  0.00  0.00           C  
ATOM    455  O   VAL    32      60.360  36.340  58.850  0.00  0.00           O  
ATOM    456  CB  VAL    32      57.490  37.720  57.850  0.00  0.00           C  
ATOM    457  CG1 VAL    32      58.660  38.810  57.880  0.00  0.00           C  
ATOM    458  CG2 VAL    32      56.920  37.710  56.450  0.00  0.00           C  
ATOM    459  H01 VAL    32      58.539  35.940  57.344  0.00  0.00           H  
ATOM    460  H02 VAL    32      56.718  37.972  58.577  0.00  0.00           H  
ATOM    461  H03 VAL    32      59.531  38.421  57.353  0.00  0.00           H  
ATOM    462  H04 VAL    32      58.319  39.723  57.393  0.00  0.00           H  
ATOM    463  H05 VAL    32      58.928  39.028  58.914  0.00  0.00           H  
ATOM    464  H06 VAL    32      56.003  35.857  58.783  0.00  0.00           H  
ATOM    465  H07 VAL    32      56.034  38.344  56.414  0.00  0.00           H  
ATOM    466  H08 VAL    32      57.665  38.089  55.751  0.00  0.00           H  
ATOM    467  H09 VAL    32      56.648  36.691  56.175  0.00  0.00           H  
ATOM    468  N   GLY    33      58.790  36.090  60.540  0.00  0.00           N  
ATOM    469  CA  GLY    33      59.720  35.920  61.650  0.00  0.00           C  
ATOM    470  C   GLY    33      60.710  36.980  61.970  0.00  0.00           C  
ATOM    471  O   GLY    33      61.850  36.700  62.300  0.00  0.00           O  
ATOM    472  H01 GLY    33      60.346  35.090  61.322  0.00  0.00           H  
ATOM    473  H02 GLY    33      59.116  35.775  62.546  0.00  0.00           H  
ATOM    474  H10 GLY    33      57.800  36.074  60.738  0.00  0.00           H  
ATOM    475  N   SER    34      60.280  38.210  61.810  0.00  0.00           N  
ATOM    476  CA  SER    34      61.110  39.390  62.020  0.00  0.00           C  
ATOM    477  C   SER    34      61.730  39.560  63.370  0.00  0.00           C  
ATOM    478  O   SER    34      62.890  39.590  63.540  0.00  0.00           O  
ATOM    479  CB  SER    34      60.490  40.780  61.630  0.00  0.00           C  
ATOM    480  OG  SER    34      59.190  40.990  62.150  0.00  0.00           O  
ATOM    481  H01 SER    34      61.884  39.124  61.300  0.00  0.00           H  
ATOM    482  H02 SER    34      60.404  40.796  60.543  0.00  0.00           H  
ATOM    483  H03 SER    34      59.321  38.346  61.526  0.00  0.00           H  
ATOM    484  H04 SER    34      61.143  41.567  62.007  0.00  0.00           H  
ATOM    485  H05 SER    34      58.943  41.910  62.034  0.00  0.00           H  
ATOM    486  N   ASN    35      60.870  39.660  64.430  0.00  0.00           N  
ATOM    487  CA  ASN    35      61.220  39.730  65.820  0.00  0.00           C  
ATOM    488  C   ASN    35      61.490  38.280  66.450  0.00  0.00           C  
ATOM    489  O   ASN    35      60.550  37.500  66.650  0.00  0.00           O  
ATOM    490  CB  ASN    35      60.200  40.500  66.700  0.00  0.00           C  
ATOM    491  CG  ASN    35      59.800  41.880  66.090  0.00  0.00           C  
ATOM    492  ND2 ASN    35      58.480  42.210  65.950  0.00  0.00           N  
ATOM    493  OD1 ASN    35      60.650  42.700  65.840  0.00  0.00           O  
ATOM    494  H01 ASN    35      62.145  40.306  65.831  0.00  0.00           H  
ATOM    495  H02 ASN    35      60.674  40.691  67.663  0.00  0.00           H  
ATOM    496  H03 ASN    35      59.302  39.892  66.807  0.00  0.00           H  
ATOM    497  H04 ASN    35      58.222  43.120  65.597  0.00  0.00           H  
ATOM    498  H05 ASN    35      57.764  41.543  66.200  0.00  0.00           H  
ATOM    499  H06 ASN    35      59.884  39.687  64.211  0.00  0.00           H  
ATOM    500  N   THR    36      62.760  37.870  66.610  0.00  0.00           N  
ATOM    501  CA  THR    36      63.130  36.550  67.120  0.00  0.00           C  
ATOM    502  C   THR    36      63.010  36.590  68.650  0.00  0.00           C  
ATOM    503  O   THR    36      63.530  37.510  69.240  0.00  0.00           O  
ATOM    504  CB  THR    36      64.600  36.240  66.840  0.00  0.00           C  
ATOM    505  CG2 THR    36      64.980  34.830  67.360  0.00  0.00           C  
ATOM    506  OG1 THR    36      64.880  36.270  65.440  0.00  0.00           O  
ATOM    507  H01 THR    36      62.486  35.809  66.646  0.00  0.00           H  
ATOM    508  H02 THR    36      65.181  37.005  67.355  0.00  0.00           H  
ATOM    509  H03 THR    36      65.896  34.895  67.948  0.00  0.00           H  
ATOM    510  H04 THR    36      64.175  34.443  67.985  0.00  0.00           H  
ATOM    511  H05 THR    36      65.138  34.161  66.514  0.00  0.00           H  
ATOM    512  H06 THR    36      63.501  38.510  66.364  0.00  0.00           H  
ATOM    513  H07 THR    36      64.719  37.153  65.100  0.00  0.00           H  
ATOM    514  N   TYR    37      62.250  35.680  69.320  0.00  0.00           N  
ATOM    515  CA  TYR    37      62.070  35.750  70.770  0.00  0.00           C  
ATOM    516  C   TYR    37      63.010  34.840  71.550  0.00  0.00           C  
ATOM    517  CB  TYR    37      60.610  35.390  71.230  0.00  0.00           C  
ATOM    518  CG  TYR    37      59.620  36.180  70.460  0.00  0.00           C  
ATOM    519  CD1 TYR    37      58.500  35.500  69.870  0.00  0.00           C  
ATOM    520  CD2 TYR    37      59.630  37.620  70.420  0.00  0.00           C  
ATOM    521  CE1 TYR    37      57.600  36.210  69.170  0.00  0.00           C  
ATOM    522  CE2 TYR    37      58.700  38.320  69.690  0.00  0.00           C  
ATOM    523  CZ  TYR    37      57.730  37.640  69.020  0.00  0.00           C  
ATOM    524  OH  TYR    37      56.760  38.300  68.240  0.00  0.00           O  
ATOM    525  OT1 TYR    37      63.550  33.760  71.090  0.00  0.00           O  
ATOM    526  OT2 TYR    37      63.210  35.220  72.780  0.00  0.00           O  
ATOM    527  H01 TYR    37      62.295  36.793  70.993  0.00  0.00           H  
ATOM    528  H02 TYR    37      63.491  34.279  70.749  0.00  0.00           H  
ATOM    529  H03 TYR    37      60.504  35.624  72.289  0.00  0.00           H  
ATOM    530  H04 TYR    37      60.431  34.328  71.064  0.00  0.00           H  
ATOM    531  H05 TYR    37      58.382  34.423  69.989  0.00  0.00           H  
ATOM    532  H06 TYR    37      60.390  38.165  70.980  0.00  0.00           H  
ATOM    533  H07 TYR    37      56.757  35.698  68.707  0.00  0.00           H  
ATOM    534  H08 TYR    37      61.800  34.938  68.803  0.00  0.00           H  
ATOM    535  H09 TYR    37      58.739  39.409  69.648  0.00  0.00           H  
ATOM    536  H10 TYR    37      56.487  37.729  67.518  0.00  0.00           H  
ATOM    537  H11 TYR    37      63.644  33.829  70.137  0.00  0.00           H  
ATOM    538  H12 TYR    37      63.531  34.477  73.297  0.00  0.00           H  
TER   
ENDMDL
MODEL        5
ATOM      1  N   LYS     1      22.540  54.530  19.790  0.00  0.00           N  
ATOM      2  CA  LYS     1      22.630  53.070  19.420  0.00  0.00           C  
ATOM      3  C   LYS     1      23.790  52.810  18.430  0.00  0.00           C  
ATOM      4  O   LYS     1      24.220  53.730  17.760  0.00  0.00           O  
ATOM      5  CB  LYS     1      21.280  52.560  18.790  0.00  0.00           C  
ATOM      6  CG  LYS     1      21.110  52.910  17.260  0.00  0.00           C  
ATOM      7  CD  LYS     1      19.890  52.240  16.710  0.00  0.00           C  
ATOM      8  CE  LYS     1      19.680  52.510  15.230  0.00  0.00           C  
ATOM      9  NZ  LYS     1      19.530  53.870  14.890  0.00  0.00           N1+
ATOM     10  H01 LYS     1      23.223  54.740  20.504  0.00  0.00           H  
ATOM     11  H02 LYS     1      22.721  55.097  18.974  0.00  0.00           H  
ATOM     12  H03 LYS     1      22.824  52.519  20.340  0.00  0.00           H  
ATOM     13  H04 LYS     1      20.474  53.068  19.320  0.00  0.00           H  
ATOM     14  H05 LYS     1      21.238  51.476  18.901  0.00  0.00           H  
ATOM     15  H06 LYS     1      21.986  52.558  16.715  0.00  0.00           H  
ATOM     16  H07 LYS     1      21.012  53.989  17.145  0.00  0.00           H  
ATOM     17  H08 LYS     1      19.029  52.646  17.240  0.00  0.00           H  
ATOM     18  H09 LYS     1      19.988  51.164  16.857  0.00  0.00           H  
ATOM     19  H10 LYS     1      18.743  52.023  14.961  0.00  0.00           H  
ATOM     20  H11 LYS     1      20.541  52.118  14.688  0.00  0.00           H  
ATOM     21  H12 LYS     1      18.736  54.254  15.383  0.00  0.00           H  
ATOM     22  H13 LYS     1      20.364  54.377  15.150  0.00  0.00           H  
ATOM     23  H14 LYS     1      19.381  53.954  13.895  0.00  0.00           H  
ATOM     24  N   CYS     2      24.240  51.540  18.300  0.00  0.00           N  
ATOM     25  CA  CYS     2      25.280  51.170  17.390  0.00  0.00           C  
ATOM     26  C   CYS     2      24.500  50.390  16.340  0.00  0.00           C  
ATOM     27  O   CYS     2      23.590  49.610  16.670  0.00  0.00           O  
ATOM     28  CB  CYS     2      26.230  50.160  18.040  0.00  0.00           C  
ATOM     29  SG  CYS     2      27.670  50.090  16.950  0.00  0.00           S  
ATOM     30  H01 CYS     2      25.860  52.025  17.042  0.00  0.00           H  
ATOM     31  H02 CYS     2      25.763  49.182  18.160  0.00  0.00           H  
ATOM     32  H03 CYS     2      26.520  50.494  19.036  0.00  0.00           H  
ATOM     33  H15 CYS     2      23.822  50.820  18.872  0.00  0.00           H  
ATOM     34  N   ASN     3      24.840  50.540  15.040  0.00  0.00           N  
ATOM     35  CA  ASN     3      23.820  50.100  14.120  0.00  0.00           C  
ATOM     36  C   ASN     3      23.940  48.720  13.680  0.00  0.00           C  
ATOM     37  O   ASN     3      23.050  48.130  13.050  0.00  0.00           O  
ATOM     38  CB  ASN     3      23.850  51.070  12.890  0.00  0.00           C  
ATOM     39  CG  ASN     3      23.390  52.530  13.140  0.00  0.00           C  
ATOM     40  ND2 ASN     3      23.360  53.350  12.060  0.00  0.00           N  
ATOM     41  OD1 ASN     3      23.020  52.950  14.210  0.00  0.00           O  
ATOM     42  H01 ASN     3      22.868  50.130  14.650  0.00  0.00           H  
ATOM     43  H02 ASN     3      23.126  50.660  12.186  0.00  0.00           H  
ATOM     44  H03 ASN     3      24.875  51.105  12.522  0.00  0.00           H  
ATOM     45  H04 ASN     3      25.725  50.924  14.741  0.00  0.00           H  
ATOM     46  H05 ASN     3      23.050  54.306  12.160  0.00  0.00           H  
ATOM     47  H06 ASN     3      23.648  53.005  11.156  0.00  0.00           H  
ATOM     48  N   THR     4      25.060  48.030  14.010  0.00  0.00           N  
ATOM     49  CA  THR     4      25.110  46.580  13.790  0.00  0.00           C  
ATOM     50  C   THR     4      24.880  45.900  15.060  0.00  0.00           C  
ATOM     51  O   THR     4      25.240  46.310  16.160  0.00  0.00           O  
ATOM     52  CB  THR     4      26.560  46.140  13.460  0.00  0.00           C  
ATOM     53  CG2 THR     4      26.710  46.440  11.940  0.00  0.00           C  
ATOM     54  OG1 THR     4      27.530  46.750  14.170  0.00  0.00           O  
ATOM     55  H01 THR     4      24.389  46.349  13.006  0.00  0.00           H  
ATOM     56  H02 THR     4      26.694  45.092  13.727  0.00  0.00           H  
ATOM     57  H03 THR     4      27.767  46.444  11.674  0.00  0.00           H  
ATOM     58  H04 THR     4      26.194  45.671  11.365  0.00  0.00           H  
ATOM     59  H05 THR     4      26.276  47.415  11.717  0.00  0.00           H  
ATOM     60  H06 THR     4      27.811  46.177  14.887  0.00  0.00           H  
ATOM     61  H07 THR     4      25.855  48.511  14.405  0.00  0.00           H  
ATOM     62  N   ALA     5      24.180  44.700  15.070  0.00  0.00           N  
ATOM     63  CA  ALA     5      23.780  43.940  16.220  0.00  0.00           C  
ATOM     64  C   ALA     5      24.900  43.390  17.120  0.00  0.00           C  
ATOM     65  O   ALA     5      24.860  43.540  18.350  0.00  0.00           O  
ATOM     66  CB  ALA     5      22.830  42.840  15.830  0.00  0.00           C  
ATOM     67  H01 ALA     5      23.284  44.679  16.849  0.00  0.00           H  
ATOM     68  H02 ALA     5      21.924  43.276  15.410  0.00  0.00           H  
ATOM     69  H03 ALA     5      23.302  42.198  15.087  0.00  0.00           H  
ATOM     70  H04 ALA     5      22.575  42.250  16.711  0.00  0.00           H  
ATOM     71  H07 ALA     5      23.925  44.321  14.169  0.00  0.00           H  
ATOM     72  N   THR     6      26.000  42.890  16.500  0.00  0.00           N  
ATOM     73  CA  THR     6      27.220  42.540  17.260  0.00  0.00           C  
ATOM     74  C   THR     6      27.830  43.700  18.070  0.00  0.00           C  
ATOM     75  O   THR     6      28.230  43.540  19.240  0.00  0.00           O  
ATOM     76  CB  THR     6      28.320  41.790  16.480  0.00  0.00           C  
ATOM     77  CG2 THR     6      27.790  40.430  16.080  0.00  0.00           C  
ATOM     78  OG1 THR     6      28.700  42.440  15.270  0.00  0.00           O  
ATOM     79  H01 THR     6      26.813  41.818  17.968  0.00  0.00           H  
ATOM     80  H02 THR     6      29.186  41.743  17.141  0.00  0.00           H  
ATOM     81  H03 THR     6      26.849  40.551  15.543  0.00  0.00           H  
ATOM     82  H04 THR     6      28.514  39.932  15.435  0.00  0.00           H  
ATOM     83  H05 THR     6      25.985  42.754  15.499  0.00  0.00           H  
ATOM     84  H06 THR     6      27.623  39.827  16.973  0.00  0.00           H  
ATOM     85  H07 THR     6      28.635  43.391  15.383  0.00  0.00           H  
ATOM     86  N   CYS     7      27.780  44.900  17.500  0.00  0.00           N  
ATOM     87  CA  CYS     7      28.140  46.180  18.220  0.00  0.00           C  
ATOM     88  C   CYS     7      27.210  46.530  19.320  0.00  0.00           C  
ATOM     89  O   CYS     7      27.700  46.970  20.380  0.00  0.00           O  
ATOM     90  CB  CYS     7      28.380  47.280  17.240  0.00  0.00           C  
ATOM     91  SG  CYS     7      28.900  48.850  17.940  0.00  0.00           S  
ATOM     92  H01 CYS     7      29.082  46.011  18.742  0.00  0.00           H  
ATOM     93  H02 CYS     7      27.416  47.471  16.768  0.00  0.00           H  
ATOM     94  H03 CYS     7      29.154  46.949  16.547  0.00  0.00           H  
ATOM     95  H08 CYS     7      27.486  44.960  16.536  0.00  0.00           H  
ATOM     96  N   ALA     8      25.850  46.400  19.120  0.00  0.00           N  
ATOM     97  CA  ALA     8      24.840  46.630  20.100  0.00  0.00           C  
ATOM     98  C   ALA     8      24.920  45.700  21.350  0.00  0.00           C  
ATOM     99  O   ALA     8      24.670  46.140  22.460  0.00  0.00           O  
ATOM    100  CB  ALA     8      23.410  46.640  19.530  0.00  0.00           C  
ATOM    101  H01 ALA     8      25.068  47.639  20.444  0.00  0.00           H  
ATOM    102  H02 ALA     8      22.774  47.265  20.157  0.00  0.00           H  
ATOM    103  H03 ALA     8      23.425  47.039  18.516  0.00  0.00           H  
ATOM    104  H04 ALA     8      25.544  46.118  18.200  0.00  0.00           H  
ATOM    105  H05 ALA     8      23.017  45.623  19.515  0.00  0.00           H  
ATOM    106  N   THR     9      25.250  44.380  21.200  0.00  0.00           N  
ATOM    107  CA  THR     9      25.630  43.520  22.360  0.00  0.00           C  
ATOM    108  C   THR     9      26.940  43.810  23.070  0.00  0.00           C  
ATOM    109  O   THR     9      27.030  43.690  24.300  0.00  0.00           O  
ATOM    110  CB  THR     9      25.660  42.000  21.870  0.00  0.00           C  
ATOM    111  CG2 THR     9      25.840  41.060  23.170  0.00  0.00           C  
ATOM    112  OG1 THR     9      24.480  41.580  21.320  0.00  0.00           O  
ATOM    113  H01 THR     9      24.869  43.744  23.107  0.00  0.00           H  
ATOM    114  H02 THR     9      26.460  41.935  21.132  0.00  0.00           H  
ATOM    115  H03 THR     9      26.544  41.526  23.860  0.00  0.00           H  
ATOM    116  H04 THR     9      24.877  40.934  23.664  0.00  0.00           H  
ATOM    117  H05 THR     9      26.222  40.086  22.865  0.00  0.00           H  
ATOM    118  H06 THR     9      25.236  43.975  20.275  0.00  0.00           H  
ATOM    119  H07 THR     9      24.164  40.806  21.791  0.00  0.00           H  
ATOM    120  N   GLN    10      28.020  44.280  22.310  0.00  0.00           N  
ATOM    121  CA  GLN    10      29.230  44.750  23.000  0.00  0.00           C  
ATOM    122  C   GLN    10      29.120  45.940  23.890  0.00  0.00           C  
ATOM    123  O   GLN    10      29.680  45.970  24.960  0.00  0.00           O  
ATOM    124  CB  GLN    10      30.370  44.850  21.900  0.00  0.00           C  
ATOM    125  CG  GLN    10      31.710  45.460  22.530  0.00  0.00           C  
ATOM    126  CD  GLN    10      32.200  44.560  23.670  0.00  0.00           C  
ATOM    127  NE2 GLN    10      32.840  45.120  24.670  0.00  0.00           N  
ATOM    128  OE1 GLN    10      32.010  43.290  23.590  0.00  0.00           O  
ATOM    129  H01 GLN    10      29.473  44.014  23.767  0.00  0.00           H  
ATOM    130  H02 GLN    10      30.028  45.506  21.099  0.00  0.00           H  
ATOM    131  H03 GLN    10      30.579  43.855  21.508  0.00  0.00           H  
ATOM    132  H04 GLN    10      31.504  46.457  22.920  0.00  0.00           H  
ATOM    133  H05 GLN    10      32.479  45.521  21.759  0.00  0.00           H  
ATOM    134  H06 GLN    10      33.190  44.551  25.427  0.00  0.00           H  
ATOM    135  H07 GLN    10      32.982  46.120  24.682  0.00  0.00           H  
ATOM    136  H08 GLN    10      27.968  44.296  21.301  0.00  0.00           H  
ATOM    137  N   ARG    11      28.300  46.920  23.510  0.00  0.00           N  
ATOM    138  CA  ARG    11      28.020  48.050  24.320  0.00  0.00           C  
ATOM    139  C   ARG    11      27.200  47.730  25.610  0.00  0.00           C  
ATOM    140  O   ARG    11      26.920  48.580  26.420  0.00  0.00           O  
ATOM    141  CB  ARG    11      27.430  49.230  23.510  0.00  0.00           C  
ATOM    142  CG  ARG    11      28.470  49.850  22.500  0.00  0.00           C  
ATOM    143  CD  ARG    11      28.130  51.180  21.780  0.00  0.00           C  
ATOM    144  NE  ARG    11      29.240  51.340  20.740  0.00  0.00           N  
ATOM    145  CZ  ARG    11      29.240  52.350  19.840  0.00  0.00           C  
ATOM    146  NH1 ARG    11      28.360  53.310  19.630  0.00  0.00           N1+
ATOM    147  NH2 ARG    11      30.240  52.320  18.970  0.00  0.00           N  
ATOM    148  H01 ARG    11      28.992  48.378  24.688  0.00  0.00           H  
ATOM    149  H02 ARG    11      27.151  50.010  24.218  0.00  0.00           H  
ATOM    150  H03 ARG    11      26.567  48.872  22.948  0.00  0.00           H  
ATOM    151  H04 ARG    11      28.508  49.121  21.690  0.00  0.00           H  
ATOM    152  H05 ARG    11      29.393  50.016  23.055  0.00  0.00           H  
ATOM    153  H06 ARG    11      28.078  52.024  22.467  0.00  0.00           H  
ATOM    154  H07 ARG    11      27.154  51.121  21.298  0.00  0.00           H  
ATOM    155  H08 ARG    11      27.858  46.855  22.604  0.00  0.00           H  
ATOM    156  H09 ARG    11      29.996  50.671  20.725  0.00  0.00           H  
ATOM    157  H10 ARG    11      28.499  53.966  18.875  0.00  0.00           H  
ATOM    158  H11 ARG    11      27.547  53.389  20.225  0.00  0.00           H  
ATOM    159  H12 ARG    11      30.944  51.598  19.034  0.00  0.00           H  
ATOM    160  H13 ARG    11      30.298  53.019  18.243  0.00  0.00           H  
ATOM    161  N   LEU    12      26.710  46.450  25.860  0.00  0.00           N  
ATOM    162  CA  LEU    12      26.110  46.140  27.100  0.00  0.00           C  
ATOM    163  C   LEU    12      27.220  45.730  28.150  0.00  0.00           C  
ATOM    164  O   LEU    12      26.950  45.520  29.340  0.00  0.00           O  
ATOM    165  CB  LEU    12      25.070  44.990  26.920  0.00  0.00           C  
ATOM    166  CG  LEU    12      24.200  45.160  25.630  0.00  0.00           C  
ATOM    167  CD1 LEU    12      23.310  44.010  25.260  0.00  0.00           C  
ATOM    168  CD2 LEU    12      23.330  46.410  25.560  0.00  0.00           C  
ATOM    169  H01 LEU    12      25.588  47.021  27.474  0.00  0.00           H  
ATOM    170  H02 LEU    12      24.397  45.017  27.777  0.00  0.00           H  
ATOM    171  H03 LEU    12      25.604  44.042  26.859  0.00  0.00           H  
ATOM    172  H04 LEU    12      25.019  45.234  24.914  0.00  0.00           H  
ATOM    173  H05 LEU    12      22.391  44.391  24.815  0.00  0.00           H  
ATOM    174  H06 LEU    12      23.822  43.370  24.542  0.00  0.00           H  
ATOM    175  H07 LEU    12      23.069  43.434  26.154  0.00  0.00           H  
ATOM    176  H08 LEU    12      22.394  46.231  26.090  0.00  0.00           H  
ATOM    177  H09 LEU    12      23.855  47.245  26.023  0.00  0.00           H  
ATOM    178  H10 LEU    12      23.117  46.647  24.518  0.00  0.00           H  
ATOM    179  H14 LEU    12      26.785  45.738  25.148  0.00  0.00           H  
ATOM    180  N   ALA    13      28.440  45.580  27.600  0.00  0.00           N  
ATOM    181  CA  ALA    13      29.650  45.240  28.430  0.00  0.00           C  
ATOM    182  C   ALA    13      30.530  46.540  28.590  0.00  0.00           C  
ATOM    183  O   ALA    13      31.480  46.520  29.310  0.00  0.00           O  
ATOM    184  CB  ALA    13      30.340  44.010  27.860  0.00  0.00           C  
ATOM    185  H01 ALA    13      29.394  44.943  29.447  0.00  0.00           H  
ATOM    186  H02 ALA    13      31.320  43.896  28.324  0.00  0.00           H  
ATOM    187  H03 ALA    13      29.736  43.126  28.066  0.00  0.00           H  
ATOM    188  H04 ALA    13      30.460  44.126  26.783  0.00  0.00           H  
ATOM    189  H11 ALA    13      28.547  45.699  26.603  0.00  0.00           H  
ATOM    190  N   ASN    14      30.130  47.700  28.060  0.00  0.00           N  
ATOM    191  CA  ASN    14      30.550  48.980  28.580  0.00  0.00           C  
ATOM    192  C   ASN    14      30.360  49.260  29.970  0.00  0.00           C  
ATOM    193  O   ASN    14      31.200  49.900  30.600  0.00  0.00           O  
ATOM    194  CB  ASN    14      29.860  50.140  27.860  0.00  0.00           C  
ATOM    195  CG  ASN    14      30.340  50.270  26.460  0.00  0.00           C  
ATOM    196  ND2 ASN    14      29.930  51.370  25.860  0.00  0.00           N  
ATOM    197  OD1 ASN    14      31.130  49.510  25.860  0.00  0.00           O  
ATOM    198  H01 ASN    14      31.623  48.897  28.407  0.00  0.00           H  
ATOM    199  H02 ASN    14      30.096  51.062  28.391  0.00  0.00           H  
ATOM    200  H03 ASN    14      28.784  49.964  27.852  0.00  0.00           H  
ATOM    201  H04 ASN    14      30.226  51.571  24.916  0.00  0.00           H  
ATOM    202  H05 ASN    14      29.509  47.680  27.264  0.00  0.00           H  
ATOM    203  H06 ASN    14      29.319  52.012  26.345  0.00  0.00           H  
ATOM    204  N   PHE    15      29.230  48.790  30.480  0.00  0.00           N  
ATOM    205  CA  PHE    15      28.760  48.900  31.850  0.00  0.00           C  
ATOM    206  C   PHE    15      29.510  48.060  32.820  0.00  0.00           C  
ATOM    207  O   PHE    15      30.210  47.060  32.490  0.00  0.00           O  
ATOM    208  CB  PHE    15      27.280  48.530  31.970  0.00  0.00           C  
ATOM    209  CG  PHE    15      26.380  49.200  30.940  0.00  0.00           C  
ATOM    210  CD1 PHE    15      25.500  48.460  30.160  0.00  0.00           C  
ATOM    211  CD2 PHE    15      26.310  50.630  30.760  0.00  0.00           C  
ATOM    212  CE1 PHE    15      24.610  48.990  29.220  0.00  0.00           C  
ATOM    213  CE2 PHE    15      25.390  51.160  29.960  0.00  0.00           C  
ATOM    214  CZ  PHE    15      24.530  50.320  29.150  0.00  0.00           C  
ATOM    215  H01 PHE    15      28.925  49.948  32.102  0.00  0.00           H  
ATOM    216  H02 PHE    15      26.950  48.881  32.948  0.00  0.00           H  
ATOM    217  H03 PHE    15      27.187  47.450  31.854  0.00  0.00           H  
ATOM    218  H04 PHE    15      25.503  47.378  30.291  0.00  0.00           H  
ATOM    219  H05 PHE    15      27.014  51.278  31.282  0.00  0.00           H  
ATOM    220  H06 PHE    15      24.010  48.347  28.575  0.00  0.00           H  
ATOM    221  H07 PHE    15      28.624  48.297  29.840  0.00  0.00           H  
ATOM    222  H08 PHE    15      25.281  52.243  29.912  0.00  0.00           H  
ATOM    223  H09 PHE    15      23.809  50.781  28.475  0.00  0.00           H  
ATOM    224  N   LEU    16      29.480  48.520  34.070  0.00  0.00           N  
ATOM    225  CA  LEU    16      30.050  47.760  35.210  0.00  0.00           C  
ATOM    226  C   LEU    16      29.360  46.420  35.400  0.00  0.00           C  
ATOM    227  O   LEU    16      28.120  46.460  35.720  0.00  0.00           O  
ATOM    228  CB  LEU    16      30.070  48.540  36.580  0.00  0.00           C  
ATOM    229  CG  LEU    16      30.820  47.850  37.710  0.00  0.00           C  
ATOM    230  CD1 LEU    16      32.330  47.880  37.600  0.00  0.00           C  
ATOM    231  CD2 LEU    16      30.450  48.530  39.010  0.00  0.00           C  
ATOM    232  H01 LEU    16      31.090  47.603  34.925  0.00  0.00           H  
ATOM    233  H02 LEU    16      29.031  48.606  36.904  0.00  0.00           H  
ATOM    234  H03 LEU    16      30.536  49.510  36.409  0.00  0.00           H  
ATOM    235  H04 LEU    16      30.525  46.802  37.660  0.00  0.00           H  
ATOM    236  H05 LEU    16      32.768  47.757  38.590  0.00  0.00           H  
ATOM    237  H06 LEU    16      32.664  47.069  36.952  0.00  0.00           H  
ATOM    238  H07 LEU    16      32.645  48.835  37.180  0.00  0.00           H  
ATOM    239  H08 LEU    16      29.420  48.285  39.267  0.00  0.00           H  
ATOM    240  H09 LEU    16      31.114  48.185  39.803  0.00  0.00           H  
ATOM    241  H10 LEU    16      29.054  49.418  34.248  0.00  0.00           H  
ATOM    242  H11 LEU    16      30.548  49.610  38.897  0.00  0.00           H  
ATOM    243  N   VAL    17      30.140  45.290  35.300  0.00  0.00           N  
ATOM    244  CA  VAL    17      29.700  43.910  35.510  0.00  0.00           C  
ATOM    245  C   VAL    17      29.140  43.660  36.990  0.00  0.00           C  
ATOM    246  O   VAL    17      29.610  44.220  38.010  0.00  0.00           O  
ATOM    247  CB  VAL    17      30.800  42.840  35.190  0.00  0.00           C  
ATOM    248  CG1 VAL    17      32.100  42.930  36.060  0.00  0.00           C  
ATOM    249  CG2 VAL    17      30.340  41.380  35.210  0.00  0.00           C  
ATOM    250  H01 VAL    17      28.889  43.780  34.794  0.00  0.00           H  
ATOM    251  H02 VAL    17      31.029  43.124  34.163  0.00  0.00           H  
ATOM    252  H03 VAL    17      32.864  43.483  35.514  0.00  0.00           H  
ATOM    253  H04 VAL    17      31.878  43.445  36.995  0.00  0.00           H  
ATOM    254  H05 VAL    17      32.464  41.925  36.276  0.00  0.00           H  
ATOM    255  H06 VAL    17      29.381  41.295  34.700  0.00  0.00           H  
ATOM    256  H07 VAL    17      31.078  40.759  34.701  0.00  0.00           H  
ATOM    257  H08 VAL    17      30.233  41.046  36.242  0.00  0.00           H  
ATOM    258  H12 VAL    17      31.111  45.427  35.058  0.00  0.00           H  
ATOM    259  N   HIP    18      28.030  42.820  37.150  0.00  0.00           N  
ATOM    260  CA  HIP    18      27.550  42.590  38.490  0.00  0.00           C  
ATOM    261  C   HIP    18      28.560  41.740  39.180  0.00  0.00           C  
ATOM    262  O   HIP    18      29.320  40.840  38.680  0.00  0.00           O  
ATOM    263  CB  HIP    18      26.280  41.720  38.480  0.00  0.00           C  
ATOM    264  CG  HIP    18      25.120  42.420  37.770  0.00  0.00           C  
ATOM    265  CD2 HIP    18      25.070  43.660  37.120  0.00  0.00           C  
ATOM    266  ND1 HIP    18      23.810  41.940  37.870  0.00  0.00           N1+
ATOM    267  CE1 HIP    18      23.010  42.800  37.220  0.00  0.00           C  
ATOM    268  NE2 HIP    18      23.750  43.830  36.690  0.00  0.00           N  
ATOM    269  H01 HIP    18      27.366  43.557  38.958  0.00  0.00           H  
ATOM    270  H02 HIP    18      25.985  41.538  39.513  0.00  0.00           H  
ATOM    271  H03 HIP    18      26.496  40.784  37.966  0.00  0.00           H  
ATOM    272  H04 HIP    18      25.897  44.355  36.977  0.00  0.00           H  
ATOM    273  H05 HIP    18      23.518  41.098  38.346  0.00  0.00           H  
ATOM    274  H06 HIP    18      21.929  42.696  37.126  0.00  0.00           H  
ATOM    275  H07 HIP    18      23.404  44.573  36.099  0.00  0.00           H  
ATOM    276  H09 HIP    18      27.581  42.390  36.354  0.00  0.00           H  
ATOM    277  N   SER    19      28.630  42.090  40.490  0.00  0.00           N  
ATOM    278  CA  SER    19      29.520  41.370  41.420  0.00  0.00           C  
ATOM    279  C   SER    19      29.110  39.880  41.600  0.00  0.00           C  
ATOM    280  O   SER    19      27.940  39.520  41.630  0.00  0.00           O  
ATOM    281  CB  SER    19      29.570  42.120  42.690  0.00  0.00           C  
ATOM    282  OG  SER    19      30.460  41.470  43.570  0.00  0.00           O  
ATOM    283  H01 SER    19      30.526  41.323  41.003  0.00  0.00           H  
ATOM    284  H02 SER    19      28.575  42.160  43.134  0.00  0.00           H  
ATOM    285  H03 SER    19      29.917  43.136  42.502  0.00  0.00           H  
ATOM    286  H04 SER    19      30.718  40.623  43.198  0.00  0.00           H  
ATOM    287  H08 SER    19      28.065  42.854  40.832  0.00  0.00           H  
ATOM    288  N   SER    20      30.090  38.990  41.770  0.00  0.00           N  
ATOM    289  CA  SER    20      29.730  37.610  42.170  0.00  0.00           C  
ATOM    290  C   SER    20      30.080  37.280  43.640  0.00  0.00           C  
ATOM    291  O   SER    20      29.950  36.170  44.000  0.00  0.00           O  
ATOM    292  CB  SER    20      30.490  36.560  41.300  0.00  0.00           C  
ATOM    293  OG  SER    20      30.380  36.900  39.930  0.00  0.00           O  
ATOM    294  H01 SER    20      28.650  37.558  42.031  0.00  0.00           H  
ATOM    295  H02 SER    20      30.052  35.575  41.462  0.00  0.00           H  
ATOM    296  H03 SER    20      31.542  36.545  41.586  0.00  0.00           H  
ATOM    297  H04 SER    20      29.872  36.226  39.472  0.00  0.00           H  
ATOM    298  H05 SER    20      31.055  39.252  41.629  0.00  0.00           H  
ATOM    299  N   ASN    21      30.540  38.210  44.530  0.00  0.00           N  
ATOM    300  CA  ASN    21      31.120  38.030  45.840  0.00  0.00           C  
ATOM    301  C   ASN    21      32.560  37.510  45.820  0.00  0.00           C  
ATOM    302  O   ASN    21      32.920  36.970  44.790  0.00  0.00           O  
ATOM    303  CB  ASN    21      30.070  37.440  46.860  0.00  0.00           C  
ATOM    304  CG  ASN    21      30.550  37.530  48.270  0.00  0.00           C  
ATOM    305  ND2 ASN    21      30.200  36.600  49.170  0.00  0.00           N  
ATOM    306  OD1 ASN    21      31.350  38.430  48.530  0.00  0.00           O  
ATOM    307  H01 ASN    21      31.328  39.000  46.291  0.00  0.00           H  
ATOM    308  H02 ASN    21      29.923  36.387  46.621  0.00  0.00           H  
ATOM    309  H03 ASN    21      29.138  37.997  46.768  0.00  0.00           H  
ATOM    310  H04 ASN    21      30.563  36.647  50.111  0.00  0.00           H  
ATOM    311  H05 ASN    21      30.462  39.170  44.225  0.00  0.00           H  
ATOM    312  H06 ASN    21      29.574  35.853  48.907  0.00  0.00           H  
ATOM    313  N   ASN    22      33.350  37.800  46.850  0.00  0.00           N  
ATOM    314  CA  ASN    22      34.720  37.290  47.000  0.00  0.00           C  
ATOM    315  C   ASN    22      34.940  35.790  47.130  0.00  0.00           C  
ATOM    316  O   ASN    22      34.190  35.010  47.760  0.00  0.00           O  
ATOM    317  CB  ASN    22      35.370  37.980  48.240  0.00  0.00           C  
ATOM    318  CG  ASN    22      35.230  39.500  48.200  0.00  0.00           C  
ATOM    319  ND2 ASN    22      36.030  40.220  47.340  0.00  0.00           N  
ATOM    320  OD1 ASN    22      34.550  40.080  49.040  0.00  0.00           O  
ATOM    321  H01 ASN    22      35.178  37.533  46.041  0.00  0.00           H  
ATOM    322  H02 ASN    22      36.434  37.744  48.232  0.00  0.00           H  
ATOM    323  H03 ASN    22      34.886  37.607  49.143  0.00  0.00           H  
ATOM    324  H04 ASN    22      36.003  41.230  47.351  0.00  0.00           H  
ATOM    325  H05 ASN    22      36.644  39.738  46.699  0.00  0.00           H  
ATOM    326  H07 ASN    22      32.987  38.406  47.571  0.00  0.00           H  
ATOM    327  N   PHE    23      36.020  35.300  46.490  0.00  0.00           N  
ATOM    328  CA  PHE    23      36.580  33.990  46.510  0.00  0.00           C  
ATOM    329  C   PHE    23      37.090  33.570  47.850  0.00  0.00           C  
ATOM    330  O   PHE    23      38.120  34.000  48.370  0.00  0.00           O  
ATOM    331  CB  PHE    23      37.660  33.760  45.340  0.00  0.00           C  
ATOM    332  CG  PHE    23      36.970  33.690  44.000  0.00  0.00           C  
ATOM    333  CD1 PHE    23      37.340  34.460  42.920  0.00  0.00           C  
ATOM    334  CD2 PHE    23      36.010  32.690  43.810  0.00  0.00           C  
ATOM    335  CE1 PHE    23      36.860  34.290  41.670  0.00  0.00           C  
ATOM    336  CE2 PHE    23      35.560  32.460  42.420  0.00  0.00           C  
ATOM    337  CZ  PHE    23      36.010  33.270  41.400  0.00  0.00           C  
ATOM    338  H01 PHE    23      35.745  33.322  46.300  0.00  0.00           H  
ATOM    339  H02 PHE    23      38.184  32.821  45.519  0.00  0.00           H  
ATOM    340  H03 PHE    23      38.370  34.587  45.337  0.00  0.00           H  
ATOM    341  H04 PHE    23      38.066  35.256  43.085  0.00  0.00           H  
ATOM    342  H05 PHE    23      35.614  32.110  44.644  0.00  0.00           H  
ATOM    343  H06 PHE    23      36.508  35.964  45.906  0.00  0.00           H  
ATOM    344  H07 PHE    23      37.157  34.975  40.876  0.00  0.00           H  
ATOM    345  H08 PHE    23      34.869  31.646  42.201  0.00  0.00           H  
ATOM    346  H09 PHE    23      35.682  33.090  40.376  0.00  0.00           H  
ATOM    347  N   GLY    24      36.350  32.710  48.550  0.00  0.00           N  
ATOM    348  CA  GLY    24      36.510  32.370  49.930  0.00  0.00           C  
ATOM    349  C   GLY    24      36.450  33.400  51.050  0.00  0.00           C  
ATOM    350  O   GLY    24      36.040  34.550  50.870  0.00  0.00           O  
ATOM    351  H01 GLY    24      37.559  32.075  49.961  0.00  0.00           H  
ATOM    352  H02 GLY    24      35.733  31.639  50.152  0.00  0.00           H  
ATOM    353  H10 GLY    24      35.599  32.251  48.055  0.00  0.00           H  
ATOM    354  N   ALA    25      36.740  32.930  52.270  0.00  0.00           N  
ATOM    355  CA  ALA    25      36.650  33.820  53.440  0.00  0.00           C  
ATOM    356  C   ALA    25      37.620  33.250  54.440  0.00  0.00           C  
ATOM    357  O   ALA    25      37.710  31.990  54.550  0.00  0.00           O  
ATOM    358  CB  ALA    25      35.160  33.740  53.870  0.00  0.00           C  
ATOM    359  H01 ALA    25      36.907  34.869  53.291  0.00  0.00           H  
ATOM    360  H02 ALA    25      34.540  33.546  52.995  0.00  0.00           H  
ATOM    361  H03 ALA    25      37.020  31.967  52.388  0.00  0.00           H  
ATOM    362  H04 ALA    25      35.032  32.933  54.592  0.00  0.00           H  
ATOM    363  H05 ALA    25      34.861  34.685  54.324  0.00  0.00           H  
ATOM    364  N   ILE    26      38.380  34.140  55.180  0.00  0.00           N  
ATOM    365  CA  ILE    26      39.520  33.690  56.030  0.00  0.00           C  
ATOM    366  C   ILE    26      39.280  33.590  57.570  0.00  0.00           C  
ATOM    367  O   ILE    26      39.270  34.570  58.310  0.00  0.00           O  
ATOM    368  CB  ILE    26      40.900  34.450  55.920  0.00  0.00           C  
ATOM    369  CG1 ILE    26      41.280  34.550  54.440  0.00  0.00           C  
ATOM    370  CG2 ILE    26      41.970  33.650  56.710  0.00  0.00           C  
ATOM    371  CD  ILE    26      41.820  33.280  53.760  0.00  0.00           C  
ATOM    372  H01 ILE    26      39.580  32.710  55.557  0.00  0.00           H  
ATOM    373  H02 ILE    26      40.831  35.454  56.338  0.00  0.00           H  
ATOM    374  H03 ILE    26      42.111  35.255  54.413  0.00  0.00           H  
ATOM    375  H04 ILE    26      40.390  34.861  53.893  0.00  0.00           H  
ATOM    376  H05 ILE    26      42.839  34.284  56.888  0.00  0.00           H  
ATOM    377  H06 ILE    26      38.156  35.124  55.143  0.00  0.00           H  
ATOM    378  H07 ILE    26      41.553  33.330  57.665  0.00  0.00           H  
ATOM    379  H08 ILE    26      42.271  32.776  56.132  0.00  0.00           H  
ATOM    380  H09 ILE    26      42.812  33.053  54.150  0.00  0.00           H  
ATOM    381  H10 ILE    26      41.150  32.445  53.965  0.00  0.00           H  
ATOM    382  H11 ILE    26      41.882  33.442  52.684  0.00  0.00           H  
ATOM    383  N   LEU    27      39.120  32.330  58.090  0.00  0.00           N  
ATOM    384  CA  LEU    27      39.200  32.000  59.520  0.00  0.00           C  
ATOM    385  C   LEU    27      40.640  32.000  59.950  0.00  0.00           C  
ATOM    386  O   LEU    27      41.540  31.500  59.240  0.00  0.00           O  
ATOM    387  CB  LEU    27      38.580  30.630  59.890  0.00  0.00           C  
ATOM    388  CG  LEU    27      37.240  30.410  59.220  0.00  0.00           C  
ATOM    389  CD1 LEU    27      36.680  29.050  59.820  0.00  0.00           C  
ATOM    390  CD2 LEU    27      36.210  31.560  59.590  0.00  0.00           C  
ATOM    391  H01 LEU    27      38.618  32.763  60.038  0.00  0.00           H  
ATOM    392  H02 LEU    27      38.422  30.614  60.968  0.00  0.00           H  
ATOM    393  H03 LEU    27      39.263  29.839  59.579  0.00  0.00           H  
ATOM    394  H04 LEU    27      37.360  30.396  58.137  0.00  0.00           H  
ATOM    395  H05 LEU    27      35.692  28.850  59.405  0.00  0.00           H  
ATOM    396  H06 LEU    27      37.354  28.233  59.562  0.00  0.00           H  
ATOM    397  H07 LEU    27      36.608  29.133  60.904  0.00  0.00           H  
ATOM    398  H08 LEU    27      35.284  31.114  59.955  0.00  0.00           H  
ATOM    399  H09 LEU    27      36.637  32.195  60.366  0.00  0.00           H  
ATOM    400  H10 LEU    27      36.000  32.159  58.704  0.00  0.00           H  
ATOM    401  H12 LEU    27      38.934  31.576  57.444  0.00  0.00           H  
ATOM    402  N   SER    28      40.890  32.510  61.160  0.00  0.00           N  
ATOM    403  CA  SER    28      42.240  32.580  61.730  0.00  0.00           C  
ATOM    404  C   SER    28      42.180  33.220  63.120  0.00  0.00           C  
ATOM    405  O   SER    28      41.860  34.410  63.350  0.00  0.00           O  
ATOM    406  CB  SER    28      43.260  33.360  60.890  0.00  0.00           C  
ATOM    407  OG  SER    28      44.600  33.040  61.450  0.00  0.00           O  
ATOM    408  H01 SER    28      42.586  31.547  61.763  0.00  0.00           H  
ATOM    409  H02 SER    28      43.063  34.432  60.926  0.00  0.00           H  
ATOM    410  H03 SER    28      43.204  33.052  59.846  0.00  0.00           H  
ATOM    411  H04 SER    28      44.930  32.232  61.050  0.00  0.00           H  
ATOM    412  H11 SER    28      40.116  32.862  61.705  0.00  0.00           H  
ATOM    413  N   SER    29      42.470  32.390  64.140  0.00  0.00           N  
ATOM    414  CA  SER    29      42.400  32.800  65.510  0.00  0.00           C  
ATOM    415  C   SER    29      43.690  32.590  66.280  0.00  0.00           C  
ATOM    416  O   SER    29      43.700  32.450  67.520  0.00  0.00           O  
ATOM    417  CB  SER    29      41.350  31.880  66.330  0.00  0.00           C  
ATOM    418  OG  SER    29      40.080  32.000  65.730  0.00  0.00           O  
ATOM    419  H01 SER    29      42.134  33.855  65.449  0.00  0.00           H  
ATOM    420  H02 SER    29      41.302  32.207  67.369  0.00  0.00           H  
ATOM    421  H03 SER    29      41.673  30.839  66.302  0.00  0.00           H  
ATOM    422  H04 SER    29      39.741  31.127  65.519  0.00  0.00           H  
ATOM    423  H05 SER    29      42.748  31.442  63.931  0.00  0.00           H  
ATOM    424  N   THR    30      44.830  32.470  65.550  0.00  0.00           N  
ATOM    425  CA  THR    30      46.130  32.170  66.020  0.00  0.00           C  
ATOM    426  C   THR    30      46.750  33.060  67.030  0.00  0.00           C  
ATOM    427  O   THR    30      46.430  34.190  67.330  0.00  0.00           O  
ATOM    428  CB  THR    30      47.150  32.090  64.860  0.00  0.00           C  
ATOM    429  CG2 THR    30      47.000  30.740  64.260  0.00  0.00           C  
ATOM    430  OG1 THR    30      46.810  32.940  63.750  0.00  0.00           O  
ATOM    431  H01 THR    30      45.932  31.222  66.520  0.00  0.00           H  
ATOM    432  H02 THR    30      48.123  32.350  65.276  0.00  0.00           H  
ATOM    433  H03 THR    30      46.190  30.755  63.530  0.00  0.00           H  
ATOM    434  H04 THR    30      47.929  30.456  63.765  0.00  0.00           H  
ATOM    435  H05 THR    30      44.738  32.612  64.554  0.00  0.00           H  
ATOM    436  H06 THR    30      46.769  30.017  65.043  0.00  0.00           H  
ATOM    437  H07 THR    30      46.580  32.399  62.991  0.00  0.00           H  
ATOM    438  N   ASN    31      47.850  32.680  67.650  0.00  0.00           N  
ATOM    439  CA  ASN    31      48.780  33.520  68.400  0.00  0.00           C  
ATOM    440  C   ASN    31      49.670  34.340  67.510  0.00  0.00           C  
ATOM    441  O   ASN    31      49.820  33.980  66.320  0.00  0.00           O  
ATOM    442  CB  ASN    31      49.710  32.640  69.340  0.00  0.00           C  
ATOM    443  CG  ASN    31      48.760  31.770  70.220  0.00  0.00           C  
ATOM    444  ND2 ASN    31      48.130  32.520  71.160  0.00  0.00           N  
ATOM    445  OD1 ASN    31      48.540  30.580  70.130  0.00  0.00           O  
ATOM    446  H01 ASN    31      48.157  34.191  68.992  0.00  0.00           H  
ATOM    447  H02 ASN    31      50.351  33.269  69.958  0.00  0.00           H  
ATOM    448  H03 ASN    31      50.357  32.001  68.739  0.00  0.00           H  
ATOM    449  H04 ASN    31      47.478  32.087  71.798  0.00  0.00           H  
ATOM    450  H05 ASN    31      48.314  33.511  71.222  0.00  0.00           H  
ATOM    451  H08 ASN    31      48.075  31.697  67.601  0.00  0.00           H  
ATOM    452  N   VAL    32      50.210  35.530  67.860  0.00  0.00           N  
ATOM    453  CA  VAL    32      50.740  36.530  66.940  0.00  0.00           C  
ATOM    454  C   VAL    32      51.870  35.980  66.090  0.00  0.00           C  
ATOM    455  O   VAL    32      52.000  36.200  64.890  0.00  0.00           O  
ATOM    456  CB  VAL    32      51.160  37.770  67.740  0.00  0.00           C  
ATOM    457  CG1 VAL    32      51.980  38.690  66.760  0.00  0.00           C  
ATOM    458  CG2 VAL    32      49.860  38.480  68.250  0.00  0.00           C  
ATOM    459  H01 VAL    32      49.960  36.816  66.235  0.00  0.00           H  
ATOM    460  H02 VAL    32      51.776  37.527  68.606  0.00  0.00           H  
ATOM    461  H03 VAL    32      52.964  38.252  66.590  0.00  0.00           H  
ATOM    462  H04 VAL    32      51.451  38.774  65.811  0.00  0.00           H  
ATOM    463  H05 VAL    32      52.095  39.680  67.201  0.00  0.00           H  
ATOM    464  H06 VAL    32      50.250  35.745  68.846  0.00  0.00           H  
ATOM    465  H07 VAL    32      49.044  37.759  68.288  0.00  0.00           H  
ATOM    466  H08 VAL    32      50.034  38.884  69.247  0.00  0.00           H  
ATOM    467  H09 VAL    32      49.597  39.290  67.570  0.00  0.00           H  
ATOM    468  N   GLY    33      52.820  35.330  66.810  0.00  0.00           N  
ATOM    469  CA  GLY    33      53.890  34.520  66.220  0.00  0.00           C  
ATOM    470  C   GLY    33      55.130  35.230  65.720  0.00  0.00           C  
ATOM    471  O   GLY    33      55.870  34.660  64.880  0.00  0.00           O  
ATOM    472  H01 GLY    33      53.442  34.093  65.322  0.00  0.00           H  
ATOM    473  H02 GLY    33      54.210  33.804  66.977  0.00  0.00           H  
ATOM    474  H10 GLY    33      52.787  35.410  67.816  0.00  0.00           H  
ATOM    475  N   SER    34      55.410  36.510  66.200  0.00  0.00           N  
ATOM    476  CA  SER    34      56.560  37.270  65.760  0.00  0.00           C  
ATOM    477  C   SER    34      57.660  36.920  66.810  0.00  0.00           C  
ATOM    478  O   SER    34      58.830  36.980  66.500  0.00  0.00           O  
ATOM    479  CB  SER    34      56.230  38.800  65.580  0.00  0.00           C  
ATOM    480  OG  SER    34      55.730  39.510  66.750  0.00  0.00           O  
ATOM    481  H01 SER    34      56.907  37.013  64.759  0.00  0.00           H  
ATOM    482  H02 SER    34      55.413  38.831  64.859  0.00  0.00           H  
ATOM    483  H03 SER    34      54.787  36.921  66.880  0.00  0.00           H  
ATOM    484  H04 SER    34      57.144  39.299  65.257  0.00  0.00           H  
ATOM    485  H05 SER    34      55.735  40.454  66.578  0.00  0.00           H  
ATOM    486  N   ASN    35      57.270  36.490  68.000  0.00  0.00           N  
ATOM    487  CA  ASN    35      58.120  35.870  69.020  0.00  0.00           C  
ATOM    488  C   ASN    35      58.020  34.370  69.050  0.00  0.00           C  
ATOM    489  O   ASN    35      58.280  33.730  70.090  0.00  0.00           O  
ATOM    490  CB  ASN    35      57.830  36.410  70.400  0.00  0.00           C  
ATOM    491  CG  ASN    35      58.040  37.900  70.630  0.00  0.00           C  
ATOM    492  ND2 ASN    35      59.210  38.420  70.160  0.00  0.00           N  
ATOM    493  OD1 ASN    35      57.160  38.530  71.150  0.00  0.00           O  
ATOM    494  H01 ASN    35      59.138  36.133  68.731  0.00  0.00           H  
ATOM    495  H02 ASN    35      58.560  35.924  71.047  0.00  0.00           H  
ATOM    496  H03 ASN    35      56.787  36.188  70.626  0.00  0.00           H  
ATOM    497  H04 ASN    35      59.401  39.407  70.261  0.00  0.00           H  
ATOM    498  H05 ASN    35      59.886  37.818  69.711  0.00  0.00           H  
ATOM    499  H06 ASN    35      56.292  36.600  68.227  0.00  0.00           H  
ATOM    500  N   THR    36      57.630  33.710  67.960  0.00  0.00           N  
ATOM    501  CA  THR    36      57.800  32.260  67.910  0.00  0.00           C  
ATOM    502  C   THR    36      59.230  31.730  67.570  0.00  0.00           C  
ATOM    503  O   THR    36      59.920  32.190  66.680  0.00  0.00           O  
ATOM    504  CB  THR    36      56.830  31.630  66.830  0.00  0.00           C  
ATOM    505  CG2 THR    36      57.050  30.170  66.300  0.00  0.00           C  
ATOM    506  OG1 THR    36      55.560  31.550  67.480  0.00  0.00           O  
ATOM    507  H01 THR    36      57.580  31.958  68.934  0.00  0.00           H  
ATOM    508  H02 THR    36      56.977  32.270  65.960  0.00  0.00           H  
ATOM    509  H03 THR    36      58.036  29.818  66.604  0.00  0.00           H  
ATOM    510  H04 THR    36      56.286  29.513  66.716  0.00  0.00           H  
ATOM    511  H05 THR    36      56.983  30.164  65.212  0.00  0.00           H  
ATOM    512  H06 THR    36      57.223  34.205  67.180  0.00  0.00           H  
ATOM    513  H07 THR    36      55.325  32.412  67.831  0.00  0.00           H  
ATOM    514  N   TYR    37      59.750  30.770  68.420  0.00  0.00           N  
ATOM    515  CA  TYR    37      61.050  30.220  68.310  0.00  0.00           C  
ATOM    516  C   TYR    37      60.940  28.780  68.750  0.00  0.00           C  
ATOM    517  CB  TYR    37      62.130  30.970  69.150  0.00  0.00           C  
ATOM    518  CG  TYR    37      62.460  32.380  68.650  0.00  0.00           C  
ATOM    519  CD1 TYR    37      62.070  33.450  69.410  0.00  0.00           C  
ATOM    520  CD2 TYR    37      63.070  32.580  67.340  0.00  0.00           C  
ATOM    521  CE1 TYR    37      62.540  34.750  69.060  0.00  0.00           C  
ATOM    522  CE2 TYR    37      63.330  33.860  66.930  0.00  0.00           C  
ATOM    523  CZ  TYR    37      63.160  34.930  67.820  0.00  0.00           C  
ATOM    524  OH  TYR    37      63.590  36.230  67.380  0.00  0.00           O  
ATOM    525  OT1 TYR    37      60.740  28.570  69.980  0.00  0.00           O  
ATOM    526  OT2 TYR    37      61.010  27.810  67.960  0.00  0.00           O  
ATOM    527  H01 TYR    37      61.390  30.316  67.279  0.00  0.00           H  
ATOM    528  H02 TYR    37      61.470  28.538  67.829  0.00  0.00           H  
ATOM    529  H03 TYR    37      63.048  30.389  69.063  0.00  0.00           H  
ATOM    530  H04 TYR    37      61.770  31.048  70.176  0.00  0.00           H  
ATOM    531  H05 TYR    37      61.412  33.311  70.268  0.00  0.00           H  
ATOM    532  H06 TYR    37      63.313  31.730  66.702  0.00  0.00           H  
ATOM    533  H07 TYR    37      62.418  35.588  69.747  0.00  0.00           H  
ATOM    534  H08 TYR    37      59.161  30.439  69.171  0.00  0.00           H  
ATOM    535  H09 TYR    37      63.669  34.047  65.911  0.00  0.00           H  
ATOM    536  H10 TYR    37      63.635  36.824  68.132  0.00  0.00           H  
ATOM    537  H11 TYR    37      60.956  29.361  70.479  0.00  0.00           H  
ATOM    538  H12 TYR    37      60.596  28.045  67.127  0.00  0.00           H  
TER   
ENDMDL
MODEL        6
ATOM      1  N   LYS     1      20.140  48.050  21.080  0.00  0.00           N  
ATOM      2  CA  LYS     1      21.330  47.300  20.680  0.00  0.00           C  
ATOM      3  C   LYS     1      22.100  48.100  19.680  0.00  0.00           C  
ATOM      4  O   LYS     1      21.590  48.820  18.870  0.00  0.00           O  
ATOM      5  CB  LYS     1      20.910  45.900  20.140  0.00  0.00           C  
ATOM      6  CG  LYS     1      21.550  45.350  18.830  0.00  0.00           C  
ATOM      7  CD  LYS     1      20.880  44.000  18.400  0.00  0.00           C  
ATOM      8  CE  LYS     1      21.800  43.310  17.460  0.00  0.00           C  
ATOM      9  NZ  LYS     1      21.250  41.900  17.310  0.00  0.00           N1+
ATOM     10  H01 LYS     1      20.329  48.550  21.937  0.00  0.00           H  
ATOM     11  H02 LYS     1      19.895  48.707  20.353  0.00  0.00           H  
ATOM     12  H03 LYS     1      21.984  47.128  21.535  0.00  0.00           H  
ATOM     13  H04 LYS     1      19.863  46.038  19.870  0.00  0.00           H  
ATOM     14  H05 LYS     1      21.131  45.179  20.927  0.00  0.00           H  
ATOM     15  H06 LYS     1      22.609  45.169  19.011  0.00  0.00           H  
ATOM     16  H07 LYS     1      21.419  46.083  18.034  0.00  0.00           H  
ATOM     17  H08 LYS     1      19.920  44.190  17.919  0.00  0.00           H  
ATOM     18  H09 LYS     1      20.709  43.375  19.277  0.00  0.00           H  
ATOM     19  H10 LYS     1      22.825  43.305  17.830  0.00  0.00           H  
ATOM     20  H11 LYS     1      21.812  43.819  16.496  0.00  0.00           H  
ATOM     21  H12 LYS     1      20.366  41.934  16.823  0.00  0.00           H  
ATOM     22  H13 LYS     1      21.903  41.338  16.783  0.00  0.00           H  
ATOM     23  H14 LYS     1      21.115  41.492  18.224  0.00  0.00           H  
ATOM     24  N   CYS     2      23.450  48.060  19.750  0.00  0.00           N  
ATOM     25  CA  CYS     2      24.160  48.690  18.640  0.00  0.00           C  
ATOM     26  C   CYS     2      24.090  47.930  17.330  0.00  0.00           C  
ATOM     27  O   CYS     2      23.950  46.710  17.260  0.00  0.00           O  
ATOM     28  CB  CYS     2      25.620  48.850  19.040  0.00  0.00           C  
ATOM     29  SG  CYS     2      26.850  49.620  17.860  0.00  0.00           S  
ATOM     30  H01 CYS     2      23.667  49.645  18.457  0.00  0.00           H  
ATOM     31  H02 CYS     2      25.967  47.819  19.116  0.00  0.00           H  
ATOM     32  H03 CYS     2      25.632  49.458  19.944  0.00  0.00           H  
ATOM     33  H15 CYS     2      23.936  47.623  20.520  0.00  0.00           H  
ATOM     34  N   ASN     3      23.920  48.700  16.150  0.00  0.00           N  
ATOM     35  CA  ASN     3      24.040  48.220  14.820  0.00  0.00           C  
ATOM     36  C   ASN     3      25.350  47.420  14.600  0.00  0.00           C  
ATOM     37  O   ASN     3      26.480  47.850  14.950  0.00  0.00           O  
ATOM     38  CB  ASN     3      23.920  49.420  13.870  0.00  0.00           C  
ATOM     39  CG  ASN     3      22.580  49.960  13.740  0.00  0.00           C  
ATOM     40  ND2 ASN     3      22.530  51.210  13.270  0.00  0.00           N  
ATOM     41  OD1 ASN     3      21.600  49.370  14.280  0.00  0.00           O  
ATOM     42  H01 ASN     3      23.239  47.511  14.613  0.00  0.00           H  
ATOM     43  H02 ASN     3      24.203  49.058  12.881  0.00  0.00           H  
ATOM     44  H03 ASN     3      24.571  50.212  14.239  0.00  0.00           H  
ATOM     45  H04 ASN     3      23.693  49.677  16.267  0.00  0.00           H  
ATOM     46  H05 ASN     3      21.648  51.701  13.233  0.00  0.00           H  
ATOM     47  H06 ASN     3      23.374  51.664  12.952  0.00  0.00           H  
ATOM     48  N   THR     4      25.260  46.200  14.060  0.00  0.00           N  
ATOM     49  CA  THR     4      26.370  45.260  13.790  0.00  0.00           C  
ATOM     50  C   THR     4      26.840  44.360  14.970  0.00  0.00           C  
ATOM     51  O   THR     4      27.070  44.910  16.040  0.00  0.00           O  
ATOM     52  CB  THR     4      27.600  45.880  12.960  0.00  0.00           C  
ATOM     53  CG2 THR     4      28.870  46.190  13.770  0.00  0.00           C  
ATOM     54  OG1 THR     4      28.120  45.060  11.940  0.00  0.00           O  
ATOM     55  H01 THR     4      25.870  44.561  13.120  0.00  0.00           H  
ATOM     56  H02 THR     4      27.098  46.774  12.589  0.00  0.00           H  
ATOM     57  H03 THR     4      29.639  46.580  13.103  0.00  0.00           H  
ATOM     58  H04 THR     4      28.642  46.933  14.534  0.00  0.00           H  
ATOM     59  H05 THR     4      29.230  45.278  14.245  0.00  0.00           H  
ATOM     60  H06 THR     4      28.147  45.552  11.116  0.00  0.00           H  
ATOM     61  H07 THR     4      24.333  45.886  13.809  0.00  0.00           H  
ATOM     62  N   ALA     5      27.040  43.050  14.770  0.00  0.00           N  
ATOM     63  CA  ALA     5      27.260  42.090  15.810  0.00  0.00           C  
ATOM     64  C   ALA     5      28.460  42.340  16.610  0.00  0.00           C  
ATOM     65  O   ALA     5      28.400  42.060  17.810  0.00  0.00           O  
ATOM     66  CB  ALA     5      27.240  40.620  15.310  0.00  0.00           C  
ATOM     67  H01 ALA     5      26.402  42.229  16.468  0.00  0.00           H  
ATOM     68  H02 ALA     5      27.057  40.605  14.236  0.00  0.00           H  
ATOM     69  H03 ALA     5      28.201  40.151  15.521  0.00  0.00           H  
ATOM     70  H04 ALA     5      26.448  40.073  15.821  0.00  0.00           H  
ATOM     71  H07 ALA     5      27.035  42.715  13.817  0.00  0.00           H  
ATOM     72  N   THR     6      29.570  42.810  16.000  0.00  0.00           N  
ATOM     73  CA  THR     6      30.780  43.140  16.740  0.00  0.00           C  
ATOM     74  C   THR     6      30.530  44.120  17.780  0.00  0.00           C  
ATOM     75  O   THR     6      30.910  43.980  18.990  0.00  0.00           O  
ATOM     76  CB  THR     6      32.020  43.530  15.870  0.00  0.00           C  
ATOM     77  CG2 THR     6      32.620  42.280  15.190  0.00  0.00           C  
ATOM     78  OG1 THR     6      31.700  44.480  14.900  0.00  0.00           O  
ATOM     79  H01 THR     6      31.064  42.198  17.209  0.00  0.00           H  
ATOM     80  H02 THR     6      32.756  43.969  16.543  0.00  0.00           H  
ATOM     81  H03 THR     6      33.610  42.083  15.602  0.00  0.00           H  
ATOM     82  H04 THR     6      31.974  41.421  15.372  0.00  0.00           H  
ATOM     83  H05 THR     6      29.560  42.937  14.998  0.00  0.00           H  
ATOM     84  H06 THR     6      32.701  42.453  14.117  0.00  0.00           H  
ATOM     85  H07 THR     6      31.482  44.037  14.077  0.00  0.00           H  
ATOM     86  N   CYS     7      29.760  45.170  17.400  0.00  0.00           N  
ATOM     87  CA  CYS     7      29.380  46.330  18.220  0.00  0.00           C  
ATOM     88  C   CYS     7      28.480  45.920  19.360  0.00  0.00           C  
ATOM     89  O   CYS     7      28.830  46.100  20.570  0.00  0.00           O  
ATOM     90  CB  CYS     7      28.660  47.430  17.430  0.00  0.00           C  
ATOM     91  SG  CYS     7      28.550  48.880  18.560  0.00  0.00           S  
ATOM     92  H01 CYS     7      30.323  46.731  18.591  0.00  0.00           H  
ATOM     93  H02 CYS     7      27.673  47.104  17.103  0.00  0.00           H  
ATOM     94  H03 CYS     7      29.228  47.688  16.536  0.00  0.00           H  
ATOM     95  H08 CYS     7      29.410  45.153  16.453  0.00  0.00           H  
ATOM     96  N   ALA     8      27.400  45.170  19.090  0.00  0.00           N  
ATOM     97  CA  ALA     8      26.530  44.550  20.080  0.00  0.00           C  
ATOM     98  C   ALA     8      27.300  43.700  21.120  0.00  0.00           C  
ATOM     99  O   ALA     8      27.020  43.770  22.320  0.00  0.00           O  
ATOM    100  CB  ALA     8      25.370  43.820  19.390  0.00  0.00           C  
ATOM    101  H01 ALA     8      26.083  45.340  20.684  0.00  0.00           H  
ATOM    102  H02 ALA     8      24.536  44.509  19.256  0.00  0.00           H  
ATOM    103  H03 ALA     8      25.698  43.454  18.417  0.00  0.00           H  
ATOM    104  H04 ALA     8      27.171  45.023  18.117  0.00  0.00           H  
ATOM    105  H05 ALA     8      25.051  42.980  20.006  0.00  0.00           H  
ATOM    106  N   THR     9      28.270  42.950  20.620  0.00  0.00           N  
ATOM    107  CA  THR     9      29.000  42.000  21.480  0.00  0.00           C  
ATOM    108  C   THR     9      29.930  42.800  22.450  0.00  0.00           C  
ATOM    109  O   THR     9      30.000  42.520  23.630  0.00  0.00           O  
ATOM    110  CB  THR     9      29.800  41.000  20.640  0.00  0.00           C  
ATOM    111  CG2 THR     9      30.830  40.220  21.510  0.00  0.00           C  
ATOM    112  OG1 THR     9      29.000  39.920  20.150  0.00  0.00           O  
ATOM    113  H01 THR     9      28.286  41.423  22.067  0.00  0.00           H  
ATOM    114  H02 THR     9      30.232  41.620  19.854  0.00  0.00           H  
ATOM    115  H03 THR     9      31.709  40.843  21.678  0.00  0.00           H  
ATOM    116  H04 THR     9      30.378  39.965  22.468  0.00  0.00           H  
ATOM    117  H05 THR     9      31.126  39.307  20.993  0.00  0.00           H  
ATOM    118  H06 THR     9      28.512  43.029  19.643  0.00  0.00           H  
ATOM    119  H07 THR     9      28.789  39.324  20.872  0.00  0.00           H  
ATOM    120  N   GLN    10      30.550  43.930  22.030  0.00  0.00           N  
ATOM    121  CA  GLN    10      31.270  44.790  22.790  0.00  0.00           C  
ATOM    122  C   GLN    10      30.460  45.530  23.870  0.00  0.00           C  
ATOM    123  O   GLN    10      30.920  45.690  25.000  0.00  0.00           O  
ATOM    124  CB  GLN    10      31.850  45.920  21.870  0.00  0.00           C  
ATOM    125  CG  GLN    10      32.870  46.910  22.510  0.00  0.00           C  
ATOM    126  CD  GLN    10      34.080  46.370  23.200  0.00  0.00           C  
ATOM    127  NE2 GLN    10      33.950  45.800  24.420  0.00  0.00           N  
ATOM    128  OE1 GLN    10      35.220  46.570  22.740  0.00  0.00           O  
ATOM    129  H01 GLN    10      32.022  44.170  23.278  0.00  0.00           H  
ATOM    130  H02 GLN    10      30.990  46.536  21.608  0.00  0.00           H  
ATOM    131  H03 GLN    10      32.346  45.436  21.029  0.00  0.00           H  
ATOM    132  H04 GLN    10      32.303  47.379  23.314  0.00  0.00           H  
ATOM    133  H05 GLN    10      33.223  47.563  21.712  0.00  0.00           H  
ATOM    134  H06 GLN    10      34.769  45.487  24.921  0.00  0.00           H  
ATOM    135  H07 GLN    10      33.034  45.688  24.830  0.00  0.00           H  
ATOM    136  H08 GLN    10      30.467  44.154  21.049  0.00  0.00           H  
ATOM    137  N   ARG    11      29.270  45.940  23.560  0.00  0.00           N  
ATOM    138  CA  ARG    11      28.360  46.600  24.460  0.00  0.00           C  
ATOM    139  C   ARG    11      27.940  45.710  25.690  0.00  0.00           C  
ATOM    140  O   ARG    11      28.090  46.160  26.820  0.00  0.00           O  
ATOM    141  CB  ARG    11      27.170  47.130  23.620  0.00  0.00           C  
ATOM    142  CG  ARG    11      27.580  48.360  22.770  0.00  0.00           C  
ATOM    143  CD  ARG    11      27.610  49.690  23.510  0.00  0.00           C  
ATOM    144  NE  ARG    11      27.500  50.870  22.590  0.00  0.00           N  
ATOM    145  CZ  ARG    11      28.210  51.090  21.500  0.00  0.00           C  
ATOM    146  NH1 ARG    11      29.410  50.670  21.430  0.00  0.00           N1+
ATOM    147  NH2 ARG    11      27.660  51.660  20.440  0.00  0.00           N  
ATOM    148  H01 ARG    11      28.858  47.444  24.938  0.00  0.00           H  
ATOM    149  H02 ARG    11      26.377  47.435  24.303  0.00  0.00           H  
ATOM    150  H03 ARG    11      26.824  46.338  22.955  0.00  0.00           H  
ATOM    151  H04 ARG    11      26.811  48.462  22.004  0.00  0.00           H  
ATOM    152  H05 ARG    11      28.577  48.175  22.370  0.00  0.00           H  
ATOM    153  H06 ARG    11      28.571  49.760  24.020  0.00  0.00           H  
ATOM    154  H07 ARG    11      26.778  49.717  24.213  0.00  0.00           H  
ATOM    155  H08 ARG    11      28.956  45.784  22.613  0.00  0.00           H  
ATOM    156  H09 ARG    11      26.811  51.568  22.830  0.00  0.00           H  
ATOM    157  H10 ARG    11      29.944  50.805  20.583  0.00  0.00           H  
ATOM    158  H11 ARG    11      29.828  50.201  22.221  0.00  0.00           H  
ATOM    159  H12 ARG    11      26.698  51.965  20.473  0.00  0.00           H  
ATOM    160  H13 ARG    11      28.203  51.790  19.598  0.00  0.00           H  
ATOM    161  N   LEU    12      27.630  44.360  25.450  0.00  0.00           N  
ATOM    162  CA  LEU    12      27.550  43.340  26.470  0.00  0.00           C  
ATOM    163  C   LEU    12      28.790  43.030  27.340  0.00  0.00           C  
ATOM    164  O   LEU    12      28.680  42.660  28.500  0.00  0.00           O  
ATOM    165  CB  LEU    12      26.980  42.020  25.970  0.00  0.00           C  
ATOM    166  CG  LEU    12      25.590  41.930  25.290  0.00  0.00           C  
ATOM    167  CD1 LEU    12      25.070  40.520  25.550  0.00  0.00           C  
ATOM    168  CD2 LEU    12      24.490  42.790  25.850  0.00  0.00           C  
ATOM    169  H01 LEU    12      26.863  43.855  27.141  0.00  0.00           H  
ATOM    170  H02 LEU    12      26.815  41.476  26.900  0.00  0.00           H  
ATOM    171  H03 LEU    12      27.699  41.630  25.249  0.00  0.00           H  
ATOM    172  H04 LEU    12      25.774  42.239  24.261  0.00  0.00           H  
ATOM    173  H05 LEU    12      24.096  40.399  25.075  0.00  0.00           H  
ATOM    174  H06 LEU    12      25.768  39.793  25.136  0.00  0.00           H  
ATOM    175  H07 LEU    12      24.972  40.361  26.624  0.00  0.00           H  
ATOM    176  H08 LEU    12      23.598  42.183  26.004  0.00  0.00           H  
ATOM    177  H09 LEU    12      24.809  43.215  26.802  0.00  0.00           H  
ATOM    178  H10 LEU    12      24.265  43.594  25.150  0.00  0.00           H  
ATOM    179  H14 LEU    12      27.450  44.083  24.495  0.00  0.00           H  
ATOM    180  N   ALA    13      29.980  43.050  26.660  0.00  0.00           N  
ATOM    181  CA  ALA    13      31.270  42.880  27.290  0.00  0.00           C  
ATOM    182  C   ALA    13      31.680  43.940  28.310  0.00  0.00           C  
ATOM    183  O   ALA    13      32.330  43.660  29.300  0.00  0.00           O  
ATOM    184  CB  ALA    13      32.370  42.550  26.360  0.00  0.00           C  
ATOM    185  H01 ALA    13      31.088  41.989  27.891  0.00  0.00           H  
ATOM    186  H02 ALA    13      33.264  42.297  26.930  0.00  0.00           H  
ATOM    187  H03 ALA    13      32.081  41.700  25.742  0.00  0.00           H  
ATOM    188  H04 ALA    13      32.578  43.409  25.722  0.00  0.00           H  
ATOM    189  H11 ALA    13      29.954  43.192  25.660  0.00  0.00           H  
ATOM    190  N   ASN    14      31.320  45.220  28.000  0.00  0.00           N  
ATOM    191  CA  ASN    14      31.720  46.390  28.820  0.00  0.00           C  
ATOM    192  C   ASN    14      30.830  46.530  30.030  0.00  0.00           C  
ATOM    193  O   ASN    14      30.850  47.570  30.700  0.00  0.00           O  
ATOM    194  CB  ASN    14      31.770  47.730  28.010  0.00  0.00           C  
ATOM    195  CG  ASN    14      32.880  47.880  27.030  0.00  0.00           C  
ATOM    196  ND2 ASN    14      32.530  48.750  26.000  0.00  0.00           N  
ATOM    197  OD1 ASN    14      33.950  47.280  27.010  0.00  0.00           O  
ATOM    198  H01 ASN    14      32.740  46.193  29.150  0.00  0.00           H  
ATOM    199  H02 ASN    14      31.940  48.507  28.755  0.00  0.00           H  
ATOM    200  H03 ASN    14      30.832  47.821  27.463  0.00  0.00           H  
ATOM    201  H04 ASN    14      33.176  48.923  25.243  0.00  0.00           H  
ATOM    202  H05 ASN    14      30.757  45.377  27.176  0.00  0.00           H  
ATOM    203  H06 ASN    14      31.630  49.208  26.010  0.00  0.00           H  
ATOM    204  N   PHE    15      29.930  45.520  30.340  0.00  0.00           N  
ATOM    205  CA  PHE    15      29.370  45.450  31.620  0.00  0.00           C  
ATOM    206  C   PHE    15      30.170  44.800  32.740  0.00  0.00           C  
ATOM    207  O   PHE    15      30.990  43.920  32.540  0.00  0.00           O  
ATOM    208  CB  PHE    15      28.080  44.600  31.690  0.00  0.00           C  
ATOM    209  CG  PHE    15      27.080  45.260  30.740  0.00  0.00           C  
ATOM    210  CD1 PHE    15      26.750  46.620  30.890  0.00  0.00           C  
ATOM    211  CD2 PHE    15      26.280  44.450  29.830  0.00  0.00           C  
ATOM    212  CE1 PHE    15      25.710  47.220  30.160  0.00  0.00           C  
ATOM    213  CE2 PHE    15      25.210  45.060  29.140  0.00  0.00           C  
ATOM    214  CZ  PHE    15      24.890  46.370  29.420  0.00  0.00           C  
ATOM    215  H01 PHE    15      29.264  46.524  31.775  0.00  0.00           H  
ATOM    216  H02 PHE    15      27.690  44.555  32.707  0.00  0.00           H  
ATOM    217  H03 PHE    15      28.283  43.577  31.374  0.00  0.00           H  
ATOM    218  H04 PHE    15      27.319  47.227  31.594  0.00  0.00           H  
ATOM    219  H05 PHE    15      26.504  43.393  29.685  0.00  0.00           H  
ATOM    220  H06 PHE    15      25.552  48.298  30.172  0.00  0.00           H  
ATOM    221  H07 PHE    15      29.679  44.835  29.641  0.00  0.00           H  
ATOM    222  H08 PHE    15      24.644  44.501  28.395  0.00  0.00           H  
ATOM    223  H09 PHE    15      23.946  46.763  29.043  0.00  0.00           H  
ATOM    224  N   LEU    16      29.900  45.180  34.020  0.00  0.00           N  
ATOM    225  CA  LEU    16      30.810  44.750  35.150  0.00  0.00           C  
ATOM    226  C   LEU    16      30.600  43.350  35.620  0.00  0.00           C  
ATOM    227  O   LEU    16      29.450  42.950  35.940  0.00  0.00           O  
ATOM    228  CB  LEU    16      30.550  45.680  36.310  0.00  0.00           C  
ATOM    229  CG  LEU    16      31.650  45.690  37.420  0.00  0.00           C  
ATOM    230  CD1 LEU    16      32.900  46.560  37.150  0.00  0.00           C  
ATOM    231  CD2 LEU    16      30.850  46.290  38.620  0.00  0.00           C  
ATOM    232  H01 LEU    16      31.832  44.793  34.773  0.00  0.00           H  
ATOM    233  H02 LEU    16      29.642  45.315  36.790  0.00  0.00           H  
ATOM    234  H03 LEU    16      30.459  46.692  35.916  0.00  0.00           H  
ATOM    235  H04 LEU    16      32.081  44.696  37.543  0.00  0.00           H  
ATOM    236  H05 LEU    16      33.728  45.921  36.843  0.00  0.00           H  
ATOM    237  H06 LEU    16      32.681  47.276  36.358  0.00  0.00           H  
ATOM    238  H07 LEU    16      33.174  47.096  38.059  0.00  0.00           H  
ATOM    239  H08 LEU    16      29.858  45.840  38.656  0.00  0.00           H  
ATOM    240  H09 LEU    16      31.377  46.079  39.550  0.00  0.00           H  
ATOM    241  H10 LEU    16      29.090  45.751  34.215  0.00  0.00           H  
ATOM    242  H11 LEU    16      30.755  47.368  38.491  0.00  0.00           H  
ATOM    243  N   VAL    17      31.640  42.480  35.730  0.00  0.00           N  
ATOM    244  CA  VAL    17      31.510  41.080  35.950  0.00  0.00           C  
ATOM    245  C   VAL    17      30.750  40.590  37.230  0.00  0.00           C  
ATOM    246  O   VAL    17      30.930  41.230  38.240  0.00  0.00           O  
ATOM    247  CB  VAL    17      32.980  40.530  36.010  0.00  0.00           C  
ATOM    248  CG1 VAL    17      33.740  40.880  37.310  0.00  0.00           C  
ATOM    249  CG2 VAL    17      32.980  38.990  35.870  0.00  0.00           C  
ATOM    250  H01 VAL    17      30.883  40.709  35.140  0.00  0.00           H  
ATOM    251  H02 VAL    17      33.496  41.017  35.183  0.00  0.00           H  
ATOM    252  H03 VAL    17      34.638  41.447  37.064  0.00  0.00           H  
ATOM    253  H04 VAL    17      33.099  41.479  37.956  0.00  0.00           H  
ATOM    254  H05 VAL    17      34.021  39.962  37.826  0.00  0.00           H  
ATOM    255  H06 VAL    17      32.963  38.536  36.861  0.00  0.00           H  
ATOM    256  H07 VAL    17      32.098  38.675  35.311  0.00  0.00           H  
ATOM    257  H08 VAL    17      33.879  38.673  35.341  0.00  0.00           H  
ATOM    258  H12 VAL    17      32.574  42.856  35.650  0.00  0.00           H  
ATOM    259  N   HIP    18      29.940  39.540  37.200  0.00  0.00           N  
ATOM    260  CA  HIP    18      29.220  39.040  38.330  0.00  0.00           C  
ATOM    261  C   HIP    18      30.090  38.460  39.390  0.00  0.00           C  
ATOM    262  O   HIP    18      31.010  37.700  39.080  0.00  0.00           O  
ATOM    263  CB  HIP    18      27.960  38.240  37.870  0.00  0.00           C  
ATOM    264  CG  HIP    18      27.020  39.010  37.020  0.00  0.00           C  
ATOM    265  CD2 HIP    18      26.610  38.800  35.770  0.00  0.00           C  
ATOM    266  ND1 HIP    18      26.200  39.940  37.670  0.00  0.00           N1+
ATOM    267  CE1 HIP    18      25.320  40.350  36.740  0.00  0.00           C  
ATOM    268  NE2 HIP    18      25.530  39.680  35.590  0.00  0.00           N  
ATOM    269  H01 HIP    18      28.796  39.872  38.892  0.00  0.00           H  
ATOM    270  H02 HIP    18      27.414  37.975  38.775  0.00  0.00           H  
ATOM    271  H03 HIP    18      28.295  37.370  37.306  0.00  0.00           H  
ATOM    272  H04 HIP    18      27.023  38.098  35.045  0.00  0.00           H  
ATOM    273  H05 HIP    18      26.257  40.239  38.633  0.00  0.00           H  
ATOM    274  H06 HIP    18      24.553  41.109  36.893  0.00  0.00           H  
ATOM    275  H07 HIP    18      24.998  39.792  34.739  0.00  0.00           H  
ATOM    276  H09 HIP    18      29.824  39.061  36.319  0.00  0.00           H  
ATOM    277  N   SER    19      29.830  38.840  40.650  0.00  0.00           N  
ATOM    278  CA  SER    19      30.390  38.170  41.810  0.00  0.00           C  
ATOM    279  C   SER    19      29.470  38.150  43.020  0.00  0.00           C  
ATOM    280  O   SER    19      28.560  38.940  43.120  0.00  0.00           O  
ATOM    281  CB  SER    19      31.740  38.850  42.240  0.00  0.00           C  
ATOM    282  OG  SER    19      32.350  38.190  43.380  0.00  0.00           O  
ATOM    283  H01 SER    19      30.544  37.139  41.493  0.00  0.00           H  
ATOM    284  H02 SER    19      31.519  39.878  42.529  0.00  0.00           H  
ATOM    285  H03 SER    19      32.434  38.814  41.401  0.00  0.00           H  
ATOM    286  H04 SER    19      32.575  37.287  43.145  0.00  0.00           H  
ATOM    287  H08 SER    19      29.216  39.628  40.799  0.00  0.00           H  
ATOM    288  N   SER    20      29.550  37.230  44.020  0.00  0.00           N  
ATOM    289  CA  SER    20      28.820  37.170  45.290  0.00  0.00           C  
ATOM    290  C   SER    20      29.600  37.500  46.500  0.00  0.00           C  
ATOM    291  O   SER    20      29.210  37.300  47.630  0.00  0.00           O  
ATOM    292  CB  SER    20      28.260  35.780  45.530  0.00  0.00           C  
ATOM    293  OG  SER    20      27.380  35.320  44.450  0.00  0.00           O  
ATOM    294  H01 SER    20      28.052  37.932  45.160  0.00  0.00           H  
ATOM    295  H02 SER    20      27.662  35.823  46.440  0.00  0.00           H  
ATOM    296  H03 SER    20      29.092  35.081  45.622  0.00  0.00           H  
ATOM    297  H04 SER    20      27.120  34.410  44.614  0.00  0.00           H  
ATOM    298  H05 SER    20      30.208  36.480  43.864  0.00  0.00           H  
ATOM    299  N   ASN    21      30.830  37.960  46.200  0.00  0.00           N  
ATOM    300  CA  ASN    21      31.790  38.310  47.290  0.00  0.00           C  
ATOM    301  C   ASN    21      32.380  37.120  47.930  0.00  0.00           C  
ATOM    302  O   ASN    21      31.810  36.020  47.820  0.00  0.00           O  
ATOM    303  CB  ASN    21      31.320  39.370  48.380  0.00  0.00           C  
ATOM    304  CG  ASN    21      30.810  40.670  47.770  0.00  0.00           C  
ATOM    305  ND2 ASN    21      29.940  41.370  48.560  0.00  0.00           N  
ATOM    306  OD1 ASN    21      30.920  41.070  46.600  0.00  0.00           O  
ATOM    307  H01 ASN    21      32.558  38.846  46.733  0.00  0.00           H  
ATOM    308  H02 ASN    21      32.190  39.617  48.989  0.00  0.00           H  
ATOM    309  H03 ASN    21      30.520  38.927  48.973  0.00  0.00           H  
ATOM    310  H04 ASN    21      29.494  42.204  48.205  0.00  0.00           H  
ATOM    311  H05 ASN    21      31.104  38.069  45.234  0.00  0.00           H  
ATOM    312  H06 ASN    21      29.743  41.053  49.499  0.00  0.00           H  
ATOM    313  N   ASN    22      33.570  37.240  48.550  0.00  0.00           N  
ATOM    314  CA  ASN    22      34.370  36.150  49.170  0.00  0.00           C  
ATOM    315  C   ASN    22      33.890  35.900  50.560  0.00  0.00           C  
ATOM    316  O   ASN    22      33.900  36.810  51.410  0.00  0.00           O  
ATOM    317  CB  ASN    22      35.870  36.560  49.120  0.00  0.00           C  
ATOM    318  CG  ASN    22      36.270  36.190  47.720  0.00  0.00           C  
ATOM    319  ND2 ASN    22      36.300  34.870  47.500  0.00  0.00           N  
ATOM    320  OD1 ASN    22      36.580  36.910  46.760  0.00  0.00           O  
ATOM    321  H01 ASN    22      34.252  35.214  48.624  0.00  0.00           H  
ATOM    322  H02 ASN    22      36.476  36.073  49.884  0.00  0.00           H  
ATOM    323  H03 ASN    22      35.992  37.629  49.294  0.00  0.00           H  
ATOM    324  H04 ASN    22      36.561  34.515  46.591  0.00  0.00           H  
ATOM    325  H05 ASN    22      36.062  34.229  48.243  0.00  0.00           H  
ATOM    326  H07 ASN    22      33.961  38.170  48.599  0.00  0.00           H  
ATOM    327  N   PHE    23      33.410  34.680  50.750  0.00  0.00           N  
ATOM    328  CA  PHE    23      32.600  34.170  51.860  0.00  0.00           C  
ATOM    329  C   PHE    23      33.210  34.310  53.170  0.00  0.00           C  
ATOM    330  O   PHE    23      34.420  34.010  53.220  0.00  0.00           O  
ATOM    331  CB  PHE    23      32.130  32.700  51.720  0.00  0.00           C  
ATOM    332  CG  PHE    23      31.170  32.610  50.550  0.00  0.00           C  
ATOM    333  CD1 PHE    23      31.730  32.590  49.220  0.00  0.00           C  
ATOM    334  CD2 PHE    23      29.780  32.410  50.720  0.00  0.00           C  
ATOM    335  CE1 PHE    23      30.890  32.490  48.080  0.00  0.00           C  
ATOM    336  CE2 PHE    23      28.970  32.250  49.600  0.00  0.00           C  
ATOM    337  CZ  PHE    23      29.530  32.440  48.290  0.00  0.00           C  
ATOM    338  H01 PHE    23      31.731  34.824  51.789  0.00  0.00           H  
ATOM    339  H02 PHE    23      31.633  32.379  52.635  0.00  0.00           H  
ATOM    340  H03 PHE    23      32.990  32.054  51.541  0.00  0.00           H  
ATOM    341  H04 PHE    23      32.810  32.652  49.089  0.00  0.00           H  
ATOM    342  H05 PHE    23      29.347  32.381  51.720  0.00  0.00           H  
ATOM    343  H06 PHE    23      33.633  34.008  50.030  0.00  0.00           H  
ATOM    344  H07 PHE    23      31.307  32.454  47.074  0.00  0.00           H  
ATOM    345  H08 PHE    23      27.920  31.983  49.715  0.00  0.00           H  
ATOM    346  H09 PHE    23      28.859  32.548  47.438  0.00  0.00           H  
ATOM    347  N   GLY    24      32.390  34.600  54.260  0.00  0.00           N  
ATOM    348  CA  GLY    24      32.740  34.800  55.630  0.00  0.00           C  
ATOM    349  C   GLY    24      33.750  35.910  55.750  0.00  0.00           C  
ATOM    350  O   GLY    24      34.390  36.350  54.800  0.00  0.00           O  
ATOM    351  H01 GLY    24      33.172  33.881  56.025  0.00  0.00           H  
ATOM    352  H02 GLY    24      31.846  35.062  56.196  0.00  0.00           H  
ATOM    353  H10 GLY    24      31.405  34.680  54.050  0.00  0.00           H  
ATOM    354  N   ALA    25      33.770  36.490  56.970  0.00  0.00           N  
ATOM    355  CA  ALA    25      34.750  37.380  57.460  0.00  0.00           C  
ATOM    356  C   ALA    25      36.130  36.750  57.620  0.00  0.00           C  
ATOM    357  O   ALA    25      36.280  35.560  57.770  0.00  0.00           O  
ATOM    358  CB  ALA    25      34.190  37.920  58.830  0.00  0.00           C  
ATOM    359  H01 ALA    25      34.916  38.183  56.741  0.00  0.00           H  
ATOM    360  H02 ALA    25      33.169  37.564  58.970  0.00  0.00           H  
ATOM    361  H03 ALA    25      33.008  36.264  57.593  0.00  0.00           H  
ATOM    362  H04 ALA    25      34.815  37.559  59.646  0.00  0.00           H  
ATOM    363  H05 ALA    25      34.196  39.010  58.822  0.00  0.00           H  
ATOM    364  N   ILE    26      37.110  37.690  57.510  0.00  0.00           N  
ATOM    365  CA  ILE    26      38.490  37.190  57.570  0.00  0.00           C  
ATOM    366  C   ILE    26      38.950  36.690  58.960  0.00  0.00           C  
ATOM    367  O   ILE    26      38.550  37.310  59.970  0.00  0.00           O  
ATOM    368  CB  ILE    26      39.330  38.400  57.140  0.00  0.00           C  
ATOM    369  CG1 ILE    26      38.940  38.770  55.660  0.00  0.00           C  
ATOM    370  CG2 ILE    26      40.880  38.210  57.270  0.00  0.00           C  
ATOM    371  CD  ILE    26      39.410  37.710  54.630  0.00  0.00           C  
ATOM    372  H01 ILE    26      38.594  36.308  56.938  0.00  0.00           H  
ATOM    373  H02 ILE    26      39.097  39.210  57.832  0.00  0.00           H  
ATOM    374  H03 ILE    26      39.438  39.708  55.415  0.00  0.00           H  
ATOM    375  H04 ILE    26      37.856  38.860  55.597  0.00  0.00           H  
ATOM    376  H05 ILE    26      41.357  39.184  57.380  0.00  0.00           H  
ATOM    377  H06 ILE    26      36.900  38.671  57.394  0.00  0.00           H  
ATOM    378  H07 ILE    26      41.099  37.597  58.144  0.00  0.00           H  
ATOM    379  H08 ILE    26      41.263  37.718  56.376  0.00  0.00           H  
ATOM    380  H09 ILE    26      40.419  37.384  54.880  0.00  0.00           H  
ATOM    381  H10 ILE    26      38.735  36.854  54.655  0.00  0.00           H  
ATOM    382  H11 ILE    26      39.407  38.147  53.631  0.00  0.00           H  
ATOM    383  N   LEU    27      39.720  35.580  59.020  0.00  0.00           N  
ATOM    384  CA  LEU    27      40.410  35.150  60.190  0.00  0.00           C  
ATOM    385  C   LEU    27      41.970  35.160  59.870  0.00  0.00           C  
ATOM    386  O   LEU    27      42.400  34.960  58.730  0.00  0.00           O  
ATOM    387  CB  LEU    27      40.010  33.710  60.590  0.00  0.00           C  
ATOM    388  CG  LEU    27      38.810  33.590  61.610  0.00  0.00           C  
ATOM    389  CD1 LEU    27      37.500  34.310  61.240  0.00  0.00           C  
ATOM    390  CD2 LEU    27      38.520  32.110  62.080  0.00  0.00           C  
ATOM    391  H01 LEU    27      40.155  35.820  61.011  0.00  0.00           H  
ATOM    392  H02 LEU    27      40.877  33.293  61.102  0.00  0.00           H  
ATOM    393  H03 LEU    27      39.733  33.174  59.682  0.00  0.00           H  
ATOM    394  H04 LEU    27      39.204  34.155  62.455  0.00  0.00           H  
ATOM    395  H05 LEU    27      36.739  34.085  61.987  0.00  0.00           H  
ATOM    396  H06 LEU    27      37.672  35.386  61.209  0.00  0.00           H  
ATOM    397  H07 LEU    27      37.160  33.968  60.262  0.00  0.00           H  
ATOM    398  H08 LEU    27      37.541  31.799  61.716  0.00  0.00           H  
ATOM    399  H09 LEU    27      39.284  31.444  61.678  0.00  0.00           H  
ATOM    400  H10 LEU    27      38.534  32.065  63.169  0.00  0.00           H  
ATOM    401  H12 LEU    27      39.812  35.021  58.184  0.00  0.00           H  
ATOM    402  N   SER    28      42.820  35.420  60.850  0.00  0.00           N  
ATOM    403  CA  SER    28      44.220  35.360  60.690  0.00  0.00           C  
ATOM    404  C   SER    28      44.740  34.740  61.960  0.00  0.00           C  
ATOM    405  O   SER    28      44.290  35.120  63.040  0.00  0.00           O  
ATOM    406  CB  SER    28      44.860  36.800  60.520  0.00  0.00           C  
ATOM    407  OG  SER    28      46.300  36.630  60.460  0.00  0.00           O  
ATOM    408  H01 SER    28      44.476  34.792  59.796  0.00  0.00           H  
ATOM    409  H02 SER    28      44.583  37.445  61.354  0.00  0.00           H  
ATOM    410  H03 SER    28      44.500  37.262  59.601  0.00  0.00           H  
ATOM    411  H04 SER    28      46.607  36.810  59.568  0.00  0.00           H  
ATOM    412  H11 SER    28      42.449  35.673  61.755  0.00  0.00           H  
ATOM    413  N   SER    29      45.650  33.800  61.880  0.00  0.00           N  
ATOM    414  CA  SER    29      46.180  33.020  63.010  0.00  0.00           C  
ATOM    415  C   SER    29      47.610  33.220  63.280  0.00  0.00           C  
ATOM    416  O   SER    29      48.100  32.710  64.280  0.00  0.00           O  
ATOM    417  CB  SER    29      46.040  31.420  62.920  0.00  0.00           C  
ATOM    418  OG  SER    29      44.690  31.010  62.630  0.00  0.00           O  
ATOM    419  H01 SER    29      45.536  33.422  63.793  0.00  0.00           H  
ATOM    420  H02 SER    29      46.316  31.004  63.889  0.00  0.00           H  
ATOM    421  H03 SER    29      46.697  31.053  62.131  0.00  0.00           H  
ATOM    422  H04 SER    29      44.365  30.452  63.341  0.00  0.00           H  
ATOM    423  H05 SER    29      46.020  33.593  60.963  0.00  0.00           H  
ATOM    424  N   THR    30      48.270  33.900  62.430  0.00  0.00           N  
ATOM    425  CA  THR    30      49.640  34.110  62.610  0.00  0.00           C  
ATOM    426  C   THR    30      50.120  34.910  63.840  0.00  0.00           C  
ATOM    427  O   THR    30      49.470  35.800  64.340  0.00  0.00           O  
ATOM    428  CB  THR    30      50.350  34.630  61.260  0.00  0.00           C  
ATOM    429  CG2 THR    30      50.860  33.330  60.590  0.00  0.00           C  
ATOM    430  OG1 THR    30      49.470  35.270  60.370  0.00  0.00           O  
ATOM    431  H01 THR    30      49.974  33.102  62.858  0.00  0.00           H  
ATOM    432  H02 THR    30      51.118  35.366  61.497  0.00  0.00           H  
ATOM    433  H03 THR    30      51.852  33.090  60.972  0.00  0.00           H  
ATOM    434  H04 THR    30      50.177  32.512  60.816  0.00  0.00           H  
ATOM    435  H05 THR    30      47.802  34.289  61.624  0.00  0.00           H  
ATOM    436  H06 THR    30      50.912  33.473  59.511  0.00  0.00           H  
ATOM    437  H07 THR    30      49.209  34.655  59.680  0.00  0.00           H  
ATOM    438  N   ASN    31      51.300  34.590  64.330  0.00  0.00           N  
ATOM    439  CA  ASN    31      51.930  35.370  65.390  0.00  0.00           C  
ATOM    440  C   ASN    31      52.180  36.810  64.900  0.00  0.00           C  
ATOM    441  O   ASN    31      52.510  37.070  63.730  0.00  0.00           O  
ATOM    442  CB  ASN    31      53.240  34.690  65.890  0.00  0.00           C  
ATOM    443  CG  ASN    31      52.860  33.320  66.400  0.00  0.00           C  
ATOM    444  ND2 ASN    31      53.770  32.320  66.390  0.00  0.00           N  
ATOM    445  OD1 ASN    31      51.850  33.050  67.040  0.00  0.00           O  
ATOM    446  H01 ASN    31      51.255  35.413  66.245  0.00  0.00           H  
ATOM    447  H02 ASN    31      53.709  35.281  66.677  0.00  0.00           H  
ATOM    448  H03 ASN    31      53.953  34.601  65.070  0.00  0.00           H  
ATOM    449  H04 ASN    31      53.547  31.430  66.813  0.00  0.00           H  
ATOM    450  H05 ASN    31      54.673  32.463  65.960  0.00  0.00           H  
ATOM    451  H08 ASN    31      51.782  33.782  63.962  0.00  0.00           H  
ATOM    452  N   VAL    32      52.060  37.710  65.830  0.00  0.00           N  
ATOM    453  CA  VAL    32      52.130  39.090  65.440  0.00  0.00           C  
ATOM    454  C   VAL    32      53.190  39.710  66.210  0.00  0.00           C  
ATOM    455  O   VAL    32      54.190  40.200  65.680  0.00  0.00           O  
ATOM    456  CB  VAL    32      50.790  39.760  65.670  0.00  0.00           C  
ATOM    457  CG1 VAL    32      50.750  41.230  65.750  0.00  0.00           C  
ATOM    458  CG2 VAL    32      49.940  39.460  64.390  0.00  0.00           C  
ATOM    459  H01 VAL    32      52.354  39.192  64.378  0.00  0.00           H  
ATOM    460  H02 VAL    32      50.459  39.376  66.635  0.00  0.00           H  
ATOM    461  H03 VAL    32      49.801  41.544  66.185  0.00  0.00           H  
ATOM    462  H04 VAL    32      51.570  41.583  66.375  0.00  0.00           H  
ATOM    463  H05 VAL    32      50.848  41.652  64.750  0.00  0.00           H  
ATOM    464  H06 VAL    32      51.922  37.447  66.795  0.00  0.00           H  
ATOM    465  H07 VAL    32      49.044  40.081  64.395  0.00  0.00           H  
ATOM    466  H08 VAL    32      50.530  39.682  63.501  0.00  0.00           H  
ATOM    467  H09 VAL    32      49.652  38.409  64.383  0.00  0.00           H  
ATOM    468  N   GLY    33      53.090  39.670  67.560  0.00  0.00           N  
ATOM    469  CA  GLY    33      54.110  40.070  68.540  0.00  0.00           C  
ATOM    470  C   GLY    33      54.430  41.530  68.740  0.00  0.00           C  
ATOM    471  O   GLY    33      53.880  42.420  68.050  0.00  0.00           O  
ATOM    472  H01 GLY    33      55.032  39.666  68.122  0.00  0.00           H  
ATOM    473  H02 GLY    33      53.788  39.682  69.507  0.00  0.00           H  
ATOM    474  H10 GLY    33      52.217  39.327  67.935  0.00  0.00           H  
ATOM    475  N   SER    34      55.200  41.850  69.800  0.00  0.00           N  
ATOM    476  CA  SER    34      55.990  43.080  69.800  0.00  0.00           C  
ATOM    477  C   SER    34      57.030  43.100  68.780  0.00  0.00           C  
ATOM    478  O   SER    34      57.130  44.060  68.010  0.00  0.00           O  
ATOM    479  CB  SER    34      56.600  43.500  71.110  0.00  0.00           C  
ATOM    480  OG  SER    34      57.600  42.530  71.570  0.00  0.00           O  
ATOM    481  H01 SER    34      55.216  43.813  69.572  0.00  0.00           H  
ATOM    482  H02 SER    34      55.807  43.555  71.856  0.00  0.00           H  
ATOM    483  H03 SER    34      55.231  41.235  70.600  0.00  0.00           H  
ATOM    484  H04 SER    34      57.079  44.471  70.984  0.00  0.00           H  
ATOM    485  H05 SER    34      57.845  41.953  70.843  0.00  0.00           H  
ATOM    486  N   ASN    35      57.770  41.980  68.580  0.00  0.00           N  
ATOM    487  CA  ASN    35      58.820  41.830  67.560  0.00  0.00           C  
ATOM    488  C   ASN    35      58.640  40.470  66.820  0.00  0.00           C  
ATOM    489  O   ASN    35      59.200  39.490  67.300  0.00  0.00           O  
ATOM    490  CB  ASN    35      60.130  41.980  68.290  0.00  0.00           C  
ATOM    491  CG  ASN    35      60.320  43.200  69.070  0.00  0.00           C  
ATOM    492  ND2 ASN    35      60.930  44.250  68.450  0.00  0.00           N  
ATOM    493  OD1 ASN    35      59.960  43.330  70.280  0.00  0.00           O  
ATOM    494  H01 ASN    35      58.775  42.582  66.772  0.00  0.00           H  
ATOM    495  H02 ASN    35      60.886  42.026  67.506  0.00  0.00           H  
ATOM    496  H03 ASN    35      60.225  41.135  68.972  0.00  0.00           H  
ATOM    497  H04 ASN    35      61.085  45.112  68.952  0.00  0.00           H  
ATOM    498  H05 ASN    35      61.227  44.165  67.488  0.00  0.00           H  
ATOM    499  H06 ASN    35      57.586  41.187  69.178  0.00  0.00           H  
ATOM    500  N   THR    36      58.050  40.450  65.650  0.00  0.00           N  
ATOM    501  CA  THR    36      58.190  39.280  64.820  0.00  0.00           C  
ATOM    502  C   THR    36      58.480  39.790  63.400  0.00  0.00           C  
ATOM    503  O   THR    36      58.100  40.940  63.060  0.00  0.00           O  
ATOM    504  CB  THR    36      56.800  38.450  64.810  0.00  0.00           C  
ATOM    505  CG2 THR    36      56.920  37.000  64.340  0.00  0.00           C  
ATOM    506  OG1 THR    36      56.260  38.330  66.060  0.00  0.00           O  
ATOM    507  H01 THR    36      58.983  38.628  65.186  0.00  0.00           H  
ATOM    508  H02 THR    36      56.192  39.037  64.122  0.00  0.00           H  
ATOM    509  H03 THR    36      57.916  36.624  64.575  0.00  0.00           H  
ATOM    510  H04 THR    36      56.172  36.390  64.847  0.00  0.00           H  
ATOM    511  H05 THR    36      56.759  36.952  63.263  0.00  0.00           H  
ATOM    512  H06 THR    36      57.506  41.241  65.335  0.00  0.00           H  
ATOM    513  H07 THR    36      56.246  39.190  66.487  0.00  0.00           H  
ATOM    514  N   TYR    37      59.310  39.080  62.660  0.00  0.00           N  
ATOM    515  CA  TYR    37      59.680  39.410  61.370  0.00  0.00           C  
ATOM    516  C   TYR    37      58.980  38.550  60.410  0.00  0.00           C  
ATOM    517  CB  TYR    37      61.250  39.350  61.220  0.00  0.00           C  
ATOM    518  CG  TYR    37      61.880  40.050  62.330  0.00  0.00           C  
ATOM    519  CD1 TYR    37      62.590  39.280  63.280  0.00  0.00           C  
ATOM    520  CD2 TYR    37      61.530  41.400  62.610  0.00  0.00           C  
ATOM    521  CE1 TYR    37      63.050  39.850  64.430  0.00  0.00           C  
ATOM    522  CE2 TYR    37      62.060  41.990  63.730  0.00  0.00           C  
ATOM    523  CZ  TYR    37      62.760  41.200  64.700  0.00  0.00           C  
ATOM    524  OH  TYR    37      63.210  41.830  65.980  0.00  0.00           O  
ATOM    525  OT1 TYR    37      58.280  37.540  60.780  0.00  0.00           O  
ATOM    526  OT2 TYR    37      59.050  38.880  59.200  0.00  0.00           O  
ATOM    527  H01 TYR    37      59.383  40.436  61.151  0.00  0.00           H  
ATOM    528  H02 TYR    37      59.184  37.533  60.745  0.00  0.00           H  
ATOM    529  H03 TYR    37      61.540  39.827  60.284  0.00  0.00           H  
ATOM    530  H04 TYR    37      61.574  38.309  61.217  0.00  0.00           H  
ATOM    531  H05 TYR    37      62.771  38.222  63.091  0.00  0.00           H  
ATOM    532  H06 TYR    37      60.858  41.952  61.952  0.00  0.00           H  
ATOM    533  H07 TYR    37      63.639  39.264  65.136  0.00  0.00           H  
ATOM    534  H08 TYR    37      59.701  38.240  63.063  0.00  0.00           H  
ATOM    535  H09 TYR    37      61.948  43.063  63.883  0.00  0.00           H  
ATOM    536  H10 TYR    37      63.443  41.144  66.610  0.00  0.00           H  
ATOM    537  H11 TYR    37      58.132  37.582  61.728  0.00  0.00           H  
ATOM    538  H12 TYR    37      58.472  39.629  59.038  0.00  0.00           H  
TER   
ENDMDL
MODEL        7
ATOM      1  N   LYS     1      20.670  40.410  25.700  0.00  0.00           N  
ATOM      2  CA  LYS     1      22.010  41.160  25.690  0.00  0.00           C  
ATOM      3  C   LYS     1      22.750  40.730  24.380  0.00  0.00           C  
ATOM      4  O   LYS     1      22.280  39.870  23.630  0.00  0.00           O  
ATOM      5  CB  LYS     1      22.820  40.650  26.980  0.00  0.00           C  
ATOM      6  CG  LYS     1      23.850  39.530  26.820  0.00  0.00           C  
ATOM      7  CD  LYS     1      24.370  39.080  28.200  0.00  0.00           C  
ATOM      8  CE  LYS     1      25.330  37.850  28.220  0.00  0.00           C  
ATOM      9  NZ  LYS     1      25.420  37.330  29.640  0.00  0.00           N1+
ATOM     10  H01 LYS     1      20.778  39.521  25.233  0.00  0.00           H  
ATOM     11  H02 LYS     1      20.376  40.257  26.654  0.00  0.00           H  
ATOM     12  H03 LYS     1      21.905  42.245  25.718  0.00  0.00           H  
ATOM     13  H04 LYS     1      22.050  40.205  27.610  0.00  0.00           H  
ATOM     14  H05 LYS     1      23.347  41.513  27.387  0.00  0.00           H  
ATOM     15  H06 LYS     1      24.688  39.901  26.229  0.00  0.00           H  
ATOM     16  H07 LYS     1      23.385  38.682  26.316  0.00  0.00           H  
ATOM     17  H08 LYS     1      23.484  38.761  28.749  0.00  0.00           H  
ATOM     18  H09 LYS     1      24.901  39.922  28.644  0.00  0.00           H  
ATOM     19  H10 LYS     1      26.319  38.144  27.868  0.00  0.00           H  
ATOM     20  H11 LYS     1      24.941  37.069  27.566  0.00  0.00           H  
ATOM     21  H12 LYS     1      25.798  38.050  30.238  0.00  0.00           H  
ATOM     22  H13 LYS     1      24.498  37.073  29.964  0.00  0.00           H  
ATOM     23  H14 LYS     1      26.024  36.521  29.665  0.00  0.00           H  
ATOM     24  N   CYS     2      23.950  41.220  24.180  0.00  0.00           N  
ATOM     25  CA  CYS     2      24.430  41.210  22.840  0.00  0.00           C  
ATOM     26  C   CYS     2      25.180  39.950  22.620  0.00  0.00           C  
ATOM     27  O   CYS     2      25.870  39.450  23.460  0.00  0.00           O  
ATOM     28  CB  CYS     2      25.310  42.460  22.660  0.00  0.00           C  
ATOM     29  SG  CYS     2      25.660  42.820  20.900  0.00  0.00           S  
ATOM     30  H01 CYS     2      23.626  41.243  22.105  0.00  0.00           H  
ATOM     31  H02 CYS     2      26.262  42.270  23.156  0.00  0.00           H  
ATOM     32  H03 CYS     2      24.797  43.316  23.098  0.00  0.00           H  
ATOM     33  H15 CYS     2      24.506  41.586  24.939  0.00  0.00           H  
ATOM     34  N   ASN     3      24.930  39.410  21.420  0.00  0.00           N  
ATOM     35  CA  ASN     3      25.630  38.450  20.620  0.00  0.00           C  
ATOM     36  C   ASN     3      26.970  38.920  20.110  0.00  0.00           C  
ATOM     37  O   ASN     3      27.160  40.110  19.750  0.00  0.00           O  
ATOM     38  CB  ASN     3      24.780  37.800  19.470  0.00  0.00           C  
ATOM     39  CG  ASN     3      23.570  37.220  20.010  0.00  0.00           C  
ATOM     40  ND2 ASN     3      22.400  37.390  19.370  0.00  0.00           N  
ATOM     41  OD1 ASN     3      23.600  36.630  21.070  0.00  0.00           O  
ATOM     42  H01 ASN     3      25.829  37.654  21.337  0.00  0.00           H  
ATOM     43  H02 ASN     3      25.368  37.016  18.993  0.00  0.00           H  
ATOM     44  H03 ASN     3      24.518  38.565  18.738  0.00  0.00           H  
ATOM     45  H04 ASN     3      24.078  39.747  20.994  0.00  0.00           H  
ATOM     46  H05 ASN     3      21.551  37.006  19.759  0.00  0.00           H  
ATOM     47  H06 ASN     3      22.370  37.902  18.500  0.00  0.00           H  
ATOM     48  N   THR     4      27.970  38.090  20.010  0.00  0.00           N  
ATOM     49  CA  THR     4      29.380  38.410  19.780  0.00  0.00           C  
ATOM     50  C   THR     4      30.180  38.980  20.910  0.00  0.00           C  
ATOM     51  O   THR     4      29.770  39.810  21.690  0.00  0.00           O  
ATOM     52  CB  THR     4      29.720  39.060  18.440  0.00  0.00           C  
ATOM     53  CG2 THR     4      30.180  40.490  18.530  0.00  0.00           C  
ATOM     54  OG1 THR     4      30.830  38.350  17.870  0.00  0.00           O  
ATOM     55  H01 THR     4      29.740  37.383  19.719  0.00  0.00           H  
ATOM     56  H02 THR     4      28.798  39.027  17.859  0.00  0.00           H  
ATOM     57  H03 THR     4      31.133  40.598  18.012  0.00  0.00           H  
ATOM     58  H04 THR     4      29.439  41.141  18.065  0.00  0.00           H  
ATOM     59  H05 THR     4      30.302  40.768  19.577  0.00  0.00           H  
ATOM     60  H06 THR     4      31.043  38.724  17.012  0.00  0.00           H  
ATOM     61  H07 THR     4      27.745  37.110  20.102  0.00  0.00           H  
ATOM     62  N   ALA     5      31.450  38.510  20.960  0.00  0.00           N  
ATOM     63  CA  ALA     5      32.330  38.810  22.140  0.00  0.00           C  
ATOM     64  C   ALA     5      32.720  40.260  22.360  0.00  0.00           C  
ATOM     65  O   ALA     5      32.660  40.760  23.470  0.00  0.00           O  
ATOM     66  CB  ALA     5      33.650  37.940  21.980  0.00  0.00           C  
ATOM     67  H01 ALA     5      31.735  38.563  23.019  0.00  0.00           H  
ATOM     68  H02 ALA     5      34.452  38.386  22.568  0.00  0.00           H  
ATOM     69  H03 ALA     5      33.463  36.926  22.333  0.00  0.00           H  
ATOM     70  H04 ALA     5      33.942  37.911  20.930  0.00  0.00           H  
ATOM     71  H07 ALA     5      31.808  37.953  20.197  0.00  0.00           H  
ATOM     72  N   THR     6      33.120  40.930  21.280  0.00  0.00           N  
ATOM     73  CA  THR     6      33.320  42.390  21.100  0.00  0.00           C  
ATOM     74  C   THR     6      32.110  43.110  21.690  0.00  0.00           C  
ATOM     75  O   THR     6      32.300  43.920  22.630  0.00  0.00           O  
ATOM     76  CB  THR     6      33.690  42.750  19.690  0.00  0.00           C  
ATOM     77  CG2 THR     6      35.210  43.090  19.580  0.00  0.00           C  
ATOM     78  OG1 THR     6      33.320  41.800  18.730  0.00  0.00           O  
ATOM     79  H01 THR     6      34.192  42.739  21.653  0.00  0.00           H  
ATOM     80  H02 THR     6      33.103  43.639  19.458  0.00  0.00           H  
ATOM     81  H03 THR     6      35.776  42.172  19.421  0.00  0.00           H  
ATOM     82  H04 THR     6      35.372  43.766  18.741  0.00  0.00           H  
ATOM     83  H05 THR     6      33.315  40.363  20.467  0.00  0.00           H  
ATOM     84  H06 THR     6      35.544  43.567  20.501  0.00  0.00           H  
ATOM     85  H07 THR     6      33.119  40.968  19.164  0.00  0.00           H  
ATOM     86  N   CYS     7      30.830  42.900  21.250  0.00  0.00           N  
ATOM     87  CA  CYS     7      29.750  43.740  21.840  0.00  0.00           C  
ATOM     88  C   CYS     7      29.500  43.560  23.330  0.00  0.00           C  
ATOM     89  O   CYS     7      29.250  44.420  24.140  0.00  0.00           O  
ATOM     90  CB  CYS     7      28.510  43.160  21.160  0.00  0.00           C  
ATOM     91  SG  CYS     7      27.000  44.260  21.250  0.00  0.00           S  
ATOM     92  H01 CYS     7      29.999  44.792  21.703  0.00  0.00           H  
ATOM     93  H02 CYS     7      28.261  42.243  21.694  0.00  0.00           H  
ATOM     94  H03 CYS     7      28.745  42.986  20.110  0.00  0.00           H  
ATOM     95  H08 CYS     7      30.626  42.201  20.551  0.00  0.00           H  
ATOM     96  N   ALA     8      29.550  42.270  23.730  0.00  0.00           N  
ATOM     97  CA  ALA     8      29.330  41.830  25.070  0.00  0.00           C  
ATOM     98  C   ALA     8      30.400  42.470  26.000  0.00  0.00           C  
ATOM     99  O   ALA     8      30.020  43.040  27.000  0.00  0.00           O  
ATOM    100  CB  ALA     8      29.350  40.250  25.100  0.00  0.00           C  
ATOM    101  H01 ALA     8      28.355  42.150  25.437  0.00  0.00           H  
ATOM    102  H02 ALA     8      30.206  39.909  25.682  0.00  0.00           H  
ATOM    103  H03 ALA     8      28.431  39.883  25.557  0.00  0.00           H  
ATOM    104  H04 ALA     8      29.757  41.569  23.033  0.00  0.00           H  
ATOM    105  H05 ALA     8      29.428  39.868  24.082  0.00  0.00           H  
ATOM    106  N   THR     9      31.680  42.390  25.680  0.00  0.00           N  
ATOM    107  CA  THR     9      32.800  43.170  26.240  0.00  0.00           C  
ATOM    108  C   THR     9      32.570  44.690  26.380  0.00  0.00           C  
ATOM    109  O   THR     9      32.720  45.330  27.420  0.00  0.00           O  
ATOM    110  CB  THR     9      34.090  42.880  25.490  0.00  0.00           C  
ATOM    111  CG2 THR     9      35.350  43.360  26.350  0.00  0.00           C  
ATOM    112  OG1 THR     9      34.360  41.470  25.380  0.00  0.00           O  
ATOM    113  H01 THR     9      32.878  42.821  27.270  0.00  0.00           H  
ATOM    114  H02 THR     9      33.962  43.373  24.526  0.00  0.00           H  
ATOM    115  H03 THR     9      36.152  43.666  25.678  0.00  0.00           H  
ATOM    116  H04 THR     9      35.062  44.203  26.978  0.00  0.00           H  
ATOM    117  H05 THR     9      35.696  42.539  26.978  0.00  0.00           H  
ATOM    118  H06 THR     9      31.920  41.715  24.968  0.00  0.00           H  
ATOM    119  H07 THR     9      34.402  41.223  24.453  0.00  0.00           H  
ATOM    120  N   GLN    10      32.170  45.240  25.230  0.00  0.00           N  
ATOM    121  CA  GLN    10      31.760  46.620  25.010  0.00  0.00           C  
ATOM    122  C   GLN    10      30.600  47.150  25.910  0.00  0.00           C  
ATOM    123  O   GLN    10      30.690  48.220  26.470  0.00  0.00           O  
ATOM    124  CB  GLN    10      31.710  47.080  23.520  0.00  0.00           C  
ATOM    125  CG  GLN    10      31.260  48.500  23.300  0.00  0.00           C  
ATOM    126  CD  GLN    10      32.290  49.510  23.800  0.00  0.00           C  
ATOM    127  NE2 GLN    10      31.960  50.480  24.710  0.00  0.00           N  
ATOM    128  OE1 GLN    10      33.550  49.330  23.580  0.00  0.00           O  
ATOM    129  H01 GLN    10      32.618  47.164  25.405  0.00  0.00           H  
ATOM    130  H02 GLN    10      30.965  46.449  23.035  0.00  0.00           H  
ATOM    131  H03 GLN    10      32.710  46.974  23.100  0.00  0.00           H  
ATOM    132  H04 GLN    10      30.339  48.652  23.863  0.00  0.00           H  
ATOM    133  H05 GLN    10      31.100  48.658  22.233  0.00  0.00           H  
ATOM    134  H06 GLN    10      32.679  51.072  25.101  0.00  0.00           H  
ATOM    135  H07 GLN    10      30.997  50.603  24.990  0.00  0.00           H  
ATOM    136  H08 GLN    10      32.150  44.631  24.424  0.00  0.00           H  
ATOM    137  N   ARG    11      29.550  46.360  26.080  0.00  0.00           N  
ATOM    138  CA  ARG    11      28.490  46.580  26.980  0.00  0.00           C  
ATOM    139  C   ARG    11      28.930  46.570  28.440  0.00  0.00           C  
ATOM    140  O   ARG    11      28.720  47.490  29.210  0.00  0.00           O  
ATOM    141  CB  ARG    11      27.390  45.500  26.820  0.00  0.00           C  
ATOM    142  CG  ARG    11      26.340  45.580  25.600  0.00  0.00           C  
ATOM    143  CD  ARG    11      25.220  46.680  25.750  0.00  0.00           C  
ATOM    144  NE  ARG    11      24.110  46.360  24.720  0.00  0.00           N  
ATOM    145  CZ  ARG    11      24.260  46.600  23.430  0.00  0.00           C  
ATOM    146  NH1 ARG    11      25.180  47.440  22.980  0.00  0.00           N1+
ATOM    147  NH2 ARG    11      23.510  46.030  22.510  0.00  0.00           N  
ATOM    148  H01 ARG    11      28.108  47.570  26.732  0.00  0.00           H  
ATOM    149  H02 ARG    11      26.761  45.658  27.696  0.00  0.00           H  
ATOM    150  H03 ARG    11      27.902  44.542  26.730  0.00  0.00           H  
ATOM    151  H04 ARG    11      25.822  44.621  25.583  0.00  0.00           H  
ATOM    152  H05 ARG    11      26.898  45.788  24.687  0.00  0.00           H  
ATOM    153  H06 ARG    11      25.632  47.673  25.572  0.00  0.00           H  
ATOM    154  H07 ARG    11      24.809  46.658  26.759  0.00  0.00           H  
ATOM    155  H08 ARG    11      29.506  45.525  25.513  0.00  0.00           H  
ATOM    156  H09 ARG    11      23.244  45.955  25.045  0.00  0.00           H  
ATOM    157  H10 ARG    11      25.271  47.605  21.988  0.00  0.00           H  
ATOM    158  H11 ARG    11      25.791  47.915  23.629  0.00  0.00           H  
ATOM    159  H12 ARG    11      22.787  45.379  22.780  0.00  0.00           H  
ATOM    160  H13 ARG    11      23.658  46.244  21.534  0.00  0.00           H  
ATOM    161  N   LEU    12      29.670  45.480  28.820  0.00  0.00           N  
ATOM    162  CA  LEU    12      30.450  45.470  30.070  0.00  0.00           C  
ATOM    163  C   LEU    12      31.370  46.680  30.270  0.00  0.00           C  
ATOM    164  O   LEU    12      31.340  47.220  31.380  0.00  0.00           O  
ATOM    165  CB  LEU    12      31.170  44.090  30.160  0.00  0.00           C  
ATOM    166  CG  LEU    12      30.310  42.900  30.280  0.00  0.00           C  
ATOM    167  CD1 LEU    12      31.130  41.690  29.890  0.00  0.00           C  
ATOM    168  CD2 LEU    12      29.950  42.580  31.770  0.00  0.00           C  
ATOM    169  H01 LEU    12      29.769  45.584  30.914  0.00  0.00           H  
ATOM    170  H02 LEU    12      31.740  44.125  31.089  0.00  0.00           H  
ATOM    171  H03 LEU    12      31.773  43.973  29.260  0.00  0.00           H  
ATOM    172  H04 LEU    12      29.424  43.094  29.675  0.00  0.00           H  
ATOM    173  H05 LEU    12      32.088  41.719  30.409  0.00  0.00           H  
ATOM    174  H06 LEU    12      30.594  40.782  30.168  0.00  0.00           H  
ATOM    175  H07 LEU    12      31.300  41.697  28.813  0.00  0.00           H  
ATOM    176  H08 LEU    12      28.914  42.247  31.829  0.00  0.00           H  
ATOM    177  H09 LEU    12      30.606  41.793  32.142  0.00  0.00           H  
ATOM    178  H10 LEU    12      30.078  43.477  32.376  0.00  0.00           H  
ATOM    179  H14 LEU    12      29.681  44.662  28.227  0.00  0.00           H  
ATOM    180  N   ALA    13      32.030  47.250  29.300  0.00  0.00           N  
ATOM    181  CA  ALA    13      32.790  48.480  29.330  0.00  0.00           C  
ATOM    182  C   ALA    13      32.060  49.680  29.800  0.00  0.00           C  
ATOM    183  O   ALA    13      32.540  50.480  30.580  0.00  0.00           O  
ATOM    184  CB  ALA    13      33.390  48.830  27.980  0.00  0.00           C  
ATOM    185  H01 ALA    13      33.561  48.245  30.063  0.00  0.00           H  
ATOM    186  H02 ALA    13      34.407  48.442  27.924  0.00  0.00           H  
ATOM    187  H03 ALA    13      32.788  48.385  27.188  0.00  0.00           H  
ATOM    188  H04 ALA    13      33.407  49.913  27.859  0.00  0.00           H  
ATOM    189  H11 ALA    13      32.007  46.770  28.412  0.00  0.00           H  
ATOM    190  N   ASN    14      30.800  49.800  29.410  0.00  0.00           N  
ATOM    191  CA  ASN    14      29.940  50.990  29.690  0.00  0.00           C  
ATOM    192  C   ASN    14      29.120  50.690  30.960  0.00  0.00           C  
ATOM    193  O   ASN    14      28.520  51.570  31.600  0.00  0.00           O  
ATOM    194  CB  ASN    14      28.970  51.290  28.500  0.00  0.00           C  
ATOM    195  CG  ASN    14      29.790  51.610  27.300  0.00  0.00           C  
ATOM    196  ND2 ASN    14      29.200  51.790  26.130  0.00  0.00           N  
ATOM    197  OD1 ASN    14      31.060  51.690  27.370  0.00  0.00           O  
ATOM    198  H01 ASN    14      30.573  51.867  29.826  0.00  0.00           H  
ATOM    199  H02 ASN    14      28.321  52.130  28.747  0.00  0.00           H  
ATOM    200  H03 ASN    14      28.348  50.417  28.301  0.00  0.00           H  
ATOM    201  H04 ASN    14      29.754  51.997  25.312  0.00  0.00           H  
ATOM    202  H05 ASN    14      30.393  49.037  28.889  0.00  0.00           H  
ATOM    203  H06 ASN    14      28.195  51.720  26.055  0.00  0.00           H  
ATOM    204  N   PHE    15      29.120  49.420  31.500  0.00  0.00           N  
ATOM    205  CA  PHE    15      28.470  48.930  32.760  0.00  0.00           C  
ATOM    206  C   PHE    15      29.170  49.490  33.940  0.00  0.00           C  
ATOM    207  O   PHE    15      30.370  49.720  33.870  0.00  0.00           O  
ATOM    208  CB  PHE    15      28.390  47.330  32.830  0.00  0.00           C  
ATOM    209  CG  PHE    15      27.650  46.870  34.060  0.00  0.00           C  
ATOM    210  CD1 PHE    15      26.220  46.820  34.170  0.00  0.00           C  
ATOM    211  CD2 PHE    15      28.420  46.650  35.250  0.00  0.00           C  
ATOM    212  CE1 PHE    15      25.600  46.560  35.380  0.00  0.00           C  
ATOM    213  CE2 PHE    15      27.720  46.350  36.460  0.00  0.00           C  
ATOM    214  CZ  PHE    15      26.350  46.200  36.490  0.00  0.00           C  
ATOM    215  H01 PHE    15      27.439  49.283  32.760  0.00  0.00           H  
ATOM    216  H02 PHE    15      29.406  46.937  32.874  0.00  0.00           H  
ATOM    217  H03 PHE    15      27.872  46.961  31.945  0.00  0.00           H  
ATOM    218  H04 PHE    15      25.610  46.990  33.283  0.00  0.00           H  
ATOM    219  H05 PHE    15      29.508  46.710  35.232  0.00  0.00           H  
ATOM    220  H06 PHE    15      24.516  46.639  35.461  0.00  0.00           H  
ATOM    221  H07 PHE    15      29.628  48.724  30.974  0.00  0.00           H  
ATOM    222  H08 PHE    15      28.286  46.237  37.385  0.00  0.00           H  
ATOM    223  H09 PHE    15      25.860  45.802  37.379  0.00  0.00           H  
ATOM    224  N   LEU    16      28.530  49.870  35.080  0.00  0.00           N  
ATOM    225  CA  LEU    16      29.200  50.460  36.220  0.00  0.00           C  
ATOM    226  C   LEU    16      30.320  49.570  36.880  0.00  0.00           C  
ATOM    227  O   LEU    16      30.180  48.360  37.000  0.00  0.00           O  
ATOM    228  CB  LEU    16      28.090  50.890  37.300  0.00  0.00           C  
ATOM    229  CG  LEU    16      28.660  52.030  38.250  0.00  0.00           C  
ATOM    230  CD1 LEU    16      29.180  53.270  37.550  0.00  0.00           C  
ATOM    231  CD2 LEU    16      27.540  52.330  39.240  0.00  0.00           C  
ATOM    232  H01 LEU    16      29.744  51.327  35.846  0.00  0.00           H  
ATOM    233  H02 LEU    16      27.828  50.022  37.905  0.00  0.00           H  
ATOM    234  H03 LEU    16      27.207  51.262  36.781  0.00  0.00           H  
ATOM    235  H04 LEU    16      29.563  51.672  38.744  0.00  0.00           H  
ATOM    236  H05 LEU    16      30.177  53.073  37.155  0.00  0.00           H  
ATOM    237  H06 LEU    16      28.511  53.533  36.731  0.00  0.00           H  
ATOM    238  H07 LEU    16      29.228  54.096  38.260  0.00  0.00           H  
ATOM    239  H08 LEU    16      26.638  51.796  38.940  0.00  0.00           H  
ATOM    240  H09 LEU    16      27.839  52.006  40.237  0.00  0.00           H  
ATOM    241  H10 LEU    16      27.531  49.733  35.134  0.00  0.00           H  
ATOM    242  H11 LEU    16      27.341  53.402  39.250  0.00  0.00           H  
ATOM    243  N   VAL    17      31.450  50.210  37.320  0.00  0.00           N  
ATOM    244  CA  VAL    17      32.530  49.470  37.980  0.00  0.00           C  
ATOM    245  C   VAL    17      32.270  49.250  39.530  0.00  0.00           C  
ATOM    246  O   VAL    17      32.130  50.210  40.340  0.00  0.00           O  
ATOM    247  CB  VAL    17      33.920  50.180  37.750  0.00  0.00           C  
ATOM    248  CG1 VAL    17      34.130  51.480  38.520  0.00  0.00           C  
ATOM    249  CG2 VAL    17      34.890  49.030  38.040  0.00  0.00           C  
ATOM    250  H01 VAL    17      32.553  48.482  37.519  0.00  0.00           H  
ATOM    251  H02 VAL    17      34.051  50.595  36.751  0.00  0.00           H  
ATOM    252  H03 VAL    17      34.948  52.041  38.068  0.00  0.00           H  
ATOM    253  H04 VAL    17      33.218  52.076  38.484  0.00  0.00           H  
ATOM    254  H05 VAL    17      34.375  51.253  39.557  0.00  0.00           H  
ATOM    255  H06 VAL    17      35.799  49.427  38.491  0.00  0.00           H  
ATOM    256  H07 VAL    17      34.423  48.325  38.727  0.00  0.00           H  
ATOM    257  H08 VAL    17      35.139  48.520  37.109  0.00  0.00           H  
ATOM    258  H12 VAL    17      31.540  51.207  37.187  0.00  0.00           H  
ATOM    259  N   HIP    18      32.250  48.030  39.990  0.00  0.00           N  
ATOM    260  CA  HIP    18      32.060  47.690  41.390  0.00  0.00           C  
ATOM    261  C   HIP    18      33.270  47.060  41.950  0.00  0.00           C  
ATOM    262  O   HIP    18      34.220  46.670  41.200  0.00  0.00           O  
ATOM    263  CB  HIP    18      30.900  46.790  41.590  0.00  0.00           C  
ATOM    264  CG  HIP    18      29.620  47.380  41.030  0.00  0.00           C  
ATOM    265  CD2 HIP    18      28.940  46.960  39.880  0.00  0.00           C  
ATOM    266  ND1 HIP    18      29.210  48.650  41.390  0.00  0.00           N1+
ATOM    267  CE1 HIP    18      28.220  48.930  40.570  0.00  0.00           C  
ATOM    268  NE2 HIP    18      27.970  47.940  39.650  0.00  0.00           N  
ATOM    269  H01 HIP    18      31.863  48.625  41.914  0.00  0.00           H  
ATOM    270  H02 HIP    18      30.765  46.649  42.662  0.00  0.00           H  
ATOM    271  H03 HIP    18      31.099  45.842  41.091  0.00  0.00           H  
ATOM    272  H04 HIP    18      29.127  46.062  39.291  0.00  0.00           H  
ATOM    273  H05 HIP    18      29.588  49.235  42.122  0.00  0.00           H  
ATOM    274  H06 HIP    18      27.652  49.859  40.616  0.00  0.00           H  
ATOM    275  H07 HIP    18      27.239  47.924  38.954  0.00  0.00           H  
ATOM    276  H09 HIP    18      32.374  47.274  39.332  0.00  0.00           H  
ATOM    277  N   SER    19      33.430  46.840  43.300  0.00  0.00           N  
ATOM    278  CA  SER    19      34.500  46.120  43.880  0.00  0.00           C  
ATOM    279  C   SER    19      33.930  45.380  45.080  0.00  0.00           C  
ATOM    280  O   SER    19      33.240  46.040  45.860  0.00  0.00           O  
ATOM    281  CB  SER    19      35.710  46.940  44.360  0.00  0.00           C  
ATOM    282  OG  SER    19      36.770  46.090  44.800  0.00  0.00           O  
ATOM    283  H01 SER    19      34.895  45.484  43.088  0.00  0.00           H  
ATOM    284  H02 SER    19      35.395  47.560  45.199  0.00  0.00           H  
ATOM    285  H03 SER    19      36.069  47.560  43.538  0.00  0.00           H  
ATOM    286  H04 SER    19      37.034  45.509  44.083  0.00  0.00           H  
ATOM    287  H08 SER    19      32.731  47.221  43.922  0.00  0.00           H  
ATOM    288  N   SER    20      34.300  44.060  45.330  0.00  0.00           N  
ATOM    289  CA  SER    20      33.910  43.360  46.490  0.00  0.00           C  
ATOM    290  C   SER    20      35.030  43.410  47.530  0.00  0.00           C  
ATOM    291  O   SER    20      34.800  42.970  48.630  0.00  0.00           O  
ATOM    292  CB  SER    20      33.490  41.860  46.270  0.00  0.00           C  
ATOM    293  OG  SER    20      32.420  41.770  45.270  0.00  0.00           O  
ATOM    294  H01 SER    20      33.012  43.874  46.832  0.00  0.00           H  
ATOM    295  H02 SER    20      33.127  41.453  47.214  0.00  0.00           H  
ATOM    296  H03 SER    20      34.354  41.291  45.925  0.00  0.00           H  
ATOM    297  H04 SER    20      32.125  40.859  45.197  0.00  0.00           H  
ATOM    298  H05 SER    20      34.874  43.583  44.649  0.00  0.00           H  
ATOM    299  N   ASN    21      36.250  43.940  47.250  0.00  0.00           N  
ATOM    300  CA  ASN    21      37.410  43.830  48.180  0.00  0.00           C  
ATOM    301  C   ASN    21      37.880  42.420  48.500  0.00  0.00           C  
ATOM    302  O   ASN    21      37.520  41.480  47.790  0.00  0.00           O  
ATOM    303  CB  ASN    21      37.240  44.560  49.500  0.00  0.00           C  
ATOM    304  CG  ASN    21      36.540  45.900  49.430  0.00  0.00           C  
ATOM    305  ND2 ASN    21      37.160  46.870  48.650  0.00  0.00           N  
ATOM    306  OD1 ASN    21      35.440  46.080  49.930  0.00  0.00           O  
ATOM    307  H01 ASN    21      38.175  44.321  47.579  0.00  0.00           H  
ATOM    308  H02 ASN    21      38.250  44.774  49.850  0.00  0.00           H  
ATOM    309  H03 ASN    21      36.665  43.917  50.166  0.00  0.00           H  
ATOM    310  H04 ASN    21      36.723  47.772  48.524  0.00  0.00           H  
ATOM    311  H05 ASN    21      36.376  44.429  46.375  0.00  0.00           H  
ATOM    312  H06 ASN    21      38.047  46.673  48.209  0.00  0.00           H  
ATOM    313  N   ASN    22      38.800  42.160  49.470  0.00  0.00           N  
ATOM    314  CA  ASN    22      39.030  40.780  50.070  0.00  0.00           C  
ATOM    315  C   ASN    22      37.850  40.290  50.800  0.00  0.00           C  
ATOM    316  O   ASN    22      37.210  41.060  51.570  0.00  0.00           O  
ATOM    317  CB  ASN    22      40.390  40.770  50.790  0.00  0.00           C  
ATOM    318  CG  ASN    22      41.510  41.130  49.850  0.00  0.00           C  
ATOM    319  ND2 ASN    22      41.920  42.440  49.750  0.00  0.00           N  
ATOM    320  OD1 ASN    22      41.980  40.150  49.190  0.00  0.00           O  
ATOM    321  H01 ASN    22      39.123  40.014  49.300  0.00  0.00           H  
ATOM    322  H02 ASN    22      40.570  39.764  51.170  0.00  0.00           H  
ATOM    323  H03 ASN    22      40.365  41.491  51.607  0.00  0.00           H  
ATOM    324  H04 ASN    22      42.665  42.689  49.115  0.00  0.00           H  
ATOM    325  H05 ASN    22      41.476  43.152  50.312  0.00  0.00           H  
ATOM    326  H07 ASN    22      39.362  42.927  49.811  0.00  0.00           H  
ATOM    327  N   PHE    23      37.500  39.010  50.650  0.00  0.00           N  
ATOM    328  CA  PHE    23      36.240  38.520  51.160  0.00  0.00           C  
ATOM    329  C   PHE    23      36.360  38.200  52.700  0.00  0.00           C  
ATOM    330  O   PHE    23      37.360  37.630  53.070  0.00  0.00           O  
ATOM    331  CB  PHE    23      35.860  37.160  50.440  0.00  0.00           C  
ATOM    332  CG  PHE    23      35.880  37.430  48.910  0.00  0.00           C  
ATOM    333  CD1 PHE    23      35.330  38.490  48.270  0.00  0.00           C  
ATOM    334  CD2 PHE    23      36.320  36.310  48.200  0.00  0.00           C  
ATOM    335  CE1 PHE    23      35.180  38.460  46.860  0.00  0.00           C  
ATOM    336  CE2 PHE    23      36.260  36.280  46.840  0.00  0.00           C  
ATOM    337  CZ  PHE    23      35.710  37.400  46.120  0.00  0.00           C  
ATOM    338  H01 PHE    23      35.487  39.287  50.980  0.00  0.00           H  
ATOM    339  H02 PHE    23      34.877  36.815  50.759  0.00  0.00           H  
ATOM    340  H03 PHE    23      36.585  36.387  50.693  0.00  0.00           H  
ATOM    341  H04 PHE    23      35.004  39.362  48.836  0.00  0.00           H  
ATOM    342  H05 PHE    23      36.716  35.450  48.741  0.00  0.00           H  
ATOM    343  H06 PHE    23      38.125  38.376  50.173  0.00  0.00           H  
ATOM    344  H07 PHE    23      34.650  39.266  46.352  0.00  0.00           H  
ATOM    345  H08 PHE    23      36.628  35.410  46.297  0.00  0.00           H  
ATOM    346  H09 PHE    23      35.707  37.420  45.030  0.00  0.00           H  
ATOM    347  N   GLY    24      35.290  38.460  53.500  0.00  0.00           N  
ATOM    348  CA  GLY    24      35.240  38.150  54.920  0.00  0.00           C  
ATOM    349  C   GLY    24      36.140  38.820  55.920  0.00  0.00           C  
ATOM    350  O   GLY    24      37.020  39.650  55.680  0.00  0.00           O  
ATOM    351  H01 GLY    24      35.606  37.123  54.940  0.00  0.00           H  
ATOM    352  H02 GLY    24      34.220  38.359  55.241  0.00  0.00           H  
ATOM    353  H10 GLY    24      34.480  38.895  53.081  0.00  0.00           H  
ATOM    354  N   ALA    25      36.050  38.470  57.250  0.00  0.00           N  
ATOM    355  CA  ALA    25      37.140  38.690  58.160  0.00  0.00           C  
ATOM    356  C   ALA    25      38.100  37.570  58.140  0.00  0.00           C  
ATOM    357  O   ALA    25      37.750  36.460  58.520  0.00  0.00           O  
ATOM    358  CB  ALA    25      36.580  38.770  59.600  0.00  0.00           C  
ATOM    359  H01 ALA    25      37.642  39.609  57.857  0.00  0.00           H  
ATOM    360  H02 ALA    25      35.557  38.393  59.613  0.00  0.00           H  
ATOM    361  H03 ALA    25      35.198  38.049  57.593  0.00  0.00           H  
ATOM    362  H04 ALA    25      37.198  38.166  60.265  0.00  0.00           H  
ATOM    363  H05 ALA    25      36.589  39.807  59.937  0.00  0.00           H  
ATOM    364  N   ILE    26      39.410  37.720  57.630  0.00  0.00           N  
ATOM    365  CA  ILE    26      40.360  36.620  57.510  0.00  0.00           C  
ATOM    366  C   ILE    26      40.790  36.080  58.860  0.00  0.00           C  
ATOM    367  O   ILE    26      40.780  36.730  59.930  0.00  0.00           O  
ATOM    368  CB  ILE    26      41.670  36.990  56.680  0.00  0.00           C  
ATOM    369  CG1 ILE    26      41.510  37.940  55.450  0.00  0.00           C  
ATOM    370  CG2 ILE    26      42.470  35.750  56.290  0.00  0.00           C  
ATOM    371  CD  ILE    26      40.690  37.300  54.300  0.00  0.00           C  
ATOM    372  H01 ILE    26      39.809  35.856  56.962  0.00  0.00           H  
ATOM    373  H02 ILE    26      42.222  37.593  57.401  0.00  0.00           H  
ATOM    374  H03 ILE    26      42.508  38.149  55.065  0.00  0.00           H  
ATOM    375  H04 ILE    26      41.005  38.850  55.775  0.00  0.00           H  
ATOM    376  H05 ILE    26      43.432  35.763  56.802  0.00  0.00           H  
ATOM    377  H06 ILE    26      39.704  38.639  57.332  0.00  0.00           H  
ATOM    378  H07 ILE    26      41.918  34.855  56.578  0.00  0.00           H  
ATOM    379  H08 ILE    26      42.633  35.746  55.212  0.00  0.00           H  
ATOM    380  H09 ILE    26      39.787  37.886  54.129  0.00  0.00           H  
ATOM    381  H10 ILE    26      41.290  37.284  53.390  0.00  0.00           H  
ATOM    382  H11 ILE    26      40.415  36.281  54.572  0.00  0.00           H  
ATOM    383  N   LEU    27      40.960  34.710  58.890  0.00  0.00           N  
ATOM    384  CA  LEU    27      41.390  34.020  60.100  0.00  0.00           C  
ATOM    385  C   LEU    27      42.690  33.270  59.780  0.00  0.00           C  
ATOM    386  O   LEU    27      42.650  32.210  59.140  0.00  0.00           O  
ATOM    387  CB  LEU    27      40.370  32.870  60.510  0.00  0.00           C  
ATOM    388  CG  LEU    27      39.160  33.450  61.270  0.00  0.00           C  
ATOM    389  CD1 LEU    27      37.940  32.440  61.410  0.00  0.00           C  
ATOM    390  CD2 LEU    27      39.590  33.860  62.650  0.00  0.00           C  
ATOM    391  H01 LEU    27      41.480  34.766  60.889  0.00  0.00           H  
ATOM    392  H02 LEU    27      40.885  32.166  61.163  0.00  0.00           H  
ATOM    393  H03 LEU    27      40.018  32.367  59.609  0.00  0.00           H  
ATOM    394  H04 LEU    27      38.812  34.298  60.680  0.00  0.00           H  
ATOM    395  H05 LEU    27      37.086  32.822  60.850  0.00  0.00           H  
ATOM    396  H06 LEU    27      38.227  31.466  61.014  0.00  0.00           H  
ATOM    397  H07 LEU    27      37.669  32.340  62.461  0.00  0.00           H  
ATOM    398  H08 LEU    27      40.448  34.528  62.579  0.00  0.00           H  
ATOM    399  H09 LEU    27      38.769  34.375  63.149  0.00  0.00           H  
ATOM    400  H10 LEU    27      39.866  32.975  63.223  0.00  0.00           H  
ATOM    401  H12 LEU    27      40.782  34.173  58.053  0.00  0.00           H  
ATOM    402  N   SER    28      43.870  33.760  60.180  0.00  0.00           N  
ATOM    403  CA  SER    28      45.200  33.170  59.780  0.00  0.00           C  
ATOM    404  C   SER    28      46.040  32.790  60.880  0.00  0.00           C  
ATOM    405  O   SER    28      46.210  33.530  61.780  0.00  0.00           O  
ATOM    406  CB  SER    28      45.880  34.150  58.740  0.00  0.00           C  
ATOM    407  OG  SER    28      46.940  33.550  58.010  0.00  0.00           O  
ATOM    408  H01 SER    28      45.028  32.208  59.297  0.00  0.00           H  
ATOM    409  H02 SER    28      46.308  34.976  59.308  0.00  0.00           H  
ATOM    410  H03 SER    28      45.121  34.487  58.034  0.00  0.00           H  
ATOM    411  H04 SER    28      47.135  34.080  57.234  0.00  0.00           H  
ATOM    412  H11 SER    28      43.870  34.570  60.783  0.00  0.00           H  
ATOM    413  N   SER    29      46.690  31.590  60.800  0.00  0.00           N  
ATOM    414  CA  SER    29      47.710  31.070  61.730  0.00  0.00           C  
ATOM    415  C   SER    29      49.100  31.820  61.680  0.00  0.00           C  
ATOM    416  O   SER    29      49.930  31.860  62.650  0.00  0.00           O  
ATOM    417  CB  SER    29      47.930  29.460  61.670  0.00  0.00           C  
ATOM    418  OG  SER    29      48.380  28.970  60.380  0.00  0.00           O  
ATOM    419  H01 SER    29      47.262  31.296  62.698  0.00  0.00           H  
ATOM    420  H02 SER    29      46.958  29.004  61.857  0.00  0.00           H  
ATOM    421  H03 SER    29      48.674  29.188  62.419  0.00  0.00           H  
ATOM    422  H04 SER    29      48.347  29.682  59.737  0.00  0.00           H  
ATOM    423  H05 SER    29      46.446  30.996  60.021  0.00  0.00           H  
ATOM    424  N   THR    30      49.430  32.520  60.520  0.00  0.00           N  
ATOM    425  CA  THR    30      50.490  33.440  60.370  0.00  0.00           C  
ATOM    426  C   THR    30      50.110  34.780  60.850  0.00  0.00           C  
ATOM    427  O   THR    30      49.010  35.290  60.520  0.00  0.00           O  
ATOM    428  CB  THR    30      51.000  33.380  58.920  0.00  0.00           C  
ATOM    429  CG2 THR    30      51.490  31.930  58.720  0.00  0.00           C  
ATOM    430  OG1 THR    30      50.090  33.770  57.900  0.00  0.00           O  
ATOM    431  H01 THR    30      51.333  33.168  61.005  0.00  0.00           H  
ATOM    432  H02 THR    30      51.783  34.129  58.806  0.00  0.00           H  
ATOM    433  H03 THR    30      52.460  31.805  59.201  0.00  0.00           H  
ATOM    434  H04 THR    30      50.773  31.239  59.164  0.00  0.00           H  
ATOM    435  H05 THR    30      48.854  32.352  59.707  0.00  0.00           H  
ATOM    436  H06 THR    30      51.585  31.722  57.654  0.00  0.00           H  
ATOM    437  H07 THR    30      49.818  32.997  57.401  0.00  0.00           H  
ATOM    438  N   ASN    31      50.970  35.480  61.580  0.00  0.00           N  
ATOM    439  CA  ASN    31      50.680  36.760  62.260  0.00  0.00           C  
ATOM    440  C   ASN    31      51.890  37.660  61.960  0.00  0.00           C  
ATOM    441  O   ASN    31      53.030  37.280  62.180  0.00  0.00           O  
ATOM    442  CB  ASN    31      50.710  36.500  63.830  0.00  0.00           C  
ATOM    443  CG  ASN    31      49.810  35.350  64.330  0.00  0.00           C  
ATOM    444  ND2 ASN    31      48.470  35.640  64.260  0.00  0.00           N  
ATOM    445  OD1 ASN    31      50.270  34.290  64.770  0.00  0.00           O  
ATOM    446  H01 ASN    31      49.726  37.183  61.945  0.00  0.00           H  
ATOM    447  H02 ASN    31      50.320  37.407  64.291  0.00  0.00           H  
ATOM    448  H03 ASN    31      51.737  36.271  64.114  0.00  0.00           H  
ATOM    449  H04 ASN    31      47.790  34.961  64.570  0.00  0.00           H  
ATOM    450  H05 ASN    31      48.165  36.532  63.898  0.00  0.00           H  
ATOM    451  H08 ASN    31      51.903  35.106  61.679  0.00  0.00           H  
ATOM    452  N   VAL    32      51.600  38.750  61.310  0.00  0.00           N  
ATOM    453  CA  VAL    32      52.560  39.650  60.740  0.00  0.00           C  
ATOM    454  C   VAL    32      53.360  40.500  61.730  0.00  0.00           C  
ATOM    455  O   VAL    32      54.590  40.680  61.540  0.00  0.00           O  
ATOM    456  CB  VAL    32      51.920  40.410  59.590  0.00  0.00           C  
ATOM    457  CG1 VAL    32      52.930  41.330  58.890  0.00  0.00           C  
ATOM    458  CG2 VAL    32      51.140  39.440  58.650  0.00  0.00           C  
ATOM    459  H01 VAL    32      53.367  39.042  60.331  0.00  0.00           H  
ATOM    460  H02 VAL    32      51.165  41.091  59.984  0.00  0.00           H  
ATOM    461  H03 VAL    32      53.863  40.789  58.730  0.00  0.00           H  
ATOM    462  H04 VAL    32      52.526  41.649  57.929  0.00  0.00           H  
ATOM    463  H05 VAL    32      53.120  42.204  59.514  0.00  0.00           H  
ATOM    464  H06 VAL    32      50.623  38.980  61.198  0.00  0.00           H  
ATOM    465  H07 VAL    32      50.224  39.923  58.310  0.00  0.00           H  
ATOM    466  H08 VAL    32      51.760  39.191  57.789  0.00  0.00           H  
ATOM    467  H09 VAL    32      50.890  38.529  59.194  0.00  0.00           H  
ATOM    468  N   GLY    33      52.740  40.880  62.840  0.00  0.00           N  
ATOM    469  CA  GLY    33      53.280  41.890  63.720  0.00  0.00           C  
ATOM    470  C   GLY    33      53.450  43.290  63.190  0.00  0.00           C  
ATOM    471  O   GLY    33      52.810  43.750  62.250  0.00  0.00           O  
ATOM    472  H01 GLY    33      54.298  41.555  63.917  0.00  0.00           H  
ATOM    473  H02 GLY    33      52.619  41.951  64.585  0.00  0.00           H  
ATOM    474  H10 GLY    33      51.859  40.447  63.078  0.00  0.00           H  
ATOM    475  N   SER    34      54.410  44.000  63.800  0.00  0.00           N  
ATOM    476  CA  SER    34      54.740  45.350  63.510  0.00  0.00           C  
ATOM    477  C   SER    34      56.040  45.560  62.620  0.00  0.00           C  
ATOM    478  O   SER    34      56.520  46.710  62.450  0.00  0.00           O  
ATOM    479  CB  SER    34      54.980  46.180  64.770  0.00  0.00           C  
ATOM    480  OG  SER    34      56.060  45.690  65.520  0.00  0.00           O  
ATOM    481  H01 SER    34      53.861  45.676  62.955  0.00  0.00           H  
ATOM    482  H02 SER    34      54.085  46.122  65.389  0.00  0.00           H  
ATOM    483  H03 SER    34      54.941  43.537  64.524  0.00  0.00           H  
ATOM    484  H04 SER    34      55.189  47.210  64.480  0.00  0.00           H  
ATOM    485  H05 SER    34      56.354  44.854  65.151  0.00  0.00           H  
ATOM    486  N   ASN    35      56.660  44.460  62.100  0.00  0.00           N  
ATOM    487  CA  ASN    35      57.820  44.620  61.320  0.00  0.00           C  
ATOM    488  C   ASN    35      57.610  44.010  59.970  0.00  0.00           C  
ATOM    489  O   ASN    35      57.040  42.930  59.830  0.00  0.00           O  
ATOM    490  CB  ASN    35      58.980  43.840  62.060  0.00  0.00           C  
ATOM    491  CG  ASN    35      59.100  44.170  63.580  0.00  0.00           C  
ATOM    492  ND2 ASN    35      58.580  43.220  64.420  0.00  0.00           N  
ATOM    493  OD1 ASN    35      59.670  45.190  64.020  0.00  0.00           O  
ATOM    494  H01 ASN    35      58.061  45.676  61.195  0.00  0.00           H  
ATOM    495  H02 ASN    35      59.915  44.153  61.596  0.00  0.00           H  
ATOM    496  H03 ASN    35      58.796  42.771  61.955  0.00  0.00           H  
ATOM    497  H04 ASN    35      58.634  43.347  65.421  0.00  0.00           H  
ATOM    498  H05 ASN    35      58.143  42.393  64.038  0.00  0.00           H  
ATOM    499  H06 ASN    35      56.288  43.537  62.274  0.00  0.00           H  
ATOM    500  N   THR    36      58.190  44.710  59.010  0.00  0.00           N  
ATOM    501  CA  THR    36      58.040  44.480  57.610  0.00  0.00           C  
ATOM    502  C   THR    36      59.410  44.240  57.140  0.00  0.00           C  
ATOM    503  O   THR    36      60.320  45.060  57.340  0.00  0.00           O  
ATOM    504  CB  THR    36      57.370  45.630  56.840  0.00  0.00           C  
ATOM    505  CG2 THR    36      57.380  45.370  55.300  0.00  0.00           C  
ATOM    506  OG1 THR    36      56.010  45.880  57.260  0.00  0.00           O  
ATOM    507  H01 THR    36      57.364  43.644  57.430  0.00  0.00           H  
ATOM    508  H02 THR    36      57.965  46.514  57.072  0.00  0.00           H  
ATOM    509  H03 THR    36      58.007  46.115  54.810  0.00  0.00           H  
ATOM    510  H04 THR    36      57.777  44.375  55.102  0.00  0.00           H  
ATOM    511  H05 THR    36      56.364  45.440  54.913  0.00  0.00           H  
ATOM    512  H06 THR    36      58.790  45.472  59.292  0.00  0.00           H  
ATOM    513  H07 THR    36      55.753  46.768  57.001  0.00  0.00           H  
ATOM    514  N   TYR    37      59.640  43.100  56.500  0.00  0.00           N  
ATOM    515  CA  TYR    37      60.930  42.590  56.200  0.00  0.00           C  
ATOM    516  C   TYR    37      61.040  42.310  54.710  0.00  0.00           C  
ATOM    517  CB  TYR    37      61.230  41.340  57.030  0.00  0.00           C  
ATOM    518  CG  TYR    37      61.360  41.700  58.550  0.00  0.00           C  
ATOM    519  CD1 TYR    37      60.890  40.870  59.540  0.00  0.00           C  
ATOM    520  CD2 TYR    37      62.150  42.810  58.830  0.00  0.00           C  
ATOM    521  CE1 TYR    37      61.150  41.200  60.900  0.00  0.00           C  
ATOM    522  CE2 TYR    37      62.370  43.090  60.150  0.00  0.00           C  
ATOM    523  CZ  TYR    37      61.750  42.370  61.190  0.00  0.00           C  
ATOM    524  OH  TYR    37      62.190  42.560  62.530  0.00  0.00           O  
ATOM    525  OT1 TYR    37      61.560  43.110  53.880  0.00  0.00           O  
ATOM    526  OT2 TYR    37      60.420  41.300  54.300  0.00  0.00           O  
ATOM    527  H01 TYR    37      61.677  43.339  56.464  0.00  0.00           H  
ATOM    528  H02 TYR    37      62.127  42.230  54.731  0.00  0.00           H  
ATOM    529  H03 TYR    37      62.174  40.913  56.690  0.00  0.00           H  
ATOM    530  H04 TYR    37      60.421  40.621  56.900  0.00  0.00           H  
ATOM    531  H05 TYR    37      60.326  39.972  59.287  0.00  0.00           H  
ATOM    532  H06 TYR    37      62.573  43.426  58.036  0.00  0.00           H  
ATOM    533  H07 TYR    37      60.867  40.513  61.698  0.00  0.00           H  
ATOM    534  H08 TYR    37      58.841  42.557  56.206  0.00  0.00           H  
ATOM    535  H09 TYR    37      63.051  43.901  60.407  0.00  0.00           H  
ATOM    536  H10 TYR    37      62.433  41.713  62.911  0.00  0.00           H  
ATOM    537  H11 TYR    37      61.610  43.987  54.268  0.00  0.00           H  
ATOM    538  H12 TYR    37      60.229  40.719  55.040  0.00  0.00           H  
TER   
ENDMDL
MODEL        8
ATOM      1  N   LYS     1      25.230  38.150  24.320  0.00  0.00           N  
ATOM      2  CA  LYS     1      26.240  39.090  23.760  0.00  0.00           C  
ATOM      3  C   LYS     1      26.040  39.500  22.270  0.00  0.00           C  
ATOM      4  O   LYS     1      25.470  38.720  21.510  0.00  0.00           O  
ATOM      5  CB  LYS     1      27.580  38.480  24.150  0.00  0.00           C  
ATOM      6  CG  LYS     1      28.430  37.800  23.060  0.00  0.00           C  
ATOM      7  CD  LYS     1      29.610  37.110  23.740  0.00  0.00           C  
ATOM      8  CE  LYS     1      30.250  35.950  22.920  0.00  0.00           C  
ATOM      9  NZ  LYS     1      31.330  35.330  23.720  0.00  0.00           N1+
ATOM     10  H01 LYS     1      25.589  37.207  24.281  0.00  0.00           H  
ATOM     11  H02 LYS     1      25.035  38.397  25.280  0.00  0.00           H  
ATOM     12  H03 LYS     1      26.145  40.091  24.182  0.00  0.00           H  
ATOM     13  H04 LYS     1      27.313  37.665  24.823  0.00  0.00           H  
ATOM     14  H05 LYS     1      28.185  39.280  24.577  0.00  0.00           H  
ATOM     15  H06 LYS     1      28.787  38.540  22.344  0.00  0.00           H  
ATOM     16  H07 LYS     1      27.828  37.064  22.527  0.00  0.00           H  
ATOM     17  H08 LYS     1      29.218  36.660  24.652  0.00  0.00           H  
ATOM     18  H09 LYS     1      30.380  37.859  23.927  0.00  0.00           H  
ATOM     19  H10 LYS     1      30.661  36.342  21.989  0.00  0.00           H  
ATOM     20  H11 LYS     1      29.491  35.203  22.689  0.00  0.00           H  
ATOM     21  H12 LYS     1      32.113  35.965  23.777  0.00  0.00           H  
ATOM     22  H13 LYS     1      30.990  35.132  24.650  0.00  0.00           H  
ATOM     23  H14 LYS     1      31.625  34.471  23.279  0.00  0.00           H  
ATOM     24  N   CYS     2      26.630  40.750  21.980  0.00  0.00           N  
ATOM     25  CA  CYS     2      26.720  41.320  20.670  0.00  0.00           C  
ATOM     26  C   CYS     2      27.670  40.530  19.730  0.00  0.00           C  
ATOM     27  O   CYS     2      28.660  40.060  20.250  0.00  0.00           O  
ATOM     28  CB  CYS     2      27.260  42.760  20.980  0.00  0.00           C  
ATOM     29  SG  CYS     2      27.000  43.820  19.510  0.00  0.00           S  
ATOM     30  H01 CYS     2      25.772  41.309  20.132  0.00  0.00           H  
ATOM     31  H02 CYS     2      28.323  42.712  21.217  0.00  0.00           H  
ATOM     32  H03 CYS     2      26.724  43.177  21.832  0.00  0.00           H  
ATOM     33  H15 CYS     2      27.015  41.278  22.750  0.00  0.00           H  
ATOM     34  N   ASN     3      27.340  40.360  18.470  0.00  0.00           N  
ATOM     35  CA  ASN     3      28.100  39.730  17.490  0.00  0.00           C  
ATOM     36  C   ASN     3      29.370  40.550  17.170  0.00  0.00           C  
ATOM     37  O   ASN     3      29.300  41.790  17.330  0.00  0.00           O  
ATOM     38  CB  ASN     3      27.220  39.600  16.170  0.00  0.00           C  
ATOM     39  CG  ASN     3      25.800  39.190  16.370  0.00  0.00           C  
ATOM     40  ND2 ASN     3      25.030  39.290  15.270  0.00  0.00           N  
ATOM     41  OD1 ASN     3      25.340  38.680  17.390  0.00  0.00           O  
ATOM     42  H01 ASN     3      28.402  38.747  17.852  0.00  0.00           H  
ATOM     43  H02 ASN     3      27.678  38.800  15.589  0.00  0.00           H  
ATOM     44  H03 ASN     3      27.221  40.569  15.671  0.00  0.00           H  
ATOM     45  H04 ASN     3      26.443  40.724  18.183  0.00  0.00           H  
ATOM     46  H05 ASN     3      24.065  38.992  15.300  0.00  0.00           H  
ATOM     47  H06 ASN     3      25.417  39.663  14.415  0.00  0.00           H  
ATOM     48  N   THR     4      30.460  39.860  16.770  0.00  0.00           N  
ATOM     49  CA  THR     4      31.820  40.360  16.700  0.00  0.00           C  
ATOM     50  C   THR     4      32.480  40.730  17.950  0.00  0.00           C  
ATOM     51  O   THR     4      31.960  41.460  18.820  0.00  0.00           O  
ATOM     52  CB  THR     4      31.960  41.560  15.800  0.00  0.00           C  
ATOM     53  CG2 THR     4      31.340  41.260  14.450  0.00  0.00           C  
ATOM     54  OG1 THR     4      31.290  42.770  16.100  0.00  0.00           O  
ATOM     55  H01 THR     4      32.316  39.470  16.313  0.00  0.00           H  
ATOM     56  H02 THR     4      33.035  41.714  15.890  0.00  0.00           H  
ATOM     57  H03 THR     4      30.446  41.869  14.318  0.00  0.00           H  
ATOM     58  H04 THR     4      32.056  41.491  13.661  0.00  0.00           H  
ATOM     59  H05 THR     4      31.071  40.205  14.399  0.00  0.00           H  
ATOM     60  H06 THR     4      31.163  43.274  15.293  0.00  0.00           H  
ATOM     61  H07 THR     4      30.314  38.900  16.492  0.00  0.00           H  
ATOM     62  N   ALA     5      33.810  40.250  18.130  0.00  0.00           N  
ATOM     63  CA  ALA     5      34.660  40.490  19.360  0.00  0.00           C  
ATOM     64  C   ALA     5      34.810  41.910  19.840  0.00  0.00           C  
ATOM     65  O   ALA     5      34.830  42.230  21.020  0.00  0.00           O  
ATOM     66  CB  ALA     5      36.040  39.930  19.250  0.00  0.00           C  
ATOM     67  H01 ALA     5      34.059  39.958  20.098  0.00  0.00           H  
ATOM     68  H02 ALA     5      36.720  40.518  19.866  0.00  0.00           H  
ATOM     69  H03 ALA     5      36.041  38.895  19.593  0.00  0.00           H  
ATOM     70  H04 ALA     5      36.367  39.969  18.211  0.00  0.00           H  
ATOM     71  H07 ALA     5      34.216  39.709  17.380  0.00  0.00           H  
ATOM     72  N   THR     6      35.000  42.810  18.850  0.00  0.00           N  
ATOM     73  CA  THR     6      34.970  44.230  19.150  0.00  0.00           C  
ATOM     74  C   THR     6      33.730  44.780  19.740  0.00  0.00           C  
ATOM     75  O   THR     6      33.830  45.420  20.760  0.00  0.00           O  
ATOM     76  CB  THR     6      35.350  45.190  17.890  0.00  0.00           C  
ATOM     77  CG2 THR     6      36.850  45.420  17.900  0.00  0.00           C  
ATOM     78  OG1 THR     6      35.030  44.760  16.530  0.00  0.00           O  
ATOM     79  H01 THR     6      35.743  44.253  19.919  0.00  0.00           H  
ATOM     80  H02 THR     6      34.714  46.057  18.068  0.00  0.00           H  
ATOM     81  H03 THR     6      37.342  44.630  17.333  0.00  0.00           H  
ATOM     82  H04 THR     6      37.073  46.385  17.446  0.00  0.00           H  
ATOM     83  H05 THR     6      35.162  42.496  17.904  0.00  0.00           H  
ATOM     84  H06 THR     6      37.213  45.409  18.928  0.00  0.00           H  
ATOM     85  H07 THR     6      34.770  43.836  16.539  0.00  0.00           H  
ATOM     86  N   CYS     7      32.460  44.500  19.280  0.00  0.00           N  
ATOM     87  CA  CYS     7      31.240  44.950  19.970  0.00  0.00           C  
ATOM     88  C   CYS     7      31.090  44.400  21.380  0.00  0.00           C  
ATOM     89  O   CYS     7      30.710  45.080  22.310  0.00  0.00           O  
ATOM     90  CB  CYS     7      30.070  44.690  18.950  0.00  0.00           C  
ATOM     91  SG  CYS     7      28.460  45.300  19.570  0.00  0.00           S  
ATOM     92  H01 CYS     7      31.257  46.013  20.212  0.00  0.00           H  
ATOM     93  H02 CYS     7      29.986  43.613  18.807  0.00  0.00           H  
ATOM     94  H03 CYS     7      30.301  45.198  18.014  0.00  0.00           H  
ATOM     95  H08 CYS     7      32.363  43.962  18.431  0.00  0.00           H  
ATOM     96  N   ALA     8      31.410  43.160  21.580  0.00  0.00           N  
ATOM     97  CA  ALA     8      31.440  42.560  22.910  0.00  0.00           C  
ATOM     98  C   ALA     8      32.430  43.200  23.940  0.00  0.00           C  
ATOM     99  O   ALA     8      32.100  43.390  25.130  0.00  0.00           O  
ATOM    100  CB  ALA     8      31.660  41.040  22.790  0.00  0.00           C  
ATOM    101  H01 ALA     8      30.462  42.776  23.339  0.00  0.00           H  
ATOM    102  H02 ALA     8      32.606  40.772  23.260  0.00  0.00           H  
ATOM    103  H03 ALA     8      30.846  40.514  23.288  0.00  0.00           H  
ATOM    104  H04 ALA     8      31.648  42.586  20.784  0.00  0.00           H  
ATOM    105  H05 ALA     8      31.685  40.758  21.737  0.00  0.00           H  
ATOM    106  N   THR     9      33.620  43.590  23.490  0.00  0.00           N  
ATOM    107  CA  THR     9      34.660  44.340  24.210  0.00  0.00           C  
ATOM    108  C   THR     9      34.210  45.700  24.620  0.00  0.00           C  
ATOM    109  O   THR     9      34.430  46.190  25.740  0.00  0.00           O  
ATOM    110  CB  THR     9      35.970  44.350  23.430  0.00  0.00           C  
ATOM    111  CG2 THR     9      37.080  45.180  24.250  0.00  0.00           C  
ATOM    112  OG1 THR     9      36.370  43.010  23.200  0.00  0.00           O  
ATOM    113  H01 THR     9      34.853  43.813  25.145  0.00  0.00           H  
ATOM    114  H02 THR     9      35.844  44.841  22.465  0.00  0.00           H  
ATOM    115  H03 THR     9      37.946  45.356  23.612  0.00  0.00           H  
ATOM    116  H04 THR     9      36.661  46.136  24.565  0.00  0.00           H  
ATOM    117  H05 THR     9      37.386  44.610  25.127  0.00  0.00           H  
ATOM    118  H06 THR     9      33.836  43.340  22.536  0.00  0.00           H  
ATOM    119  H07 THR     9      36.435  42.852  22.255  0.00  0.00           H  
ATOM    120  N   GLN    10      33.520  46.450  23.750  0.00  0.00           N  
ATOM    121  CA  GLN    10      33.010  47.770  23.970  0.00  0.00           C  
ATOM    122  C   GLN    10      32.020  47.750  25.120  0.00  0.00           C  
ATOM    123  O   GLN    10      32.000  48.710  25.930  0.00  0.00           O  
ATOM    124  CB  GLN    10      32.310  48.290  22.700  0.00  0.00           C  
ATOM    125  CG  GLN    10      32.010  49.820  22.790  0.00  0.00           C  
ATOM    126  CD  GLN    10      30.570  50.160  22.910  0.00  0.00           C  
ATOM    127  NE2 GLN    10      30.350  51.480  22.800  0.00  0.00           N  
ATOM    128  OE1 GLN    10      29.630  49.440  23.200  0.00  0.00           O  
ATOM    129  H01 GLN    10      33.841  48.432  24.214  0.00  0.00           H  
ATOM    130  H02 GLN    10      31.361  47.764  22.596  0.00  0.00           H  
ATOM    131  H03 GLN    10      32.954  48.106  21.840  0.00  0.00           H  
ATOM    132  H04 GLN    10      32.354  50.258  21.853  0.00  0.00           H  
ATOM    133  H05 GLN    10      32.528  50.218  23.662  0.00  0.00           H  
ATOM    134  H06 GLN    10      29.415  51.847  22.908  0.00  0.00           H  
ATOM    135  H07 GLN    10      31.119  52.106  22.609  0.00  0.00           H  
ATOM    136  H08 GLN    10      33.341  46.041  22.844  0.00  0.00           H  
ATOM    137  N   ARG    11      31.170  46.680  25.200  0.00  0.00           N  
ATOM    138  CA  ARG    11      30.280  46.470  26.370  0.00  0.00           C  
ATOM    139  C   ARG    11      30.970  46.350  27.780  0.00  0.00           C  
ATOM    140  O   ARG    11      30.510  46.960  28.730  0.00  0.00           O  
ATOM    141  CB  ARG    11      29.260  45.360  26.140  0.00  0.00           C  
ATOM    142  CG  ARG    11      27.900  45.870  25.470  0.00  0.00           C  
ATOM    143  CD  ARG    11      28.150  46.840  24.380  0.00  0.00           C  
ATOM    144  NE  ARG    11      26.830  46.870  23.600  0.00  0.00           N  
ATOM    145  CZ  ARG    11      26.600  47.460  22.430  0.00  0.00           C  
ATOM    146  NH1 ARG    11      27.610  48.200  22.010  0.00  0.00           N1+
ATOM    147  NH2 ARG    11      25.610  47.180  21.700  0.00  0.00           N  
ATOM    148  H01 ARG    11      29.751  47.421  26.432  0.00  0.00           H  
ATOM    149  H02 ARG    11      29.002  44.955  27.119  0.00  0.00           H  
ATOM    150  H03 ARG    11      29.707  44.610  25.487  0.00  0.00           H  
ATOM    151  H04 ARG    11      27.313  46.371  26.239  0.00  0.00           H  
ATOM    152  H05 ARG    11      27.364  45.013  25.063  0.00  0.00           H  
ATOM    153  H06 ARG    11      28.999  46.560  23.756  0.00  0.00           H  
ATOM    154  H07 ARG    11      28.385  47.825  24.783  0.00  0.00           H  
ATOM    155  H08 ARG    11      31.148  46.014  24.441  0.00  0.00           H  
ATOM    156  H09 ARG    11      26.049  46.388  24.021  0.00  0.00           H  
ATOM    157  H10 ARG    11      27.572  48.637  21.100  0.00  0.00           H  
ATOM    158  H11 ARG    11      28.421  48.329  22.599  0.00  0.00           H  
ATOM    159  H12 ARG    11      24.901  46.542  22.033  0.00  0.00           H  
ATOM    160  H13 ARG    11      25.526  47.594  20.783  0.00  0.00           H  
ATOM    161  N   LEU    12      32.140  45.750  27.830  0.00  0.00           N  
ATOM    162  CA  LEU    12      33.030  45.760  29.010  0.00  0.00           C  
ATOM    163  C   LEU    12      33.670  47.090  29.290  0.00  0.00           C  
ATOM    164  O   LEU    12      33.730  47.580  30.420  0.00  0.00           O  
ATOM    165  CB  LEU    12      34.150  44.750  28.680  0.00  0.00           C  
ATOM    166  CG  LEU    12      33.760  43.370  28.120  0.00  0.00           C  
ATOM    167  CD1 LEU    12      34.920  42.490  27.700  0.00  0.00           C  
ATOM    168  CD2 LEU    12      32.900  42.570  29.160  0.00  0.00           C  
ATOM    169  H01 LEU    12      32.441  45.520  29.895  0.00  0.00           H  
ATOM    170  H02 LEU    12      34.597  44.525  29.648  0.00  0.00           H  
ATOM    171  H03 LEU    12      34.802  45.222  27.946  0.00  0.00           H  
ATOM    172  H04 LEU    12      33.194  43.604  27.218  0.00  0.00           H  
ATOM    173  H05 LEU    12      35.784  42.703  28.330  0.00  0.00           H  
ATOM    174  H06 LEU    12      34.640  41.442  27.810  0.00  0.00           H  
ATOM    175  H07 LEU    12      35.172  42.692  26.659  0.00  0.00           H  
ATOM    176  H08 LEU    12      31.923  42.349  28.730  0.00  0.00           H  
ATOM    177  H09 LEU    12      33.406  41.637  29.410  0.00  0.00           H  
ATOM    178  H10 LEU    12      32.772  43.167  30.063  0.00  0.00           H  
ATOM    179  H14 LEU    12      32.450  45.250  27.009  0.00  0.00           H  
ATOM    180  N   ALA    13      33.990  47.930  28.310  0.00  0.00           N  
ATOM    181  CA  ALA    13      34.680  49.150  28.550  0.00  0.00           C  
ATOM    182  C   ALA    13      33.730  50.250  29.000  0.00  0.00           C  
ATOM    183  O   ALA    13      34.160  51.290  29.460  0.00  0.00           O  
ATOM    184  CB  ALA    13      35.410  49.610  27.320  0.00  0.00           C  
ATOM    185  H01 ALA    13      35.398  48.953  29.346  0.00  0.00           H  
ATOM    186  H02 ALA    13      36.410  49.176  27.308  0.00  0.00           H  
ATOM    187  H03 ALA    13      34.865  49.290  26.432  0.00  0.00           H  
ATOM    188  H04 ALA    13      35.486  50.697  27.327  0.00  0.00           H  
ATOM    189  H11 ALA    13      33.734  47.693  27.362  0.00  0.00           H  
ATOM    190  N   ASN    14      32.460  50.080  28.960  0.00  0.00           N  
ATOM    191  CA  ASN    14      31.440  51.040  29.470  0.00  0.00           C  
ATOM    192  C   ASN    14      30.750  50.560  30.760  0.00  0.00           C  
ATOM    193  O   ASN    14      29.960  51.240  31.370  0.00  0.00           O  
ATOM    194  CB  ASN    14      30.350  51.160  28.430  0.00  0.00           C  
ATOM    195  CG  ASN    14      30.790  52.070  27.370  0.00  0.00           C  
ATOM    196  ND2 ASN    14      31.330  51.560  26.210  0.00  0.00           N  
ATOM    197  OD1 ASN    14      30.690  53.290  27.470  0.00  0.00           O  
ATOM    198  H01 ASN    14      31.958  51.977  29.676  0.00  0.00           H  
ATOM    199  H02 ASN    14      29.445  51.551  28.894  0.00  0.00           H  
ATOM    200  H03 ASN    14      30.142  50.178  28.005  0.00  0.00           H  
ATOM    201  H04 ASN    14      31.632  52.185  25.476  0.00  0.00           H  
ATOM    202  H05 ASN    14      32.122  49.222  28.548  0.00  0.00           H  
ATOM    203  H06 ASN    14      31.424  50.561  26.093  0.00  0.00           H  
ATOM    204  N   PHE    15      31.180  49.440  31.340  0.00  0.00           N  
ATOM    205  CA  PHE    15      30.670  48.890  32.640  0.00  0.00           C  
ATOM    206  C   PHE    15      31.730  48.930  33.710  0.00  0.00           C  
ATOM    207  O   PHE    15      32.880  48.590  33.360  0.00  0.00           O  
ATOM    208  CB  PHE    15      30.140  47.400  32.440  0.00  0.00           C  
ATOM    209  CG  PHE    15      29.880  46.500  33.650  0.00  0.00           C  
ATOM    210  CD1 PHE    15      29.160  46.960  34.750  0.00  0.00           C  
ATOM    211  CD2 PHE    15      30.490  45.210  33.750  0.00  0.00           C  
ATOM    212  CE1 PHE    15      29.050  46.170  35.930  0.00  0.00           C  
ATOM    213  CE2 PHE    15      30.350  44.470  34.870  0.00  0.00           C  
ATOM    214  CZ  PHE    15      29.600  44.910  35.950  0.00  0.00           C  
ATOM    215  H01 PHE    15      29.843  49.520  32.967  0.00  0.00           H  
ATOM    216  H02 PHE    15      30.976  46.907  31.943  0.00  0.00           H  
ATOM    217  H03 PHE    15      29.198  47.473  31.896  0.00  0.00           H  
ATOM    218  H04 PHE    15      28.675  47.935  34.707  0.00  0.00           H  
ATOM    219  H05 PHE    15      31.073  44.821  32.915  0.00  0.00           H  
ATOM    220  H06 PHE    15      28.535  46.560  36.808  0.00  0.00           H  
ATOM    221  H07 PHE    15      31.906  48.920  30.868  0.00  0.00           H  
ATOM    222  H08 PHE    15      30.841  43.498  34.927  0.00  0.00           H  
ATOM    223  H09 PHE    15      29.447  44.260  36.811  0.00  0.00           H  
ATOM    224  N   LEU    16      31.390  49.370  34.980  0.00  0.00           N  
ATOM    225  CA  LEU    16      32.390  49.660  35.990  0.00  0.00           C  
ATOM    226  C   LEU    16      33.060  48.400  36.460  0.00  0.00           C  
ATOM    227  O   LEU    16      32.370  47.410  36.810  0.00  0.00           O  
ATOM    228  CB  LEU    16      31.700  50.350  37.200  0.00  0.00           C  
ATOM    229  CG  LEU    16      32.720  51.090  38.170  0.00  0.00           C  
ATOM    230  CD1 LEU    16      33.490  52.200  37.390  0.00  0.00           C  
ATOM    231  CD2 LEU    16      31.820  51.860  39.190  0.00  0.00           C  
ATOM    232  H01 LEU    16      33.146  50.314  35.556  0.00  0.00           H  
ATOM    233  H02 LEU    16      31.213  49.568  37.782  0.00  0.00           H  
ATOM    234  H03 LEU    16      30.988  51.083  36.821  0.00  0.00           H  
ATOM    235  H04 LEU    16      33.417  50.378  38.611  0.00  0.00           H  
ATOM    236  H05 LEU    16      34.473  51.826  37.103  0.00  0.00           H  
ATOM    237  H06 LEU    16      32.930  52.471  36.495  0.00  0.00           H  
ATOM    238  H07 LEU    16      33.607  53.077  38.026  0.00  0.00           H  
ATOM    239  H08 LEU    16      30.849  51.370  39.259  0.00  0.00           H  
ATOM    240  H09 LEU    16      32.298  51.859  40.170  0.00  0.00           H  
ATOM    241  H10 LEU    16      30.414  49.493  35.209  0.00  0.00           H  
ATOM    242  H11 LEU    16      31.684  52.887  38.852  0.00  0.00           H  
ATOM    243  N   VAL    17      34.370  48.400  36.690  0.00  0.00           N  
ATOM    244  CA  VAL    17      34.950  47.160  37.190  0.00  0.00           C  
ATOM    245  C   VAL    17      34.700  47.020  38.610  0.00  0.00           C  
ATOM    246  O   VAL    17      34.960  47.950  39.400  0.00  0.00           O  
ATOM    247  CB  VAL    17      36.450  47.010  36.880  0.00  0.00           C  
ATOM    248  CG1 VAL    17      36.950  45.690  37.460  0.00  0.00           C  
ATOM    249  CG2 VAL    17      36.640  47.000  35.380  0.00  0.00           C  
ATOM    250  H01 VAL    17      34.453  46.352  36.654  0.00  0.00           H  
ATOM    251  H02 VAL    17      37.007  47.838  37.319  0.00  0.00           H  
ATOM    252  H03 VAL    17      37.879  45.862  38.004  0.00  0.00           H  
ATOM    253  H04 VAL    17      36.201  45.284  38.140  0.00  0.00           H  
ATOM    254  H05 VAL    17      37.129  44.982  36.651  0.00  0.00           H  
ATOM    255  H06 VAL    17      37.695  46.853  35.149  0.00  0.00           H  
ATOM    256  H07 VAL    17      36.057  46.188  34.945  0.00  0.00           H  
ATOM    257  H08 VAL    17      36.306  47.951  34.965  0.00  0.00           H  
ATOM    258  H12 VAL    17      34.936  49.220  36.526  0.00  0.00           H  
ATOM    259  N   HIP    18      34.230  45.860  39.070  0.00  0.00           N  
ATOM    260  CA  HIP    18      34.060  45.520  40.500  0.00  0.00           C  
ATOM    261  C   HIP    18      34.780  44.260  40.830  0.00  0.00           C  
ATOM    262  O   HIP    18      34.940  43.410  39.920  0.00  0.00           O  
ATOM    263  CB  HIP    18      32.530  45.430  40.900  0.00  0.00           C  
ATOM    264  CG  HIP    18      31.720  46.610  40.510  0.00  0.00           C  
ATOM    265  CD2 HIP    18      30.870  46.810  39.470  0.00  0.00           C  
ATOM    266  ND1 HIP    18      31.690  47.700  41.360  0.00  0.00           N1+
ATOM    267  CE1 HIP    18      30.830  48.540  40.800  0.00  0.00           C  
ATOM    268  NE2 HIP    18      30.380  48.080  39.620  0.00  0.00           N  
ATOM    269  H01 HIP    18      34.499  46.326  41.089  0.00  0.00           H  
ATOM    270  H02 HIP    18      32.498  45.379  41.988  0.00  0.00           H  
ATOM    271  H03 HIP    18      32.103  44.550  40.419  0.00  0.00           H  
ATOM    272  H04 HIP    18      30.627  46.103  38.677  0.00  0.00           H  
ATOM    273  H05 HIP    18      32.208  47.828  42.217  0.00  0.00           H  
ATOM    274  H06 HIP    18      30.525  49.488  41.243  0.00  0.00           H  
ATOM    275  H07 HIP    18      29.791  48.577  38.967  0.00  0.00           H  
ATOM    276  H09 HIP    18      33.970  45.160  38.390  0.00  0.00           H  
ATOM    277  N   SER    19      35.240  44.090  42.090  0.00  0.00           N  
ATOM    278  CA  SER    19      36.050  42.900  42.420  0.00  0.00           C  
ATOM    279  C   SER    19      35.140  41.690  42.500  0.00  0.00           C  
ATOM    280  O   SER    19      34.020  41.670  43.040  0.00  0.00           O  
ATOM    281  CB  SER    19      36.650  43.120  43.840  0.00  0.00           C  
ATOM    282  OG  SER    19      37.350  41.950  44.270  0.00  0.00           O  
ATOM    283  H01 SER    19      36.824  42.749  41.668  0.00  0.00           H  
ATOM    284  H02 SER    19      35.839  43.325  44.539  0.00  0.00           H  
ATOM    285  H03 SER    19      37.340  43.963  43.813  0.00  0.00           H  
ATOM    286  H04 SER    19      37.537  41.392  43.512  0.00  0.00           H  
ATOM    287  H08 SER    19      35.030  44.774  42.803  0.00  0.00           H  
ATOM    288  N   SER    20      35.580  40.550  41.930  0.00  0.00           N  
ATOM    289  CA  SER    20      34.960  39.240  41.950  0.00  0.00           C  
ATOM    290  C   SER    20      35.640  38.290  42.900  0.00  0.00           C  
ATOM    291  O   SER    20      35.370  37.060  42.950  0.00  0.00           O  
ATOM    292  CB  SER    20      35.070  38.580  40.490  0.00  0.00           C  
ATOM    293  OG  SER    20      34.410  39.410  39.550  0.00  0.00           O  
ATOM    294  H01 SER    20      33.928  39.390  42.268  0.00  0.00           H  
ATOM    295  H02 SER    20      34.603  37.595  40.499  0.00  0.00           H  
ATOM    296  H03 SER    20      36.119  38.479  40.214  0.00  0.00           H  
ATOM    297  H04 SER    20      34.185  38.896  38.771  0.00  0.00           H  
ATOM    298  H05 SER    20      36.452  40.617  41.425  0.00  0.00           H  
ATOM    299  N   ASN    21      36.530  38.870  43.730  0.00  0.00           N  
ATOM    300  CA  ASN    21      37.190  38.300  44.900  0.00  0.00           C  
ATOM    301  C   ASN    21      38.140  37.120  44.610  0.00  0.00           C  
ATOM    302  O   ASN    21      38.180  36.130  45.300  0.00  0.00           O  
ATOM    303  CB  ASN    21      36.230  37.840  45.970  0.00  0.00           C  
ATOM    304  CG  ASN    21      35.300  38.900  46.400  0.00  0.00           C  
ATOM    305  ND2 ASN    21      35.750  40.100  46.800  0.00  0.00           N  
ATOM    306  OD1 ASN    21      34.070  38.590  46.390  0.00  0.00           O  
ATOM    307  H01 ASN    21      37.779  39.147  45.250  0.00  0.00           H  
ATOM    308  H02 ASN    21      36.822  37.552  46.839  0.00  0.00           H  
ATOM    309  H03 ASN    21      35.649  37.004  45.581  0.00  0.00           H  
ATOM    310  H04 ASN    21      35.097  40.809  47.101  0.00  0.00           H  
ATOM    311  H05 ASN    21      36.772  39.826  43.513  0.00  0.00           H  
ATOM    312  H06 ASN    21      36.741  40.293  46.800  0.00  0.00           H  
ATOM    313  N   ASN    22      38.990  37.190  43.540  0.00  0.00           N  
ATOM    314  CA  ASN    22      39.900  36.260  42.910  0.00  0.00           C  
ATOM    315  C   ASN    22      40.590  35.290  43.810  0.00  0.00           C  
ATOM    316  O   ASN    22      41.320  35.560  44.770  0.00  0.00           O  
ATOM    317  CB  ASN    22      40.960  37.100  42.080  0.00  0.00           C  
ATOM    318  CG  ASN    22      40.320  37.650  40.880  0.00  0.00           C  
ATOM    319  ND2 ASN    22      41.130  38.040  39.860  0.00  0.00           N  
ATOM    320  OD1 ASN    22      39.070  37.760  40.780  0.00  0.00           O  
ATOM    321  H01 ASN    22      39.286  35.619  42.277  0.00  0.00           H  
ATOM    322  H02 ASN    22      41.785  36.452  41.785  0.00  0.00           H  
ATOM    323  H03 ASN    22      41.340  37.915  42.695  0.00  0.00           H  
ATOM    324  H04 ASN    22      40.730  38.423  39.015  0.00  0.00           H  
ATOM    325  H05 ASN    22      42.132  37.947  39.947  0.00  0.00           H  
ATOM    326  H07 ASN    22      38.979  38.094  43.089  0.00  0.00           H  
ATOM    327  N   PHE    23      40.190  33.950  43.620  0.00  0.00           N  
ATOM    328  CA  PHE    23      40.540  32.790  44.410  0.00  0.00           C  
ATOM    329  C   PHE    23      42.080  32.550  44.390  0.00  0.00           C  
ATOM    330  O   PHE    23      42.790  32.660  43.390  0.00  0.00           O  
ATOM    331  CB  PHE    23      39.720  31.510  44.080  0.00  0.00           C  
ATOM    332  CG  PHE    23      38.220  31.640  44.230  0.00  0.00           C  
ATOM    333  CD1 PHE    23      37.620  32.830  44.830  0.00  0.00           C  
ATOM    334  CD2 PHE    23      37.410  30.620  43.870  0.00  0.00           C  
ATOM    335  CE1 PHE    23      36.320  32.860  45.020  0.00  0.00           C  
ATOM    336  CE2 PHE    23      36.090  30.560  44.220  0.00  0.00           C  
ATOM    337  CZ  PHE    23      35.540  31.720  44.760  0.00  0.00           C  
ATOM    338  H01 PHE    23      40.249  33.022  45.434  0.00  0.00           H  
ATOM    339  H02 PHE    23      40.029  30.761  44.809  0.00  0.00           H  
ATOM    340  H03 PHE    23      39.932  31.232  43.048  0.00  0.00           H  
ATOM    341  H04 PHE    23      38.241  33.679  45.115  0.00  0.00           H  
ATOM    342  H05 PHE    23      37.828  29.809  43.274  0.00  0.00           H  
ATOM    343  H06 PHE    23      39.582  33.779  42.832  0.00  0.00           H  
ATOM    344  H07 PHE    23      35.845  33.772  45.381  0.00  0.00           H  
ATOM    345  H08 PHE    23      35.500  29.654  44.084  0.00  0.00           H  
ATOM    346  H09 PHE    23      34.474  31.744  44.987  0.00  0.00           H  
ATOM    347  N   GLY    24      42.560  32.080  45.560  0.00  0.00           N  
ATOM    348  CA  GLY    24      44.010  31.780  45.750  0.00  0.00           C  
ATOM    349  C   GLY    24      44.440  31.510  47.210  0.00  0.00           C  
ATOM    350  O   GLY    24      45.370  30.840  47.500  0.00  0.00           O  
ATOM    351  H01 GLY    24      44.548  32.675  45.437  0.00  0.00           H  
ATOM    352  H02 GLY    24      44.253  30.898  45.157  0.00  0.00           H  
ATOM    353  H10 GLY    24      41.922  31.927  46.328  0.00  0.00           H  
ATOM    354  N   ALA    25      43.640  32.170  48.160  0.00  0.00           N  
ATOM    355  CA  ALA    25      43.610  31.880  49.560  0.00  0.00           C  
ATOM    356  C   ALA    25      44.800  32.170  50.390  0.00  0.00           C  
ATOM    357  O   ALA    25      44.970  31.510  51.390  0.00  0.00           O  
ATOM    358  CB  ALA    25      43.000  30.430  49.850  0.00  0.00           C  
ATOM    359  H01 ALA    25      42.933  32.654  49.921  0.00  0.00           H  
ATOM    360  H02 ALA    25      42.026  30.343  49.368  0.00  0.00           H  
ATOM    361  H03 ALA    25      43.038  32.909  47.826  0.00  0.00           H  
ATOM    362  H04 ALA    25      43.670  29.667  49.454  0.00  0.00           H  
ATOM    363  H05 ALA    25      42.886  30.291  50.925  0.00  0.00           H  
ATOM    364  N   ILE    26      45.700  33.070  50.130  0.00  0.00           N  
ATOM    365  CA  ILE    26      46.970  33.410  50.830  0.00  0.00           C  
ATOM    366  C   ILE    26      46.780  34.050  52.250  0.00  0.00           C  
ATOM    367  O   ILE    26      46.120  35.080  52.400  0.00  0.00           O  
ATOM    368  CB  ILE    26      48.040  34.230  49.980  0.00  0.00           C  
ATOM    369  CG1 ILE    26      48.400  33.450  48.690  0.00  0.00           C  
ATOM    370  CG2 ILE    26      49.360  34.410  50.840  0.00  0.00           C  
ATOM    371  CD  ILE    26      49.520  33.840  47.760  0.00  0.00           C  
ATOM    372  H01 ILE    26      47.402  32.419  50.970  0.00  0.00           H  
ATOM    373  H02 ILE    26      47.618  35.200  49.719  0.00  0.00           H  
ATOM    374  H03 ILE    26      47.529  33.660  48.069  0.00  0.00           H  
ATOM    375  H04 ILE    26      48.621  32.432  49.010  0.00  0.00           H  
ATOM    376  H05 ILE    26      50.122  34.903  50.236  0.00  0.00           H  
ATOM    377  H06 ILE    26      45.506  33.635  49.315  0.00  0.00           H  
ATOM    378  H07 ILE    26      49.142  35.019  51.717  0.00  0.00           H  
ATOM    379  H08 ILE    26      49.724  33.433  51.157  0.00  0.00           H  
ATOM    380  H09 ILE    26      50.415  33.272  48.012  0.00  0.00           H  
ATOM    381  H10 ILE    26      49.231  33.624  46.731  0.00  0.00           H  
ATOM    382  H11 ILE    26      49.725  34.905  47.864  0.00  0.00           H  
ATOM    383  N   LEU    27      47.390  33.510  53.330  0.00  0.00           N  
ATOM    384  CA  LEU    27      47.270  34.040  54.670  0.00  0.00           C  
ATOM    385  C   LEU    27      48.500  33.880  55.490  0.00  0.00           C  
ATOM    386  O   LEU    27      49.070  32.810  55.730  0.00  0.00           O  
ATOM    387  CB  LEU    27      46.230  33.250  55.510  0.00  0.00           C  
ATOM    388  CG  LEU    27      44.810  33.430  55.050  0.00  0.00           C  
ATOM    389  CD1 LEU    27      43.990  32.240  55.700  0.00  0.00           C  
ATOM    390  CD2 LEU    27      44.320  34.740  55.640  0.00  0.00           C  
ATOM    391  H01 LEU    27      47.014  35.085  54.494  0.00  0.00           H  
ATOM    392  H02 LEU    27      46.284  33.640  56.527  0.00  0.00           H  
ATOM    393  H03 LEU    27      46.477  32.190  55.454  0.00  0.00           H  
ATOM    394  H04 LEU    27      44.708  33.438  53.965  0.00  0.00           H  
ATOM    395  H05 LEU    27      43.019  32.160  55.212  0.00  0.00           H  
ATOM    396  H06 LEU    27      44.539  31.307  55.572  0.00  0.00           H  
ATOM    397  H07 LEU    27      43.847  32.435  56.763  0.00  0.00           H  
ATOM    398  H08 LEU    27      43.328  34.596  56.068  0.00  0.00           H  
ATOM    399  H09 LEU    27      45.008  35.068  56.420  0.00  0.00           H  
ATOM    400  H10 LEU    27      44.271  35.496  54.857  0.00  0.00           H  
ATOM    401  H12 LEU    27      47.962  32.689  53.192  0.00  0.00           H  
ATOM    402  N   SER    28      49.060  35.030  56.050  0.00  0.00           N  
ATOM    403  CA  SER    28      50.360  35.000  56.820  0.00  0.00           C  
ATOM    404  C   SER    28      50.020  34.780  58.230  0.00  0.00           C  
ATOM    405  O   SER    28      49.010  35.200  58.800  0.00  0.00           O  
ATOM    406  CB  SER    28      51.220  36.250  56.630  0.00  0.00           C  
ATOM    407  OG  SER    28      52.550  35.970  57.000  0.00  0.00           O  
ATOM    408  H01 SER    28      50.982  34.192  56.435  0.00  0.00           H  
ATOM    409  H02 SER    28      50.832  37.054  57.256  0.00  0.00           H  
ATOM    410  H03 SER    28      51.190  36.556  55.584  0.00  0.00           H  
ATOM    411  H04 SER    28      52.887  35.250  56.462  0.00  0.00           H  
ATOM    412  H11 SER    28      48.580  35.911  55.937  0.00  0.00           H  
ATOM    413  N   SER    29      50.980  34.100  58.930  0.00  0.00           N  
ATOM    414  CA  SER    29      50.820  33.590  60.310  0.00  0.00           C  
ATOM    415  C   SER    29      51.850  34.290  61.160  0.00  0.00           C  
ATOM    416  O   SER    29      52.110  34.030  62.320  0.00  0.00           O  
ATOM    417  CB  SER    29      50.970  32.080  60.140  0.00  0.00           C  
ATOM    418  OG  SER    29      52.350  31.770  59.800  0.00  0.00           O  
ATOM    419  H01 SER    29      49.876  33.781  60.820  0.00  0.00           H  
ATOM    420  H02 SER    29      50.311  31.735  59.343  0.00  0.00           H  
ATOM    421  H03 SER    29      50.702  31.580  61.071  0.00  0.00           H  
ATOM    422  H04 SER    29      52.622  32.302  59.049  0.00  0.00           H  
ATOM    423  H05 SER    29      51.864  33.934  58.470  0.00  0.00           H  
ATOM    424  N   THR    30      52.410  35.410  60.660  0.00  0.00           N  
ATOM    425  CA  THR    30      53.120  36.510  61.350  0.00  0.00           C  
ATOM    426  C   THR    30      52.360  37.150  62.430  0.00  0.00           C  
ATOM    427  O   THR    30      51.180  37.470  62.400  0.00  0.00           O  
ATOM    428  CB  THR    30      53.740  37.630  60.450  0.00  0.00           C  
ATOM    429  CG2 THR    30      55.130  37.060  60.150  0.00  0.00           C  
ATOM    430  OG1 THR    30      53.040  37.710  59.240  0.00  0.00           O  
ATOM    431  H01 THR    30      53.951  35.945  61.772  0.00  0.00           H  
ATOM    432  H02 THR    30      53.729  38.616  60.914  0.00  0.00           H  
ATOM    433  H03 THR    30      55.845  37.446  60.877  0.00  0.00           H  
ATOM    434  H04 THR    30      55.099  35.972  60.214  0.00  0.00           H  
ATOM    435  H05 THR    30      52.333  35.515  59.658  0.00  0.00           H  
ATOM    436  H06 THR    30      55.436  37.357  59.147  0.00  0.00           H  
ATOM    437  H07 THR    30      52.790  36.828  58.956  0.00  0.00           H  
ATOM    438  N   ASN    31      53.070  37.290  63.600  0.00  0.00           N  
ATOM    439  CA  ASN    31      52.460  37.830  64.840  0.00  0.00           C  
ATOM    440  C   ASN    31      52.390  39.390  64.790  0.00  0.00           C  
ATOM    441  O   ASN    31      53.440  40.020  64.720  0.00  0.00           O  
ATOM    442  CB  ASN    31      53.210  37.400  66.110  0.00  0.00           C  
ATOM    443  CG  ASN    31      53.040  35.870  66.150  0.00  0.00           C  
ATOM    444  ND2 ASN    31      54.010  35.120  65.490  0.00  0.00           N  
ATOM    445  OD1 ASN    31      52.180  35.390  66.820  0.00  0.00           O  
ATOM    446  H01 ASN    31      51.454  37.413  64.888  0.00  0.00           H  
ATOM    447  H02 ASN    31      52.825  37.886  67.006  0.00  0.00           H  
ATOM    448  H03 ASN    31      54.264  37.671  66.048  0.00  0.00           H  
ATOM    449  H04 ASN    31      53.976  34.111  65.522  0.00  0.00           H  
ATOM    450  H05 ASN    31      54.747  35.585  64.979  0.00  0.00           H  
ATOM    451  H08 ASN    31      54.042  37.015  63.615  0.00  0.00           H  
ATOM    452  N   VAL    32      51.210  40.030  64.970  0.00  0.00           N  
ATOM    453  CA  VAL    32      51.010  41.490  64.740  0.00  0.00           C  
ATOM    454  C   VAL    32      51.900  42.410  65.540  0.00  0.00           C  
ATOM    455  O   VAL    32      52.600  43.270  65.010  0.00  0.00           O  
ATOM    456  CB  VAL    32      49.500  41.850  64.890  0.00  0.00           C  
ATOM    457  CG1 VAL    32      49.360  43.400  64.920  0.00  0.00           C  
ATOM    458  CG2 VAL    32      48.810  41.280  63.660  0.00  0.00           C  
ATOM    459  H01 VAL    32      51.331  41.672  63.714  0.00  0.00           H  
ATOM    460  H02 VAL    32      49.062  41.448  65.803  0.00  0.00           H  
ATOM    461  H03 VAL    32      48.435  43.671  65.428  0.00  0.00           H  
ATOM    462  H04 VAL    32      50.207  43.832  65.453  0.00  0.00           H  
ATOM    463  H05 VAL    32      49.339  43.783  63.900  0.00  0.00           H  
ATOM    464  H06 VAL    32      50.417  39.486  65.279  0.00  0.00           H  
ATOM    465  H07 VAL    32      47.906  41.853  63.453  0.00  0.00           H  
ATOM    466  H08 VAL    32      49.483  41.341  62.804  0.00  0.00           H  
ATOM    467  H09 VAL    32      48.545  40.238  63.841  0.00  0.00           H  
ATOM    468  N   GLY    33      51.840  42.220  66.870  0.00  0.00           N  
ATOM    469  CA  GLY    33      52.480  43.080  67.830  0.00  0.00           C  
ATOM    470  C   GLY    33      52.320  44.590  67.710  0.00  0.00           C  
ATOM    471  O   GLY    33      51.250  45.210  67.520  0.00  0.00           O  
ATOM    472  H01 GLY    33      53.543  42.921  67.647  0.00  0.00           H  
ATOM    473  H02 GLY    33      52.100  42.798  68.812  0.00  0.00           H  
ATOM    474  H10 GLY    33      51.316  41.429  67.215  0.00  0.00           H  
ATOM    475  N   SER    34      53.510  45.210  67.850  0.00  0.00           N  
ATOM    476  CA  SER    34      53.820  46.570  67.300  0.00  0.00           C  
ATOM    477  C   SER    34      54.660  46.570  66.040  0.00  0.00           C  
ATOM    478  O   SER    34      55.240  47.560  65.720  0.00  0.00           O  
ATOM    479  CB  SER    34      54.590  47.590  68.230  0.00  0.00           C  
ATOM    480  OG  SER    34      55.830  47.050  68.750  0.00  0.00           O  
ATOM    481  H01 SER    34      52.790  46.893  67.148  0.00  0.00           H  
ATOM    482  H02 SER    34      53.945  47.809  69.081  0.00  0.00           H  
ATOM    483  H03 SER    34      54.238  44.728  68.357  0.00  0.00           H  
ATOM    484  H04 SER    34      54.815  48.487  67.653  0.00  0.00           H  
ATOM    485  H05 SER    34      56.138  46.345  68.176  0.00  0.00           H  
ATOM    486  N   ASN    35      54.790  45.440  65.400  0.00  0.00           N  
ATOM    487  CA  ASN    35      55.670  45.180  64.240  0.00  0.00           C  
ATOM    488  C   ASN    35      55.180  45.920  62.950  0.00  0.00           C  
ATOM    489  O   ASN    35      53.980  46.250  62.800  0.00  0.00           O  
ATOM    490  CB  ASN    35      55.820  43.730  63.900  0.00  0.00           C  
ATOM    491  CG  ASN    35      56.290  42.920  65.170  0.00  0.00           C  
ATOM    492  ND2 ASN    35      55.440  42.090  65.710  0.00  0.00           N  
ATOM    493  OD1 ASN    35      57.410  43.140  65.680  0.00  0.00           O  
ATOM    494  H01 ASN    35      56.639  45.564  64.560  0.00  0.00           H  
ATOM    495  H02 ASN    35      56.567  43.624  63.114  0.00  0.00           H  
ATOM    496  H03 ASN    35      54.862  43.339  63.556  0.00  0.00           H  
ATOM    497  H04 ASN    35      55.693  41.578  66.543  0.00  0.00           H  
ATOM    498  H05 ASN    35      54.529  41.959  65.295  0.00  0.00           H  
ATOM    499  H06 ASN    35      54.233  44.665  65.730  0.00  0.00           H  
ATOM    500  N   THR    36      56.160  46.240  62.040  0.00  0.00           N  
ATOM    501  CA  THR    36      55.910  46.860  60.720  0.00  0.00           C  
ATOM    502  C   THR    36      56.160  45.750  59.670  0.00  0.00           C  
ATOM    503  O   THR    36      57.150  44.970  59.820  0.00  0.00           O  
ATOM    504  CB  THR    36      56.700  48.140  60.420  0.00  0.00           C  
ATOM    505  CG2 THR    36      58.230  47.780  60.340  0.00  0.00           C  
ATOM    506  OG1 THR    36      56.350  48.780  59.160  0.00  0.00           O  
ATOM    507  H01 THR    36      54.884  47.226  60.698  0.00  0.00           H  
ATOM    508  H02 THR    36      56.458  48.836  61.224  0.00  0.00           H  
ATOM    509  H03 THR    36      58.796  48.457  60.980  0.00  0.00           H  
ATOM    510  H04 THR    36      58.380  46.754  60.675  0.00  0.00           H  
ATOM    511  H05 THR    36      58.574  47.881  59.311  0.00  0.00           H  
ATOM    512  H06 THR    36      57.117  46.038  62.290  0.00  0.00           H  
ATOM    513  H07 THR    36      56.104  48.110  58.518  0.00  0.00           H  
ATOM    514  N   TYR    37      55.340  45.640  58.600  0.00  0.00           N  
ATOM    515  CA  TYR    37      55.680  44.650  57.630  0.00  0.00           C  
ATOM    516  C   TYR    37      55.790  45.150  56.200  0.00  0.00           C  
ATOM    517  CB  TYR    37      54.900  43.330  57.750  0.00  0.00           C  
ATOM    518  CG  TYR    37      55.090  42.720  59.110  0.00  0.00           C  
ATOM    519  CD1 TYR    37      54.050  42.910  60.040  0.00  0.00           C  
ATOM    520  CD2 TYR    37      56.190  41.880  59.480  0.00  0.00           C  
ATOM    521  CE1 TYR    37      54.130  42.190  61.240  0.00  0.00           C  
ATOM    522  CE2 TYR    37      56.230  41.160  60.630  0.00  0.00           C  
ATOM    523  CZ  TYR    37      55.160  41.320  61.510  0.00  0.00           C  
ATOM    524  OH  TYR    37      55.110  40.380  62.600  0.00  0.00           O  
ATOM    525  OT1 TYR    37      56.940  45.450  55.750  0.00  0.00           O  
ATOM    526  OT2 TYR    37      54.750  45.250  55.510  0.00  0.00           O  
ATOM    527  H01 TYR    37      56.703  44.400  57.909  0.00  0.00           H  
ATOM    528  H02 TYR    37      55.737  45.524  55.177  0.00  0.00           H  
ATOM    529  H03 TYR    37      55.274  42.634  57.000  0.00  0.00           H  
ATOM    530  H04 TYR    37      53.840  43.525  57.590  0.00  0.00           H  
ATOM    531  H05 TYR    37      53.220  43.587  59.836  0.00  0.00           H  
ATOM    532  H06 TYR    37      57.041  41.816  58.801  0.00  0.00           H  
ATOM    533  H07 TYR    37      53.347  42.325  61.986  0.00  0.00           H  
ATOM    534  H08 TYR    37      54.527  46.230  58.493  0.00  0.00           H  
ATOM    535  H09 TYR    37      57.059  40.489  60.855  0.00  0.00           H  
ATOM    536  H10 TYR    37      55.756  40.627  63.266  0.00  0.00           H  
ATOM    537  H11 TYR    37      57.186  46.326  56.057  0.00  0.00           H  
ATOM    538  H12 TYR    37      54.429  44.374  55.284  0.00  0.00           H  
TER   
ENDMDL
MODEL        9
ATOM      1  N   LYS     1      26.730  30.570  27.240  0.00  0.00           N  
ATOM      2  CA  LYS     1      27.710  31.600  26.790  0.00  0.00           C  
ATOM      3  C   LYS     1      27.460  31.910  25.350  0.00  0.00           C  
ATOM      4  O   LYS     1      26.770  31.210  24.630  0.00  0.00           O  
ATOM      5  CB  LYS     1      29.180  31.070  27.050  0.00  0.00           C  
ATOM      6  CG  LYS     1      29.710  29.820  26.270  0.00  0.00           C  
ATOM      7  CD  LYS     1      31.200  29.610  26.440  0.00  0.00           C  
ATOM      8  CE  LYS     1      31.700  28.330  25.720  0.00  0.00           C  
ATOM      9  NZ  LYS     1      31.050  27.080  26.250  0.00  0.00           N1+
ATOM     10  H01 LYS     1      27.115  29.649  27.088  0.00  0.00           H  
ATOM     11  H02 LYS     1      26.536  30.696  28.223  0.00  0.00           H  
ATOM     12  H03 LYS     1      27.593  32.526  27.354  0.00  0.00           H  
ATOM     13  H04 LYS     1      29.142  30.724  28.083  0.00  0.00           H  
ATOM     14  H05 LYS     1      29.857  31.894  26.823  0.00  0.00           H  
ATOM     15  H06 LYS     1      29.522  29.991  25.210  0.00  0.00           H  
ATOM     16  H07 LYS     1      29.189  28.935  26.635  0.00  0.00           H  
ATOM     17  H08 LYS     1      31.401  29.493  27.505  0.00  0.00           H  
ATOM     18  H09 LYS     1      31.725  30.472  26.029  0.00  0.00           H  
ATOM     19  H10 LYS     1      32.772  28.247  25.898  0.00  0.00           H  
ATOM     20  H11 LYS     1      31.477  28.417  24.656  0.00  0.00           H  
ATOM     21  H12 LYS     1      30.141  26.967  25.824  0.00  0.00           H  
ATOM     22  H13 LYS     1      31.626  26.281  26.029  0.00  0.00           H  
ATOM     23  H14 LYS     1      30.945  27.153  27.252  0.00  0.00           H  
ATOM     24  N   CYS     2      28.070  33.020  24.920  0.00  0.00           N  
ATOM     25  CA  CYS     2      28.210  33.370  23.480  0.00  0.00           C  
ATOM     26  C   CYS     2      28.840  32.320  22.540  0.00  0.00           C  
ATOM     27  O   CYS     2      29.770  31.650  22.810  0.00  0.00           O  
ATOM     28  CB  CYS     2      28.910  34.720  23.380  0.00  0.00           C  
ATOM     29  SG  CYS     2      28.620  35.630  21.860  0.00  0.00           S  
ATOM     30  H01 CYS     2      27.191  33.409  23.094  0.00  0.00           H  
ATOM     31  H02 CYS     2      29.978  34.505  23.401  0.00  0.00           H  
ATOM     32  H03 CYS     2      28.571  35.337  24.212  0.00  0.00           H  
ATOM     33  H15 CYS     2      28.455  33.652  25.607  0.00  0.00           H  
ATOM     34  N   ASN     3      28.300  32.260  21.300  0.00  0.00           N  
ATOM     35  CA  ASN     3      29.050  31.690  20.230  0.00  0.00           C  
ATOM     36  C   ASN     3      30.380  32.510  19.930  0.00  0.00           C  
ATOM     37  O   ASN     3      30.290  33.780  19.830  0.00  0.00           O  
ATOM     38  CB  ASN     3      28.120  31.650  19.040  0.00  0.00           C  
ATOM     39  CG  ASN     3      27.270  30.370  18.860  0.00  0.00           C  
ATOM     40  ND2 ASN     3      26.760  30.150  17.610  0.00  0.00           N  
ATOM     41  OD1 ASN     3      27.230  29.460  19.600  0.00  0.00           O  
ATOM     42  H01 ASN     3      29.395  30.688  20.484  0.00  0.00           H  
ATOM     43  H02 ASN     3      28.773  31.683  18.168  0.00  0.00           H  
ATOM     44  H03 ASN     3      27.434  32.492  19.129  0.00  0.00           H  
ATOM     45  H04 ASN     3      27.370  32.617  21.134  0.00  0.00           H  
ATOM     46  H05 ASN     3      26.286  29.282  17.403  0.00  0.00           H  
ATOM     47  H06 ASN     3      26.857  30.855  16.894  0.00  0.00           H  
ATOM     48  N   THR     4      31.510  31.890  19.700  0.00  0.00           N  
ATOM     49  CA  THR     4      32.900  32.430  19.600  0.00  0.00           C  
ATOM     50  C   THR     4      33.610  32.660  20.950  0.00  0.00           C  
ATOM     51  O   THR     4      33.070  33.270  21.870  0.00  0.00           O  
ATOM     52  CB  THR     4      33.130  33.550  18.540  0.00  0.00           C  
ATOM     53  CG2 THR     4      32.690  33.060  17.130  0.00  0.00           C  
ATOM     54  OG1 THR     4      32.490  34.730  18.840  0.00  0.00           O  
ATOM     55  H01 THR     4      33.436  31.587  19.164  0.00  0.00           H  
ATOM     56  H02 THR     4      34.200  33.759  18.550  0.00  0.00           H  
ATOM     57  H03 THR     4      31.829  33.639  16.797  0.00  0.00           H  
ATOM     58  H04 THR     4      33.511  33.194  16.426  0.00  0.00           H  
ATOM     59  H05 THR     4      32.421  32.005  17.179  0.00  0.00           H  
ATOM     60  H06 THR     4      32.366  35.241  18.037  0.00  0.00           H  
ATOM     61  H07 THR     4      31.430  30.892  19.570  0.00  0.00           H  
ATOM     62  N   ALA     5      34.870  32.310  21.010  0.00  0.00           N  
ATOM     63  CA  ALA     5      35.500  32.330  22.320  0.00  0.00           C  
ATOM     64  C   ALA     5      35.740  33.720  22.940  0.00  0.00           C  
ATOM     65  O   ALA     5      35.450  33.920  24.100  0.00  0.00           O  
ATOM     66  CB  ALA     5      36.890  31.640  22.220  0.00  0.00           C  
ATOM     67  H01 ALA     5      34.790  31.818  22.969  0.00  0.00           H  
ATOM     68  H02 ALA     5      37.617  32.202  22.806  0.00  0.00           H  
ATOM     69  H03 ALA     5      36.820  30.624  22.607  0.00  0.00           H  
ATOM     70  H04 ALA     5      37.208  31.611  21.178  0.00  0.00           H  
ATOM     71  H07 ALA     5      35.382  32.038  20.183  0.00  0.00           H  
ATOM     72  N   THR     6      36.210  34.710  22.110  0.00  0.00           N  
ATOM     73  CA  THR     6      36.500  36.120  22.530  0.00  0.00           C  
ATOM     74  C   THR     6      35.150  36.910  22.770  0.00  0.00           C  
ATOM     75  O   THR     6      35.170  37.940  23.460  0.00  0.00           O  
ATOM     76  CB  THR     6      37.430  36.830  21.550  0.00  0.00           C  
ATOM     77  CG2 THR     6      36.680  37.070  20.260  0.00  0.00           C  
ATOM     78  OG1 THR     6      37.770  38.120  22.000  0.00  0.00           O  
ATOM     79  H01 THR     6      37.038  36.090  23.478  0.00  0.00           H  
ATOM     80  H02 THR     6      38.316  36.205  21.439  0.00  0.00           H  
ATOM     81  H03 THR     6      35.783  37.654  20.465  0.00  0.00           H  
ATOM     82  H04 THR     6      37.317  37.616  19.565  0.00  0.00           H  
ATOM     83  H05 THR     6      36.373  34.469  21.143  0.00  0.00           H  
ATOM     84  H06 THR     6      36.397  36.114  19.820  0.00  0.00           H  
ATOM     85  H07 THR     6      37.912  38.101  22.949  0.00  0.00           H  
ATOM     86  N   CYS     7      33.980  36.490  22.260  0.00  0.00           N  
ATOM     87  CA  CYS     7      32.670  37.110  22.580  0.00  0.00           C  
ATOM     88  C   CYS     7      32.300  36.550  23.920  0.00  0.00           C  
ATOM     89  O   CYS     7      31.970  37.320  24.780  0.00  0.00           O  
ATOM     90  CB  CYS     7      31.600  36.640  21.590  0.00  0.00           C  
ATOM     91  SG  CYS     7      29.900  37.190  21.950  0.00  0.00           S  
ATOM     92  H01 CYS     7      32.732  38.198  22.548  0.00  0.00           H  
ATOM     93  H02 CYS     7      31.583  35.553  21.663  0.00  0.00           H  
ATOM     94  H03 CYS     7      31.871  37.010  20.601  0.00  0.00           H  
ATOM     95  H08 CYS     7      33.993  35.707  21.622  0.00  0.00           H  
ATOM     96  N   ALA     8      32.480  35.240  24.240  0.00  0.00           N  
ATOM     97  CA  ALA     8      32.090  34.760  25.510  0.00  0.00           C  
ATOM     98  C   ALA     8      33.050  35.150  26.650  0.00  0.00           C  
ATOM     99  O   ALA     8      32.540  35.300  27.810  0.00  0.00           O  
ATOM    100  CB  ALA     8      31.990  33.240  25.440  0.00  0.00           C  
ATOM    101  H01 ALA     8      31.132  35.224  25.745  0.00  0.00           H  
ATOM    102  H02 ALA     8      31.095  32.961  24.884  0.00  0.00           H  
ATOM    103  H03 ALA     8      32.870  32.840  24.936  0.00  0.00           H  
ATOM    104  H04 ALA     8      32.893  34.609  23.568  0.00  0.00           H  
ATOM    105  H05 ALA     8      31.932  32.832  26.449  0.00  0.00           H  
ATOM    106  N   THR     9      34.280  35.370  26.320  0.00  0.00           N  
ATOM    107  CA  THR     9      35.340  35.970  27.110  0.00  0.00           C  
ATOM    108  C   THR     9      35.000  37.400  27.390  0.00  0.00           C  
ATOM    109  O   THR     9      35.270  37.980  28.410  0.00  0.00           O  
ATOM    110  CB  THR     9      36.720  35.690  26.530  0.00  0.00           C  
ATOM    111  CG2 THR     9      37.770  36.190  27.540  0.00  0.00           C  
ATOM    112  OG1 THR     9      37.000  34.340  26.360  0.00  0.00           O  
ATOM    113  H01 THR     9      35.408  35.495  28.088  0.00  0.00           H  
ATOM    114  H02 THR     9      36.744  36.183  25.558  0.00  0.00           H  
ATOM    115  H03 THR     9      38.631  36.586  27.002  0.00  0.00           H  
ATOM    116  H04 THR     9      37.336  36.976  28.157  0.00  0.00           H  
ATOM    117  H05 THR     9      38.087  35.363  28.175  0.00  0.00           H  
ATOM    118  H06 THR     9      34.539  35.086  25.386  0.00  0.00           H  
ATOM    119  H07 THR     9      37.038  34.136  25.423  0.00  0.00           H  
ATOM    120  N   GLN    10      34.400  38.090  26.400  0.00  0.00           N  
ATOM    121  CA  GLN    10      33.840  39.440  26.640  0.00  0.00           C  
ATOM    122  C   GLN    10      32.710  39.510  27.610  0.00  0.00           C  
ATOM    123  O   GLN    10      32.720  40.290  28.440  0.00  0.00           O  
ATOM    124  CB  GLN    10      33.570  40.070  25.160  0.00  0.00           C  
ATOM    125  CG  GLN    10      33.100  41.600  25.070  0.00  0.00           C  
ATOM    126  CD  GLN    10      31.580  41.750  25.260  0.00  0.00           C  
ATOM    127  NE2 GLN    10      31.020  42.950  25.020  0.00  0.00           N  
ATOM    128  OE1 GLN    10      31.030  40.690  25.550  0.00  0.00           O  
ATOM    129  H01 GLN    10      34.550  40.062  27.185  0.00  0.00           H  
ATOM    130  H02 GLN    10      32.725  39.502  24.772  0.00  0.00           H  
ATOM    131  H03 GLN    10      34.498  39.981  24.595  0.00  0.00           H  
ATOM    132  H04 GLN    10      33.352  41.971  24.077  0.00  0.00           H  
ATOM    133  H05 GLN    10      33.610  42.171  25.845  0.00  0.00           H  
ATOM    134  H06 GLN    10      30.021  43.067  25.107  0.00  0.00           H  
ATOM    135  H07 GLN    10      31.599  43.733  24.753  0.00  0.00           H  
ATOM    136  H08 GLN    10      34.331  37.680  25.480  0.00  0.00           H  
ATOM    137  N   ARG    11      31.760  38.600  27.500  0.00  0.00           N  
ATOM    138  CA  ARG    11      30.580  38.540  28.250  0.00  0.00           C  
ATOM    139  C   ARG    11      30.870  38.160  29.690  0.00  0.00           C  
ATOM    140  O   ARG    11      30.240  38.680  30.610  0.00  0.00           O  
ATOM    141  CB  ARG    11      29.610  37.560  27.620  0.00  0.00           C  
ATOM    142  CG  ARG    11      29.060  37.990  26.200  0.00  0.00           C  
ATOM    143  CD  ARG    11      28.030  39.170  26.340  0.00  0.00           C  
ATOM    144  NE  ARG    11      27.230  39.270  25.070  0.00  0.00           N  
ATOM    145  CZ  ARG    11      27.640  39.780  23.980  0.00  0.00           C  
ATOM    146  NH1 ARG    11      28.870  40.090  23.730  0.00  0.00           N1+
ATOM    147  NH2 ARG    11      26.840  39.770  22.970  0.00  0.00           N  
ATOM    148  H01 ARG    11      30.123  39.530  28.253  0.00  0.00           H  
ATOM    149  H02 ARG    11      28.746  37.516  28.283  0.00  0.00           H  
ATOM    150  H03 ARG    11      30.118  36.602  27.512  0.00  0.00           H  
ATOM    151  H04 ARG    11      28.557  37.137  25.745  0.00  0.00           H  
ATOM    152  H05 ARG    11      29.893  38.313  25.575  0.00  0.00           H  
ATOM    153  H06 ARG    11      28.561  40.105  26.517  0.00  0.00           H  
ATOM    154  H07 ARG    11      27.363  38.977  27.180  0.00  0.00           H  
ATOM    155  H08 ARG    11      31.898  37.877  26.808  0.00  0.00           H  
ATOM    156  H09 ARG    11      26.290  38.902  25.084  0.00  0.00           H  
ATOM    157  H10 ARG    11      29.136  40.393  22.804  0.00  0.00           H  
ATOM    158  H11 ARG    11      29.565  40.029  24.461  0.00  0.00           H  
ATOM    159  H12 ARG    11      25.889  39.450  23.083  0.00  0.00           H  
ATOM    160  H13 ARG    11      27.164  40.082  22.066  0.00  0.00           H  
ATOM    161  N   LEU    12      31.890  37.270  29.860  0.00  0.00           N  
ATOM    162  CA  LEU    12      32.470  37.070  31.180  0.00  0.00           C  
ATOM    163  C   LEU    12      33.200  38.330  31.730  0.00  0.00           C  
ATOM    164  O   LEU    12      33.000  38.750  32.850  0.00  0.00           O  
ATOM    165  CB  LEU    12      33.570  36.010  31.230  0.00  0.00           C  
ATOM    166  CG  LEU    12      33.190  34.550  31.030  0.00  0.00           C  
ATOM    167  CD1 LEU    12      34.460  33.670  31.330  0.00  0.00           C  
ATOM    168  CD2 LEU    12      31.950  34.070  31.820  0.00  0.00           C  
ATOM    169  H01 LEU    12      31.591  36.788  31.759  0.00  0.00           H  
ATOM    170  H02 LEU    12      33.928  36.050  32.259  0.00  0.00           H  
ATOM    171  H03 LEU    12      34.294  36.262  30.456  0.00  0.00           H  
ATOM    172  H04 LEU    12      32.873  34.438  29.993  0.00  0.00           H  
ATOM    173  H05 LEU    12      35.269  34.309  31.684  0.00  0.00           H  
ATOM    174  H06 LEU    12      34.219  32.933  32.096  0.00  0.00           H  
ATOM    175  H07 LEU    12      34.773  33.160  30.419  0.00  0.00           H  
ATOM    176  H08 LEU    12      31.103  33.973  31.141  0.00  0.00           H  
ATOM    177  H09 LEU    12      32.161  33.103  32.277  0.00  0.00           H  
ATOM    178  H10 LEU    12      31.711  34.796  32.597  0.00  0.00           H  
ATOM    179  H14 LEU    12      32.243  36.750  29.070  0.00  0.00           H  
ATOM    180  N   ALA    13      34.070  38.990  30.890  0.00  0.00           N  
ATOM    181  CA  ALA    13      34.930  40.060  31.280  0.00  0.00           C  
ATOM    182  C   ALA    13      34.180  41.400  31.520  0.00  0.00           C  
ATOM    183  O   ALA    13      34.430  42.060  32.530  0.00  0.00           O  
ATOM    184  CB  ALA    13      36.110  40.250  30.340  0.00  0.00           C  
ATOM    185  H01 ALA    13      35.334  39.750  32.244  0.00  0.00           H  
ATOM    186  H02 ALA    13      36.983  39.739  30.746  0.00  0.00           H  
ATOM    187  H03 ALA    13      35.867  39.833  29.363  0.00  0.00           H  
ATOM    188  H04 ALA    13      36.327  41.313  30.238  0.00  0.00           H  
ATOM    189  H11 ALA    13      34.102  38.694  29.925  0.00  0.00           H  
ATOM    190  N   ASN    14      33.240  41.800  30.660  0.00  0.00           N  
ATOM    191  CA  ASN    14      32.660  43.110  30.670  0.00  0.00           C  
ATOM    192  C   ASN    14      31.560  43.240  31.680  0.00  0.00           C  
ATOM    193  O   ASN    14      31.190  44.320  32.060  0.00  0.00           O  
ATOM    194  CB  ASN    14      32.090  43.720  29.310  0.00  0.00           C  
ATOM    195  CG  ASN    14      33.160  43.880  28.270  0.00  0.00           C  
ATOM    196  ND2 ASN    14      32.880  44.560  27.130  0.00  0.00           N  
ATOM    197  OD1 ASN    14      34.230  43.360  28.410  0.00  0.00           O  
ATOM    198  H01 ASN    14      33.552  43.689  30.911  0.00  0.00           H  
ATOM    199  H02 ASN    14      31.686  44.708  29.530  0.00  0.00           H  
ATOM    200  H03 ASN    14      31.319  43.055  28.922  0.00  0.00           H  
ATOM    201  H04 ASN    14      33.583  44.651  26.411  0.00  0.00           H  
ATOM    202  H05 ASN    14      32.920  41.142  29.964  0.00  0.00           H  
ATOM    203  H06 ASN    14      31.968  44.975  27.000  0.00  0.00           H  
ATOM    204  N   PHE    15      31.020  42.130  32.170  0.00  0.00           N  
ATOM    205  CA  PHE    15      30.260  41.900  33.320  0.00  0.00           C  
ATOM    206  C   PHE    15      30.920  42.400  34.640  0.00  0.00           C  
ATOM    207  O   PHE    15      32.000  41.930  35.010  0.00  0.00           O  
ATOM    208  CB  PHE    15      29.780  40.420  33.320  0.00  0.00           C  
ATOM    209  CG  PHE    15      28.870  40.060  34.450  0.00  0.00           C  
ATOM    210  CD1 PHE    15      27.500  40.380  34.300  0.00  0.00           C  
ATOM    211  CD2 PHE    15      29.390  39.500  35.640  0.00  0.00           C  
ATOM    212  CE1 PHE    15      26.600  40.050  35.330  0.00  0.00           C  
ATOM    213  CE2 PHE    15      28.470  39.200  36.680  0.00  0.00           C  
ATOM    214  CZ  PHE    15      27.090  39.480  36.530  0.00  0.00           C  
ATOM    215  H01 PHE    15      29.370  42.529  33.287  0.00  0.00           H  
ATOM    216  H02 PHE    15      30.673  39.806  33.436  0.00  0.00           H  
ATOM    217  H03 PHE    15      29.252  40.233  32.385  0.00  0.00           H  
ATOM    218  H04 PHE    15      27.146  40.877  33.397  0.00  0.00           H  
ATOM    219  H05 PHE    15      30.456  39.306  35.755  0.00  0.00           H  
ATOM    220  H06 PHE    15      25.533  40.232  35.205  0.00  0.00           H  
ATOM    221  H07 PHE    15      31.189  41.305  31.612  0.00  0.00           H  
ATOM    222  H08 PHE    15      28.831  38.749  37.604  0.00  0.00           H  
ATOM    223  H09 PHE    15      26.400  39.255  37.344  0.00  0.00           H  
ATOM    224  N   LEU    16      30.280  43.280  35.370  0.00  0.00           N  
ATOM    225  CA  LEU    16      30.770  43.830  36.660  0.00  0.00           C  
ATOM    226  C   LEU    16      30.250  43.100  37.890  0.00  0.00           C  
ATOM    227  O   LEU    16      29.090  42.690  37.940  0.00  0.00           O  
ATOM    228  CB  LEU    16      30.350  45.310  36.630  0.00  0.00           C  
ATOM    229  CG  LEU    16      30.730  46.160  37.870  0.00  0.00           C  
ATOM    230  CD1 LEU    16      32.220  46.240  38.060  0.00  0.00           C  
ATOM    231  CD2 LEU    16      30.080  47.530  37.580  0.00  0.00           C  
ATOM    232  H01 LEU    16      31.849  43.702  36.751  0.00  0.00           H  
ATOM    233  H02 LEU    16      29.260  45.301  36.609  0.00  0.00           H  
ATOM    234  H03 LEU    16      30.814  45.769  35.757  0.00  0.00           H  
ATOM    235  H04 LEU    16      30.376  45.732  38.808  0.00  0.00           H  
ATOM    236  H05 LEU    16      32.667  46.755  37.210  0.00  0.00           H  
ATOM    237  H06 LEU    16      32.441  46.790  38.975  0.00  0.00           H  
ATOM    238  H07 LEU    16      32.632  45.234  38.132  0.00  0.00           H  
ATOM    239  H08 LEU    16      29.133  47.603  38.115  0.00  0.00           H  
ATOM    240  H09 LEU    16      30.746  48.326  37.912  0.00  0.00           H  
ATOM    241  H10 LEU    16      29.387  43.609  35.030  0.00  0.00           H  
ATOM    242  H11 LEU    16      29.900  47.628  36.509  0.00  0.00           H  
ATOM    243  N   VAL    17      31.160  42.900  38.810  0.00  0.00           N  
ATOM    244  CA  VAL    17      30.880  42.460  40.160  0.00  0.00           C  
ATOM    245  C   VAL    17      31.360  43.500  41.170  0.00  0.00           C  
ATOM    246  O   VAL    17      32.540  43.920  41.270  0.00  0.00           O  
ATOM    247  CB  VAL    17      31.740  41.160  40.290  0.00  0.00           C  
ATOM    248  CG1 VAL    17      32.040  40.830  41.860  0.00  0.00           C  
ATOM    249  CG2 VAL    17      31.020  40.020  39.590  0.00  0.00           C  
ATOM    250  H01 VAL    17      29.818  42.305  40.349  0.00  0.00           H  
ATOM    251  H02 VAL    17      32.708  41.300  39.808  0.00  0.00           H  
ATOM    252  H03 VAL    17      32.822  41.495  42.228  0.00  0.00           H  
ATOM    253  H04 VAL    17      31.132  40.980  42.443  0.00  0.00           H  
ATOM    254  H05 VAL    17      32.368  39.795  41.958  0.00  0.00           H  
ATOM    255  H06 VAL    17      30.092  40.390  39.154  0.00  0.00           H  
ATOM    256  H07 VAL    17      31.656  39.617  38.802  0.00  0.00           H  
ATOM    257  H08 VAL    17      30.794  39.235  40.312  0.00  0.00           H  
ATOM    258  H12 VAL    17      32.125  43.064  38.560  0.00  0.00           H  
ATOM    259  N   HIP    18      30.430  43.960  41.980  0.00  0.00           N  
ATOM    260  CA  HIP    18      30.870  44.900  43.050  0.00  0.00           C  
ATOM    261  C   HIP    18      31.540  44.140  44.160  0.00  0.00           C  
ATOM    262  O   HIP    18      30.990  43.100  44.660  0.00  0.00           O  
ATOM    263  CB  HIP    18      29.800  45.970  43.460  0.00  0.00           C  
ATOM    264  CG  HIP    18      28.970  46.470  42.300  0.00  0.00           C  
ATOM    265  CD2 HIP    18      27.780  46.050  41.790  0.00  0.00           C  
ATOM    266  ND1 HIP    18      29.300  47.570  41.560  0.00  0.00           N1+
ATOM    267  CE1 HIP    18      28.430  47.720  40.570  0.00  0.00           C  
ATOM    268  NE2 HIP    18      27.440  46.780  40.680  0.00  0.00           N  
ATOM    269  H01 HIP    18      31.639  45.556  42.642  0.00  0.00           H  
ATOM    270  H02 HIP    18      30.342  46.828  43.858  0.00  0.00           H  
ATOM    271  H03 HIP    18      29.131  45.525  44.197  0.00  0.00           H  
ATOM    272  H04 HIP    18      27.179  45.243  42.207  0.00  0.00           H  
ATOM    273  H05 HIP    18      30.087  48.177  41.740  0.00  0.00           H  
ATOM    274  H06 HIP    18      28.493  48.476  39.788  0.00  0.00           H  
ATOM    275  H07 HIP    18      26.639  46.653  40.078  0.00  0.00           H  
ATOM    276  H09 HIP    18      29.462  43.688  41.881  0.00  0.00           H  
ATOM    277  N   SER    19      32.660  44.770  44.630  0.00  0.00           N  
ATOM    278  CA  SER    19      33.550  44.260  45.620  0.00  0.00           C  
ATOM    279  C   SER    19      33.030  44.350  47.010  0.00  0.00           C  
ATOM    280  O   SER    19      33.180  45.310  47.800  0.00  0.00           O  
ATOM    281  CB  SER    19      34.960  44.940  45.570  0.00  0.00           C  
ATOM    282  OG  SER    19      35.520  44.950  44.330  0.00  0.00           O  
ATOM    283  H01 SER    19      33.641  43.205  45.362  0.00  0.00           H  
ATOM    284  H02 SER    19      35.618  44.354  46.211  0.00  0.00           H  
ATOM    285  H03 SER    19      34.858  45.970  45.910  0.00  0.00           H  
ATOM    286  H04 SER    19      35.543  45.850  43.996  0.00  0.00           H  
ATOM    287  H08 SER    19      32.875  45.677  44.241  0.00  0.00           H  
ATOM    288  N   SER    20      32.240  43.380  47.500  0.00  0.00           N  
ATOM    289  CA  SER    20      31.740  43.250  48.880  0.00  0.00           C  
ATOM    290  C   SER    20      31.560  41.770  49.160  0.00  0.00           C  
ATOM    291  O   SER    20      31.070  41.000  48.360  0.00  0.00           O  
ATOM    292  CB  SER    20      30.390  43.900  49.230  0.00  0.00           C  
ATOM    293  OG  SER    20      30.400  45.290  48.840  0.00  0.00           O  
ATOM    294  H01 SER    20      32.485  43.778  49.475  0.00  0.00           H  
ATOM    295  H02 SER    20      30.225  43.830  50.305  0.00  0.00           H  
ATOM    296  H03 SER    20      29.590  43.381  48.702  0.00  0.00           H  
ATOM    297  H04 SER    20      29.589  45.711  49.134  0.00  0.00           H  
ATOM    298  H05 SER    20      31.958  42.660  46.850  0.00  0.00           H  
ATOM    299  N   ASN    21      32.230  41.220  50.200  0.00  0.00           N  
ATOM    300  CA  ASN    21      32.220  39.800  50.640  0.00  0.00           C  
ATOM    301  C   ASN    21      32.870  38.790  49.740  0.00  0.00           C  
ATOM    302  O   ASN    21      32.460  37.610  49.770  0.00  0.00           O  
ATOM    303  CB  ASN    21      30.850  39.290  51.060  0.00  0.00           C  
ATOM    304  CG  ASN    21      30.460  40.070  52.330  0.00  0.00           C  
ATOM    305  ND2 ASN    21      29.190  40.000  52.640  0.00  0.00           N  
ATOM    306  OD1 ASN    21      31.260  40.690  53.020  0.00  0.00           O  
ATOM    307  H01 ASN    21      32.869  39.875  51.512  0.00  0.00           H  
ATOM    308  H02 ASN    21      30.872  38.217  51.249  0.00  0.00           H  
ATOM    309  H03 ASN    21      30.122  39.470  50.269  0.00  0.00           H  
ATOM    310  H04 ASN    21      28.844  40.473  53.462  0.00  0.00           H  
ATOM    311  H05 ASN    21      32.805  41.849  50.741  0.00  0.00           H  
ATOM    312  H06 ASN    21      28.556  39.473  52.057  0.00  0.00           H  
ATOM    313  N   ASN    22      33.720  39.180  48.760  0.00  0.00           N  
ATOM    314  CA  ASN    22      34.390  38.290  47.800  0.00  0.00           C  
ATOM    315  C   ASN    22      35.370  37.310  48.340  0.00  0.00           C  
ATOM    316  O   ASN    22      36.550  37.620  48.640  0.00  0.00           O  
ATOM    317  CB  ASN    22      34.890  38.960  46.480  0.00  0.00           C  
ATOM    318  CG  ASN    22      34.020  40.030  45.830  0.00  0.00           C  
ATOM    319  ND2 ASN    22      32.790  39.540  45.420  0.00  0.00           N  
ATOM    320  OD1 ASN    22      34.350  41.220  45.670  0.00  0.00           O  
ATOM    321  H01 ASN    22      33.534  37.676  47.520  0.00  0.00           H  
ATOM    322  H02 ASN    22      34.896  38.146  45.755  0.00  0.00           H  
ATOM    323  H03 ASN    22      35.855  39.418  46.697  0.00  0.00           H  
ATOM    324  H04 ASN    22      32.125  40.155  44.974  0.00  0.00           H  
ATOM    325  H05 ASN    22      32.559  38.568  45.567  0.00  0.00           H  
ATOM    326  H07 ASN    22      33.910  40.169  48.682  0.00  0.00           H  
ATOM    327  N   PHE    23      35.020  36.010  48.330  0.00  0.00           N  
ATOM    328  CA  PHE    23      36.010  34.980  48.660  0.00  0.00           C  
ATOM    329  C   PHE    23      36.660  34.510  47.270  0.00  0.00           C  
ATOM    330  O   PHE    23      36.310  34.760  46.100  0.00  0.00           O  
ATOM    331  CB  PHE    23      35.520  33.800  49.550  0.00  0.00           C  
ATOM    332  CG  PHE    23      34.850  34.390  50.720  0.00  0.00           C  
ATOM    333  CD1 PHE    23      35.690  34.530  51.890  0.00  0.00           C  
ATOM    334  CD2 PHE    23      33.460  34.540  50.820  0.00  0.00           C  
ATOM    335  CE1 PHE    23      35.120  34.960  53.090  0.00  0.00           C  
ATOM    336  CE2 PHE    23      32.900  35.000  52.030  0.00  0.00           C  
ATOM    337  CZ  PHE    23      33.740  35.150  53.140  0.00  0.00           C  
ATOM    338  H01 PHE    23      36.754  35.423  49.321  0.00  0.00           H  
ATOM    339  H02 PHE    23      36.357  33.173  49.858  0.00  0.00           H  
ATOM    340  H03 PHE    23      34.821  33.176  48.993  0.00  0.00           H  
ATOM    341  H04 PHE    23      36.755  34.303  51.835  0.00  0.00           H  
ATOM    342  H05 PHE    23      32.818  34.304  49.971  0.00  0.00           H  
ATOM    343  H06 PHE    23      34.074  35.744  48.095  0.00  0.00           H  
ATOM    344  H07 PHE    23      35.740  35.143  53.968  0.00  0.00           H  
ATOM    345  H08 PHE    23      31.838  35.233  52.099  0.00  0.00           H  
ATOM    346  H09 PHE    23      33.291  35.430  54.093  0.00  0.00           H  
ATOM    347  N   GLY    24      37.830  33.900  47.620  0.00  0.00           N  
ATOM    348  CA  GLY    24      38.700  33.220  46.640  0.00  0.00           C  
ATOM    349  C   GLY    24      39.940  33.980  46.250  0.00  0.00           C  
ATOM    350  O   GLY    24      40.910  33.510  45.770  0.00  0.00           O  
ATOM    351  H01 GLY    24      38.109  33.117  45.730  0.00  0.00           H  
ATOM    352  H02 GLY    24      39.008  32.266  47.067  0.00  0.00           H  
ATOM    353  H10 GLY    24      38.112  33.914  48.590  0.00  0.00           H  
ATOM    354  N   ALA    25      39.920  35.220  46.690  0.00  0.00           N  
ATOM    355  CA  ALA    25      41.060  36.080  46.730  0.00  0.00           C  
ATOM    356  C   ALA    25      42.000  35.560  47.690  0.00  0.00           C  
ATOM    357  O   ALA    25      41.680  34.970  48.750  0.00  0.00           O  
ATOM    358  CB  ALA    25      40.580  37.550  46.970  0.00  0.00           C  
ATOM    359  H01 ALA    25      41.600  36.108  45.784  0.00  0.00           H  
ATOM    360  H02 ALA    25      39.607  37.538  47.462  0.00  0.00           H  
ATOM    361  H03 ALA    25      39.040  35.588  47.022  0.00  0.00           H  
ATOM    362  H04 ALA    25      41.300  38.069  47.603  0.00  0.00           H  
ATOM    363  H05 ALA    25      40.497  38.066  46.014  0.00  0.00           H  
ATOM    364  N   ILE    26      43.320  35.670  47.330  0.00  0.00           N  
ATOM    365  CA  ILE    26      44.510  35.320  48.090  0.00  0.00           C  
ATOM    366  C   ILE    26      44.610  36.080  49.420  0.00  0.00           C  
ATOM    367  O   ILE    26      44.860  37.280  49.390  0.00  0.00           O  
ATOM    368  CB  ILE    26      45.760  35.440  47.110  0.00  0.00           C  
ATOM    369  CG1 ILE    26      45.570  34.560  45.920  0.00  0.00           C  
ATOM    370  CG2 ILE    26      46.980  35.050  47.910  0.00  0.00           C  
ATOM    371  CD  ILE    26      46.760  34.400  44.980  0.00  0.00           C  
ATOM    372  H01 ILE    26      44.469  34.287  48.436  0.00  0.00           H  
ATOM    373  H02 ILE    26      45.874  36.455  46.728  0.00  0.00           H  
ATOM    374  H03 ILE    26      44.803  35.053  45.323  0.00  0.00           H  
ATOM    375  H04 ILE    26      45.301  33.568  46.283  0.00  0.00           H  
ATOM    376  H05 ILE    26      47.768  35.786  47.751  0.00  0.00           H  
ATOM    377  H06 ILE    26      43.489  36.047  46.408  0.00  0.00           H  
ATOM    378  H07 ILE    26      46.725  35.015  48.969  0.00  0.00           H  
ATOM    379  H08 ILE    26      47.329  34.069  47.587  0.00  0.00           H  
ATOM    380  H09 ILE    26      47.629  34.068  45.548  0.00  0.00           H  
ATOM    381  H10 ILE    26      46.523  33.661  44.215  0.00  0.00           H  
ATOM    382  H11 ILE    26      46.980  35.356  44.506  0.00  0.00           H  
ATOM    383  N   LEU    27      44.330  35.420  50.590  0.00  0.00           N  
ATOM    384  CA  LEU    27      44.460  35.930  51.930  0.00  0.00           C  
ATOM    385  C   LEU    27      45.860  36.310  52.340  0.00  0.00           C  
ATOM    386  O   LEU    27      46.920  35.760  51.940  0.00  0.00           O  
ATOM    387  CB  LEU    27      43.840  34.940  52.970  0.00  0.00           C  
ATOM    388  CG  LEU    27      42.290  34.670  52.900  0.00  0.00           C  
ATOM    389  CD1 LEU    27      41.670  33.560  53.750  0.00  0.00           C  
ATOM    390  CD2 LEU    27      41.540  35.920  53.230  0.00  0.00           C  
ATOM    391  H01 LEU    27      43.898  36.864  51.922  0.00  0.00           H  
ATOM    392  H02 LEU    27      43.988  35.429  53.933  0.00  0.00           H  
ATOM    393  H03 LEU    27      44.343  33.981  52.845  0.00  0.00           H  
ATOM    394  H04 LEU    27      42.194  34.317  51.873  0.00  0.00           H  
ATOM    395  H05 LEU    27      40.675  33.327  53.372  0.00  0.00           H  
ATOM    396  H06 LEU    27      42.296  32.669  53.698  0.00  0.00           H  
ATOM    397  H07 LEU    27      41.596  33.893  54.785  0.00  0.00           H  
ATOM    398  H08 LEU    27      40.574  35.660  53.663  0.00  0.00           H  
ATOM    399  H09 LEU    27      42.112  36.509  53.947  0.00  0.00           H  
ATOM    400  H10 LEU    27      41.385  36.502  52.322  0.00  0.00           H  
ATOM    401  H12 LEU    27      43.996  34.471  50.501  0.00  0.00           H  
ATOM    402  N   SER    28      46.050  37.390  53.120  0.00  0.00           N  
ATOM    403  CA  SER    28      47.410  37.670  53.520  0.00  0.00           C  
ATOM    404  C   SER    28      47.980  36.730  54.570  0.00  0.00           C  
ATOM    405  O   SER    28      47.260  36.240  55.440  0.00  0.00           O  
ATOM    406  CB  SER    28      47.680  39.180  53.960  0.00  0.00           C  
ATOM    407  OG  SER    28      49.110  39.370  54.270  0.00  0.00           O  
ATOM    408  H01 SER    28      47.946  37.489  52.589  0.00  0.00           H  
ATOM    409  H02 SER    28      47.090  39.403  54.849  0.00  0.00           H  
ATOM    410  H03 SER    28      47.394  39.849  53.148  0.00  0.00           H  
ATOM    411  H04 SER    28      49.464  38.565  54.655  0.00  0.00           H  
ATOM    412  H11 SER    28      45.280  37.976  53.411  0.00  0.00           H  
ATOM    413  N   SER    29      49.320  36.550  54.550  0.00  0.00           N  
ATOM    414  CA  SER    29      50.030  35.770  55.550  0.00  0.00           C  
ATOM    415  C   SER    29      50.970  36.590  56.370  0.00  0.00           C  
ATOM    416  O   SER    29      51.600  36.000  57.240  0.00  0.00           O  
ATOM    417  CB  SER    29      50.620  34.440  55.110  0.00  0.00           C  
ATOM    418  OG  SER    29      51.100  34.470  53.760  0.00  0.00           O  
ATOM    419  H01 SER    29      49.221  35.447  56.205  0.00  0.00           H  
ATOM    420  H02 SER    29      49.827  33.694  55.162  0.00  0.00           H  
ATOM    421  H03 SER    29      51.450  34.190  55.771  0.00  0.00           H  
ATOM    422  H04 SER    29      51.074  35.371  53.430  0.00  0.00           H  
ATOM    423  H05 SER    29      49.852  36.977  53.806  0.00  0.00           H  
ATOM    424  N   THR    30      51.150  37.850  56.080  0.00  0.00           N  
ATOM    425  CA  THR    30      52.210  38.640  56.610  0.00  0.00           C  
ATOM    426  C   THR    30      51.550  39.530  57.600  0.00  0.00           C  
ATOM    427  O   THR    30      50.490  40.100  57.360  0.00  0.00           O  
ATOM    428  CB  THR    30      53.080  39.380  55.640  0.00  0.00           C  
ATOM    429  CG2 THR    30      52.340  40.630  55.140  0.00  0.00           C  
ATOM    430  OG1 THR    30      54.260  39.870  56.220  0.00  0.00           O  
ATOM    431  H01 THR    30      52.958  37.977  57.045  0.00  0.00           H  
ATOM    432  H02 THR    30      53.317  38.664  54.853  0.00  0.00           H  
ATOM    433  H03 THR    30      51.407  40.744  55.691  0.00  0.00           H  
ATOM    434  H04 THR    30      52.964  41.510  55.298  0.00  0.00           H  
ATOM    435  H05 THR    30      50.501  38.290  55.444  0.00  0.00           H  
ATOM    436  H06 THR    30      52.123  40.524  54.077  0.00  0.00           H  
ATOM    437  H07 THR    30      54.573  39.250  56.882  0.00  0.00           H  
ATOM    438  N   ASN    31      52.140  39.740  58.740  0.00  0.00           N  
ATOM    439  CA  ASN    31      51.810  40.700  59.760  0.00  0.00           C  
ATOM    440  C   ASN    31      51.580  42.170  59.370  0.00  0.00           C  
ATOM    441  O   ASN    31      52.230  42.760  58.520  0.00  0.00           O  
ATOM    442  CB  ASN    31      52.870  40.610  60.920  0.00  0.00           C  
ATOM    443  CG  ASN    31      52.960  39.180  61.460  0.00  0.00           C  
ATOM    444  ND2 ASN    31      52.000  38.710  62.270  0.00  0.00           N  
ATOM    445  OD1 ASN    31      53.900  38.460  61.280  0.00  0.00           O  
ATOM    446  H01 ASN    31      50.808  40.392  60.060  0.00  0.00           H  
ATOM    447  H02 ASN    31      52.561  41.272  61.729  0.00  0.00           H  
ATOM    448  H03 ASN    31      53.846  40.911  60.539  0.00  0.00           H  
ATOM    449  H04 ASN    31      52.078  37.781  62.659  0.00  0.00           H  
ATOM    450  H05 ASN    31      51.199  39.285  62.491  0.00  0.00           H  
ATOM    451  H08 ASN    31      52.936  39.150  58.936  0.00  0.00           H  
ATOM    452  N   VAL    32      50.610  42.850  60.040  0.00  0.00           N  
ATOM    453  CA  VAL    32      50.210  44.260  59.830  0.00  0.00           C  
ATOM    454  C   VAL    32      51.070  45.160  60.780  0.00  0.00           C  
ATOM    455  O   VAL    32      51.630  46.210  60.320  0.00  0.00           O  
ATOM    456  CB  VAL    32      48.720  44.380  60.140  0.00  0.00           C  
ATOM    457  CG1 VAL    32      48.340  45.890  60.270  0.00  0.00           C  
ATOM    458  CG2 VAL    32      47.940  43.560  59.110  0.00  0.00           C  
ATOM    459  H01 VAL    32      50.379  44.583  58.803  0.00  0.00           H  
ATOM    460  H02 VAL    32      48.449  43.952  61.105  0.00  0.00           H  
ATOM    461  H03 VAL    32      47.379  45.980  60.776  0.00  0.00           H  
ATOM    462  H04 VAL    32      49.104  46.409  60.849  0.00  0.00           H  
ATOM    463  H05 VAL    32      48.271  46.335  59.277  0.00  0.00           H  
ATOM    464  H06 VAL    32      50.111  42.340  60.755  0.00  0.00           H  
ATOM    465  H07 VAL    32      47.030  44.093  58.836  0.00  0.00           H  
ATOM    466  H08 VAL    32      48.555  43.411  58.222  0.00  0.00           H  
ATOM    467  H09 VAL    32      47.679  42.592  59.538  0.00  0.00           H  
ATOM    468  N   GLY    33      51.320  44.790  62.050  0.00  0.00           N  
ATOM    469  CA  GLY    33      52.080  45.660  63.050  0.00  0.00           C  
ATOM    470  C   GLY    33      51.390  47.070  63.380  0.00  0.00           C  
ATOM    471  O   GLY    33      50.290  47.400  62.860  0.00  0.00           O  
ATOM    472  H01 GLY    33      53.039  45.891  62.587  0.00  0.00           H  
ATOM    473  H02 GLY    33      52.174  45.102  63.982  0.00  0.00           H  
ATOM    474  H10 GLY    33      50.987  43.888  62.359  0.00  0.00           H  
ATOM    475  N   SER    34      52.060  47.930  64.210  0.00  0.00           N  
ATOM    476  CA  SER    34      51.590  49.330  64.510  0.00  0.00           C  
ATOM    477  C   SER    34      52.400  50.290  63.740  0.00  0.00           C  
ATOM    478  O   SER    34      52.230  51.550  63.820  0.00  0.00           O  
ATOM    479  CB  SER    34      51.660  49.540  66.060  0.00  0.00           C  
ATOM    480  OG  SER    34      52.980  49.140  66.590  0.00  0.00           O  
ATOM    481  H01 SER    34      50.557  49.493  64.204  0.00  0.00           H  
ATOM    482  H02 SER    34      50.896  48.920  66.529  0.00  0.00           H  
ATOM    483  H03 SER    34      52.914  47.609  64.644  0.00  0.00           H  
ATOM    484  H04 SER    34      51.489  50.592  66.286  0.00  0.00           H  
ATOM    485  H05 SER    34      53.304  48.379  66.102  0.00  0.00           H  
ATOM    486  N   ASN    35      53.410  49.780  62.990  0.00  0.00           N  
ATOM    487  CA  ASN    35      54.310  50.560  62.130  0.00  0.00           C  
ATOM    488  C   ASN    35      53.550  51.300  61.100  0.00  0.00           C  
ATOM    489  O   ASN    35      52.720  50.750  60.360  0.00  0.00           O  
ATOM    490  CB  ASN    35      55.570  49.790  61.520  0.00  0.00           C  
ATOM    491  CG  ASN    35      56.310  49.070  62.720  0.00  0.00           C  
ATOM    492  ND2 ASN    35      57.070  48.030  62.290  0.00  0.00           N  
ATOM    493  OD1 ASN    35      56.180  49.370  63.890  0.00  0.00           O  
ATOM    494  H01 ASN    35      54.778  51.269  62.813  0.00  0.00           H  
ATOM    495  H02 ASN    35      56.240  50.487  61.017  0.00  0.00           H  
ATOM    496  H03 ASN    35      55.239  49.052  60.789  0.00  0.00           H  
ATOM    497  H04 ASN    35      57.584  47.471  62.956  0.00  0.00           H  
ATOM    498  H05 ASN    35      57.121  47.816  61.304  0.00  0.00           H  
ATOM    499  H06 ASN    35      53.555  48.781  63.026  0.00  0.00           H  
ATOM    500  N   THR    36      53.770  52.590  60.950  0.00  0.00           N  
ATOM    501  CA  THR    36      53.220  53.330  59.760  0.00  0.00           C  
ATOM    502  C   THR    36      54.160  53.220  58.580  0.00  0.00           C  
ATOM    503  O   THR    36      55.330  53.010  58.890  0.00  0.00           O  
ATOM    504  CB  THR    36      52.830  54.780  60.030  0.00  0.00           C  
ATOM    505  CG2 THR    36      54.040  55.740  59.900  0.00  0.00           C  
ATOM    506  OG1 THR    36      51.810  55.160  59.110  0.00  0.00           O  
ATOM    507  H01 THR    36      52.280  52.834  59.519  0.00  0.00           H  
ATOM    508  H02 THR    36      52.467  54.853  61.055  0.00  0.00           H  
ATOM    509  H03 THR    36      54.884  55.203  59.468  0.00  0.00           H  
ATOM    510  H04 THR    36      53.773  56.576  59.254  0.00  0.00           H  
ATOM    511  H05 THR    36      54.314  56.115  60.886  0.00  0.00           H  
ATOM    512  H06 THR    36      54.313  53.088  61.641  0.00  0.00           H  
ATOM    513  H07 THR    36      51.521  54.389  58.616  0.00  0.00           H  
ATOM    514  N   TYR    37      53.690  53.370  57.280  0.00  0.00           N  
ATOM    515  CA  TYR    37      54.560  53.170  56.100  0.00  0.00           C  
ATOM    516  C   TYR    37      54.620  54.400  55.220  0.00  0.00           C  
ATOM    517  CB  TYR    37      54.100  51.910  55.310  0.00  0.00           C  
ATOM    518  CG  TYR    37      54.650  50.670  56.000  0.00  0.00           C  
ATOM    519  CD1 TYR    37      54.050  50.250  57.250  0.00  0.00           C  
ATOM    520  CD2 TYR    37      55.750  49.970  55.600  0.00  0.00           C  
ATOM    521  CE1 TYR    37      54.460  49.100  57.940  0.00  0.00           C  
ATOM    522  CE2 TYR    37      56.200  48.890  56.290  0.00  0.00           C  
ATOM    523  CZ  TYR    37      55.530  48.400  57.460  0.00  0.00           C  
ATOM    524  OH  TYR    37      56.120  47.320  58.130  0.00  0.00           O  
ATOM    525  OT1 TYR    37      55.680  55.100  55.090  0.00  0.00           O  
ATOM    526  OT2 TYR    37      53.600  54.600  54.480  0.00  0.00           O  
ATOM    527  H01 TYR    37      55.578  53.003  56.452  0.00  0.00           H  
ATOM    528  H02 TYR    37      54.686  55.196  55.962  0.00  0.00           H  
ATOM    529  H03 TYR    37      54.471  51.959  54.286  0.00  0.00           H  
ATOM    530  H04 TYR    37      53.011  51.866  55.290  0.00  0.00           H  
ATOM    531  H05 TYR    37      53.246  50.853  57.672  0.00  0.00           H  
ATOM    532  H06 TYR    37      56.282  50.286  54.703  0.00  0.00           H  
ATOM    533  H07 TYR    37      53.937  48.772  58.838  0.00  0.00           H  
ATOM    534  H08 TYR    37      52.723  53.624  57.136  0.00  0.00           H  
ATOM    535  H09 TYR    37      57.099  48.379  55.944  0.00  0.00           H  
ATOM    536  H10 TYR    37      56.309  46.618  57.503  0.00  0.00           H  
ATOM    537  H11 TYR    37      55.935  55.457  55.944  0.00  0.00           H  
ATOM    538  H12 TYR    37      53.288  53.762  54.131  0.00  0.00           H  
TER   
ENDMDL
MODEL       10
ATOM      1  N   LYS     1      27.550  27.440  32.270  0.00  0.00           N  
ATOM      2  CA  LYS     1      27.980  28.790  31.820  0.00  0.00           C  
ATOM      3  C   LYS     1      27.650  28.940  30.340  0.00  0.00           C  
ATOM      4  O   LYS     1      27.350  27.980  29.590  0.00  0.00           O  
ATOM      5  CB  LYS     1      29.520  29.110  31.950  0.00  0.00           C  
ATOM      6  CG  LYS     1      30.570  28.600  30.910  0.00  0.00           C  
ATOM      7  CD  LYS     1      32.010  29.040  31.260  0.00  0.00           C  
ATOM      8  CE  LYS     1      32.420  28.530  32.590  0.00  0.00           C  
ATOM      9  NZ  LYS     1      33.810  28.900  33.000  0.00  0.00           N1+
ATOM     10  H01 LYS     1      28.215  26.750  31.950  0.00  0.00           H  
ATOM     11  H02 LYS     1      27.502  27.420  33.279  0.00  0.00           H  
ATOM     12  H03 LYS     1      27.450  29.475  32.482  0.00  0.00           H  
ATOM     13  H04 LYS     1      29.793  28.545  32.841  0.00  0.00           H  
ATOM     14  H05 LYS     1      29.605  30.197  31.960  0.00  0.00           H  
ATOM     15  H06 LYS     1      30.317  29.034  29.943  0.00  0.00           H  
ATOM     16  H07 LYS     1      30.534  27.511  30.881  0.00  0.00           H  
ATOM     17  H08 LYS     1      32.040  30.129  31.285  0.00  0.00           H  
ATOM     18  H09 LYS     1      32.694  28.653  30.504  0.00  0.00           H  
ATOM     19  H10 LYS     1      32.399  27.442  32.522  0.00  0.00           H  
ATOM     20  H11 LYS     1      31.729  28.926  33.334  0.00  0.00           H  
ATOM     21  H12 LYS     1      34.404  28.931  32.184  0.00  0.00           H  
ATOM     22  H13 LYS     1      33.800  29.807  33.444  0.00  0.00           H  
ATOM     23  H14 LYS     1      34.165  28.212  33.648  0.00  0.00           H  
ATOM     24  N   CYS     2      27.700  30.210  29.900  0.00  0.00           N  
ATOM     25  CA  CYS     2      27.490  30.570  28.520  0.00  0.00           C  
ATOM     26  C   CYS     2      28.310  29.790  27.420  0.00  0.00           C  
ATOM     27  O   CYS     2      29.540  29.680  27.480  0.00  0.00           O  
ATOM     28  CB  CYS     2      27.790  32.110  28.380  0.00  0.00           C  
ATOM     29  SG  CYS     2      27.330  32.840  26.770  0.00  0.00           S  
ATOM     30  H01 CYS     2      26.458  30.288  28.313  0.00  0.00           H  
ATOM     31  H02 CYS     2      28.871  32.220  28.467  0.00  0.00           H  
ATOM     32  H03 CYS     2      27.239  32.635  29.160  0.00  0.00           H  
ATOM     33  H15 CYS     2      27.893  30.944  30.566  0.00  0.00           H  
ATOM     34  N   ASN     3      27.540  29.250  26.460  0.00  0.00           N  
ATOM     35  CA  ASN     3      27.980  28.690  25.120  0.00  0.00           C  
ATOM     36  C   ASN     3      28.950  29.580  24.390  0.00  0.00           C  
ATOM     37  O   ASN     3      28.750  30.790  24.280  0.00  0.00           O  
ATOM     38  CB  ASN     3      26.860  28.340  24.170  0.00  0.00           C  
ATOM     39  CG  ASN     3      25.890  27.220  24.580  0.00  0.00           C  
ATOM     40  ND2 ASN     3      24.630  27.340  24.100  0.00  0.00           N  
ATOM     41  OD1 ASN     3      26.270  26.190  25.210  0.00  0.00           O  
ATOM     42  H01 ASN     3      28.473  27.763  25.414  0.00  0.00           H  
ATOM     43  H02 ASN     3      27.365  27.952  23.285  0.00  0.00           H  
ATOM     44  H03 ASN     3      26.268  29.243  24.019  0.00  0.00           H  
ATOM     45  H04 ASN     3      26.549  29.212  26.654  0.00  0.00           H  
ATOM     46  H05 ASN     3      23.948  26.619  24.287  0.00  0.00           H  
ATOM     47  H06 ASN     3      24.372  28.150  23.555  0.00  0.00           H  
ATOM     48  N   THR     4      29.970  28.950  23.850  0.00  0.00           N  
ATOM     49  CA  THR     4      31.120  29.570  23.200  0.00  0.00           C  
ATOM     50  C   THR     4      32.180  29.930  24.150  0.00  0.00           C  
ATOM     51  O   THR     4      31.920  30.630  25.150  0.00  0.00           O  
ATOM     52  CB  THR     4      30.890  30.630  22.080  0.00  0.00           C  
ATOM     53  CG2 THR     4      29.880  30.070  21.060  0.00  0.00           C  
ATOM     54  OG1 THR     4      30.540  31.910  22.560  0.00  0.00           O  
ATOM     55  H01 THR     4      31.473  28.744  22.582  0.00  0.00           H  
ATOM     56  H02 THR     4      31.843  30.802  21.580  0.00  0.00           H  
ATOM     57  H03 THR     4      29.005  30.719  21.022  0.00  0.00           H  
ATOM     58  H04 THR     4      30.344  30.028  20.074  0.00  0.00           H  
ATOM     59  H05 THR     4      29.575  29.068  21.362  0.00  0.00           H  
ATOM     60  H06 THR     4      30.528  32.534  21.830  0.00  0.00           H  
ATOM     61  H07 THR     4      29.956  27.941  23.889  0.00  0.00           H  
ATOM     62  N   ALA     5      33.430  29.680  23.830  0.00  0.00           N  
ATOM     63  CA  ALA     5      34.520  30.110  24.730  0.00  0.00           C  
ATOM     64  C   ALA     5      34.780  31.590  24.740  0.00  0.00           C  
ATOM     65  O   ALA     5      35.410  32.120  25.670  0.00  0.00           O  
ATOM     66  CB  ALA     5      35.720  29.170  24.540  0.00  0.00           C  
ATOM     67  H01 ALA     5      34.210  29.993  25.769  0.00  0.00           H  
ATOM     68  H02 ALA     5      36.565  29.539  25.121  0.00  0.00           H  
ATOM     69  H03 ALA     5      35.455  28.169  24.880  0.00  0.00           H  
ATOM     70  H04 ALA     5      35.992  29.136  23.485  0.00  0.00           H  
ATOM     71  H07 ALA     5      33.645  29.195  22.971  0.00  0.00           H  
ATOM     72  N   THR     6      34.410  32.310  23.600  0.00  0.00           N  
ATOM     73  CA  THR     6      34.520  33.780  23.580  0.00  0.00           C  
ATOM     74  C   THR     6      33.570  34.440  24.600  0.00  0.00           C  
ATOM     75  O   THR     6      33.980  35.360  25.270  0.00  0.00           O  
ATOM     76  CB  THR     6      34.360  34.400  22.230  0.00  0.00           C  
ATOM     77  CG2 THR     6      32.860  34.370  21.690  0.00  0.00           C  
ATOM     78  OG1 THR     6      34.810  35.760  22.220  0.00  0.00           O  
ATOM     79  H01 THR     6      35.550  33.979  23.875  0.00  0.00           H  
ATOM     80  H02 THR     6      34.975  33.789  21.569  0.00  0.00           H  
ATOM     81  H03 THR     6      32.247  35.048  22.284  0.00  0.00           H  
ATOM     82  H04 THR     6      32.842  34.685  20.647  0.00  0.00           H  
ATOM     83  H05 THR     6      34.066  31.821  22.786  0.00  0.00           H  
ATOM     84  H06 THR     6      32.464  33.358  21.771  0.00  0.00           H  
ATOM     85  H07 THR     6      34.910  36.071  23.123  0.00  0.00           H  
ATOM     86  N   CYS     7      32.370  33.840  24.810  0.00  0.00           N  
ATOM     87  CA  CYS     7      31.410  34.230  25.830  0.00  0.00           C  
ATOM     88  C   CYS     7      31.980  33.750  27.220  0.00  0.00           C  
ATOM     89  O   CYS     7      32.060  34.520  28.180  0.00  0.00           O  
ATOM     90  CB  CYS     7      30.010  33.560  25.630  0.00  0.00           C  
ATOM     91  SG  CYS     7      28.670  34.330  26.610  0.00  0.00           S  
ATOM     92  H01 CYS     7      31.273  35.310  25.774  0.00  0.00           H
[truncated: 34,485,675 more chars]
