# Supplementary material for: Efficient optical plasmonic tweezer-controlled single-molecule SERS characterization of pH-dependent amylin species in aqueous milieus
Source: Nat Commun. 2023 Nov 2;14:6996. doi: 10.1038/s41467-023-42812-3 (PMC10620188; doi:10.1038/s41467-023-42812-3)
Supplement: Supplementary file 5 — Supplementary Data 2 [file 41467_2023_42812_MOESM5_ESM.zip › Supplementary Data 2.pdb]

MODEL        1
ATOM      1  N   LYS     1      26.090  52.640  30.120  0.00  0.00           N  
ATOM      2  CA  LYS     1      24.740  53.370  30.320  0.00  0.00           C  
ATOM      3  C   LYS     1      23.880  53.090  29.120  0.00  0.00           C  
ATOM      4  O   LYS     1      24.160  52.300  28.220  0.00  0.00           O  
ATOM      5  CB  LYS     1      24.990  54.850  30.600  0.00  0.00           C  
ATOM      6  CG  LYS     1      25.870  55.140  31.790  0.00  0.00           C  
ATOM      7  CD  LYS     1      25.180  54.660  33.030  0.00  0.00           C  
ATOM      8  CE  LYS     1      26.110  54.790  34.310  0.00  0.00           C  
ATOM      9  NZ  LYS     1      26.710  56.160  34.450  0.00  0.00           N1+
ATOM     10  HA  LYS     1      24.250  52.740  31.050  0.00  0.00           H  
ATOM     11  HB1 LYS     1      25.460  55.110  29.630  0.00  0.00           H  
ATOM     12  HB2 LYS     1      24.020  55.390  30.660  0.00  0.00           H  
ATOM     13  HG1 LYS     1      26.880  54.690  31.710  0.00  0.00           H  
ATOM     14  HG2 LYS     1      26.050  56.230  31.890  0.00  0.00           H  
ATOM     15  HD1 LYS     1      24.170  55.070  33.230  0.00  0.00           H  
ATOM     16  HD2 LYS     1      24.980  53.580  32.930  0.00  0.00           H  
ATOM     17  HE1 LYS     1      25.600  54.600  35.280  0.00  0.00           H  
ATOM     18  HE2 LYS     1      26.940  54.060  34.200  0.00  0.00           H  
ATOM     19  HZ1 LYS     1      26.060  56.940  34.200  0.00  0.00           H  
ATOM     20  HZ2 LYS     1      26.960  56.300  35.450  0.00  0.00           H  
ATOM     21  HZ3 LYS     1      27.600  56.190  33.920  0.00  0.00           H  
ATOM     22  H1  LYS     1      26.070  51.610  29.950  0.00  0.00           H  
ATOM     23  H2  LYS     1      26.760  53.160  29.520  0.00  0.00           H  
ATOM     24  H3  LYS     1      26.540  52.740  31.050  0.00  0.00           H  
ATOM     25  N   CYS     2      22.620  53.640  29.070  0.00  0.00           N  
ATOM     26  CA  CYS     2      21.520  53.410  28.140  0.00  0.00           C  
ATOM     27  C   CYS     2      20.740  52.270  28.670  0.00  0.00           C  
ATOM     28  O   CYS     2      21.250  51.360  29.260  0.00  0.00           O  
ATOM     29  CB  CYS     2      21.910  53.420  26.620  0.00  0.00           C  
ATOM     30  SG  CYS     2      20.590  53.740  25.290  0.00  0.00           S  
ATOM     31  HN  CYS     2      22.270  54.190  29.830  0.00  0.00           H  
ATOM     32  HA  CYS     2      20.850  54.250  28.290  0.00  0.00           H  
ATOM     33  HB1 CYS     2      22.850  53.990  26.450  0.00  0.00           H  
ATOM     34  HB2 CYS     2      22.310  52.390  26.480  0.00  0.00           H  
ATOM     35  N   ASN     3      19.420  52.300  28.410  0.00  0.00           N  
ATOM     36  CA  ASN     3      18.610  51.470  29.210  0.00  0.00           C  
ATOM     37  C   ASN     3      17.980  50.240  28.440  0.00  0.00           C  
ATOM     38  O   ASN     3      17.080  49.610  29.010  0.00  0.00           O  
ATOM     39  CB  ASN     3      17.380  52.250  29.790  0.00  0.00           C  
ATOM     40  CG  ASN     3      17.750  53.380  30.680  0.00  0.00           C  
ATOM     41  ND2 ASN     3      16.800  53.780  31.510  0.00  0.00           N  
ATOM     42  OD1 ASN     3      18.930  53.710  30.870  0.00  0.00           O  
ATOM     43  HN  ASN     3      19.050  53.140  28.040  0.00  0.00           H  
ATOM     44  HA  ASN     3      19.210  51.020  29.990  0.00  0.00           H  
ATOM     45  HB1 ASN     3      16.760  52.580  28.930  0.00  0.00           H  
ATOM     46  HB2 ASN     3      16.830  51.500  30.400  0.00  0.00           H  
ATOM     47 HD21 ASN     3      15.870  53.410  31.410  0.00  0.00           H  
ATOM     48 HD22 ASN     3      16.860  54.490  32.210  0.00  0.00           H  
ATOM     49  N   THR     4      18.530  49.900  27.290  0.00  0.00           N  
ATOM     50  CA  THR     4      18.120  48.820  26.410  0.00  0.00           C  
ATOM     51  C   THR     4      19.330  48.150  25.820  0.00  0.00           C  
ATOM     52  O   THR     4      20.390  48.800  25.700  0.00  0.00           O  
ATOM     53  CB  THR     4      17.120  49.150  25.270  0.00  0.00           C  
ATOM     54  CG2 THR     4      15.730  49.360  25.740  0.00  0.00           C  
ATOM     55  OG1 THR     4      17.560  50.240  24.510  0.00  0.00           O  
ATOM     56  HN  THR     4      19.260  50.500  26.970  0.00  0.00           H  
ATOM     57  HA  THR     4      17.740  48.050  27.070  0.00  0.00           H  
ATOM     58  HB  THR     4      17.050  48.230  24.650  0.00  0.00           H  
ATOM     59  HG1 THR     4      17.910  49.840  23.720  0.00  0.00           H  
ATOM     60 HG21 THR     4      15.100  49.570  24.850  0.00  0.00           H  
ATOM     61 HG22 THR     4      15.370  48.420  26.220  0.00  0.00           H  
ATOM     62 HG23 THR     4      15.620  50.190  26.460  0.00  0.00           H  
ATOM     63  N   ALA     5      19.270  46.750  25.670  0.00  0.00           N  
ATOM     64  CA  ALA     5      20.470  45.860  25.710  0.00  0.00           C  
ATOM     65  C   ALA     5      21.510  46.200  24.650  0.00  0.00           C  
ATOM     66  O   ALA     5      22.720  46.230  24.950  0.00  0.00           O  
ATOM     67  CB  ALA     5      20.070  44.370  25.600  0.00  0.00           C  
ATOM     68  HN  ALA     5      18.430  46.210  25.650  0.00  0.00           H  
ATOM     69  HA  ALA     5      20.930  45.900  26.690  0.00  0.00           H  
ATOM     70  HB1 ALA     5      19.280  44.120  26.340  0.00  0.00           H  
ATOM     71  HB2 ALA     5      19.660  44.010  24.630  0.00  0.00           H  
ATOM     72  HB3 ALA     5      20.880  43.730  26.000  0.00  0.00           H  
ATOM     73  N   THR     6      21.000  46.360  23.420  0.00  0.00           N  
ATOM     74  CA  THR     6      21.790  46.610  22.260  0.00  0.00           C  
ATOM     75  C   THR     6      22.560  47.990  22.290  0.00  0.00           C  
ATOM     76  O   THR     6      23.680  48.120  21.980  0.00  0.00           O  
ATOM     77  CB  THR     6      20.980  46.480  20.990  0.00  0.00           C  
ATOM     78  CG2 THR     6      21.740  46.120  19.720  0.00  0.00           C  
ATOM     79  OG1 THR     6      19.990  45.470  21.040  0.00  0.00           O  
ATOM     80  HN  THR     6      20.020  46.450  23.290  0.00  0.00           H  
ATOM     81  HA  THR     6      22.530  45.830  22.350  0.00  0.00           H  
ATOM     82  HB  THR     6      20.410  47.420  20.850  0.00  0.00           H  
ATOM     83  HG1 THR     6      20.460  44.640  21.160  0.00  0.00           H  
ATOM     84 HG21 THR     6      21.020  46.160  18.870  0.00  0.00           H  
ATOM     85 HG22 THR     6      22.620  46.790  19.660  0.00  0.00           H  
ATOM     86 HG23 THR     6      22.200  45.120  19.800  0.00  0.00           H  
ATOM     87  N   CYS     7      21.810  49.050  22.730  0.00  0.00           N  
ATOM     88  CA  CYS     7      22.280  50.420  22.950  0.00  0.00           C  
ATOM     89  C   CYS     7      23.330  50.240  24.020  0.00  0.00           C  
ATOM     90  O   CYS     7      24.480  50.670  23.820  0.00  0.00           O  
ATOM     91  CB  CYS     7      21.090  51.310  23.420  0.00  0.00           C  
ATOM     92  SG  CYS     7      21.480  53.050  23.630  0.00  0.00           S  
ATOM     93  HN  CYS     7      20.840  48.950  22.890  0.00  0.00           H  
ATOM     94  HA  CYS     7      22.680  50.690  21.980  0.00  0.00           H  
ATOM     95  HB1 CYS     7      20.300  51.300  22.640  0.00  0.00           H  
ATOM     96  HB2 CYS     7      20.700  50.910  24.380  0.00  0.00           H  
ATOM     97  N   ALA     8      23.030  49.640  25.190  0.00  0.00           N  
ATOM     98  CA  ALA     8      23.910  49.490  26.290  0.00  0.00           C  
ATOM     99  C   ALA     8      25.270  48.750  26.010  0.00  0.00           C  
ATOM    100  O   ALA     8      26.320  49.250  26.410  0.00  0.00           O  
ATOM    101  CB  ALA     8      23.180  48.830  27.430  0.00  0.00           C  
ATOM    102  HN  ALA     8      22.090  49.480  25.460  0.00  0.00           H  
ATOM    103  HA  ALA     8      24.050  50.510  26.620  0.00  0.00           H  
ATOM    104  HB1 ALA     8      23.860  48.660  28.290  0.00  0.00           H  
ATOM    105  HB2 ALA     8      22.330  49.460  27.770  0.00  0.00           H  
ATOM    106  HB3 ALA     8      22.830  47.790  27.230  0.00  0.00           H  
ATOM    107  N   THR     9      25.240  47.700  25.200  0.00  0.00           N  
ATOM    108  CA  THR     9      26.370  46.900  24.750  0.00  0.00           C  
ATOM    109  C   THR     9      27.290  47.800  23.990  0.00  0.00           C  
ATOM    110  O   THR     9      28.530  47.790  24.180  0.00  0.00           O  
ATOM    111  CB  THR     9      25.900  45.740  23.830  0.00  0.00           C  
ATOM    112  CG2 THR     9      27.140  44.910  23.420  0.00  0.00           C  
ATOM    113  OG1 THR     9      24.970  44.790  24.420  0.00  0.00           O  
ATOM    114  HN  THR     9      24.350  47.410  24.850  0.00  0.00           H  
ATOM    115  HA  THR     9      26.950  46.530  25.590  0.00  0.00           H  
ATOM    116  HB  THR     9      25.390  46.210  22.950  0.00  0.00           H  
ATOM    117  HG1 THR     9      24.160  45.300  24.430  0.00  0.00           H  
ATOM    118 HG21 THR     9      27.850  45.490  22.790  0.00  0.00           H  
ATOM    119 HG22 THR     9      27.680  44.480  24.300  0.00  0.00           H  
ATOM    120 HG23 THR     9      26.800  44.020  22.850  0.00  0.00           H  
ATOM    121  N   GLN    10      26.750  48.630  23.070  0.00  0.00           N  
ATOM    122  CA  GLN    10      27.600  49.390  22.190  0.00  0.00           C  
ATOM    123  C   GLN    10      28.280  50.570  22.840  0.00  0.00           C  
ATOM    124  O   GLN    10      29.380  50.990  22.470  0.00  0.00           O  
ATOM    125  CB  GLN    10      26.810  49.830  20.920  0.00  0.00           C  
ATOM    126  CG  GLN    10      26.350  48.490  20.160  0.00  0.00           C  
ATOM    127  CD  GLN    10      27.540  47.780  19.490  0.00  0.00           C  
ATOM    128  NE2 GLN    10      28.120  48.380  18.420  0.00  0.00           N  
ATOM    129  OE1 GLN    10      27.790  46.670  20.060  0.00  0.00           O  
ATOM    130  HN  GLN    10      25.790  48.880  22.970  0.00  0.00           H  
ATOM    131  HA  GLN    10      28.360  48.670  21.930  0.00  0.00           H  
ATOM    132  HB1 GLN    10      25.930  50.420  21.240  0.00  0.00           H  
ATOM    133  HB2 GLN    10      27.470  50.430  20.250  0.00  0.00           H  
ATOM    134  HG1 GLN    10      25.880  47.860  20.940  0.00  0.00           H  
ATOM    135  HG2 GLN    10      25.630  48.840  19.400  0.00  0.00           H  
ATOM    136 HE21 GLN    10      27.670  49.150  17.970  0.00  0.00           H  
ATOM    137 HE22 GLN    10      28.890  47.870  18.020  0.00  0.00           H  
ATOM    138  N   ARG    11      27.670  51.060  23.970  0.00  0.00           N  
ATOM    139  CA  ARG    11      28.370  51.940  24.880  0.00  0.00           C  
ATOM    140  C   ARG    11      29.620  51.340  25.610  0.00  0.00           C  
ATOM    141  O   ARG    11      30.570  52.090  25.890  0.00  0.00           O  
ATOM    142  CB  ARG    11      27.450  52.570  25.910  0.00  0.00           C  
ATOM    143  CG  ARG    11      26.170  53.300  25.350  0.00  0.00           C  
ATOM    144  CD  ARG    11      26.520  54.380  24.310  0.00  0.00           C  
ATOM    145  NE  ARG    11      25.200  54.790  23.770  0.00  0.00           N  
ATOM    146  CZ  ARG    11      24.340  55.540  24.490  0.00  0.00           C  
ATOM    147  NH1 ARG    11      24.710  56.170  25.580  0.00  0.00           N1+
ATOM    148  NH2 ARG    11      23.140  55.780  24.080  0.00  0.00           N  
ATOM    149  HN  ARG    11      26.760  50.760  24.250  0.00  0.00           H  
ATOM    150  HA  ARG    11      28.760  52.710  24.220  0.00  0.00           H  
ATOM    151  HB1 ARG    11      27.280  51.880  26.770  0.00  0.00           H  
ATOM    152  HB2 ARG    11      28.070  53.380  26.350  0.00  0.00           H  
ATOM    153  HG1 ARG    11      25.440  52.500  25.110  0.00  0.00           H  
ATOM    154  HG2 ARG    11      25.770  53.810  26.260  0.00  0.00           H  
ATOM    155  HD1 ARG    11      27.030  55.310  24.640  0.00  0.00           H  
ATOM    156  HD2 ARG    11      27.130  53.880  23.540  0.00  0.00           H  
ATOM    157  HE  ARG    11      24.890  54.240  23.000  0.00  0.00           H  
ATOM    158 HH11 ARG    11      25.650  56.120  25.930  0.00  0.00           H  
ATOM    159 HH12 ARG    11      23.910  56.570  26.020  0.00  0.00           H  
ATOM    160 HH21 ARG    11      22.930  55.600  23.120  0.00  0.00           H  
ATOM    161 HH22 ARG    11      22.810  56.670  24.380  0.00  0.00           H  
ATOM    162  N   LEU    12      29.680  50.020  25.890  0.00  0.00           N  
ATOM    163  CA  LEU    12      30.800  49.470  26.730  0.00  0.00           C  
ATOM    164  C   LEU    12      31.590  48.450  26.010  0.00  0.00           C  
ATOM    165  O   LEU    12      32.400  47.730  26.630  0.00  0.00           O  
ATOM    166  CB  LEU    12      30.190  48.780  27.990  0.00  0.00           C  
ATOM    167  CG  LEU    12      29.470  49.710  28.990  0.00  0.00           C  
ATOM    168  CD1 LEU    12      28.980  48.810  30.120  0.00  0.00           C  
ATOM    169  CD2 LEU    12      30.260  50.900  29.360  0.00  0.00           C  
ATOM    170  HN  LEU    12      28.880  49.510  25.590  0.00  0.00           H  
ATOM    171  HA  LEU    12      31.500  50.230  27.070  0.00  0.00           H  
ATOM    172  HB1 LEU    12      29.410  48.100  27.600  0.00  0.00           H  
ATOM    173  HB2 LEU    12      30.980  48.200  28.530  0.00  0.00           H  
ATOM    174  HG  LEU    12      28.540  50.140  28.550  0.00  0.00           H  
ATOM    175 HD11 LEU    12      28.670  47.810  29.760  0.00  0.00           H  
ATOM    176 HD12 LEU    12      29.840  48.560  30.780  0.00  0.00           H  
ATOM    177 HD13 LEU    12      28.220  49.340  30.750  0.00  0.00           H  
ATOM    178 HD21 LEU    12      30.850  51.350  28.530  0.00  0.00           H  
ATOM    179 HD22 LEU    12      29.610  51.730  29.720  0.00  0.00           H  
ATOM    180 HD23 LEU    12      30.910  50.760  30.250  0.00  0.00           H  
ATOM    181  N   ALA    13      31.460  48.430  24.610  0.00  0.00           N  
ATOM    182  CA  ALA    13      31.850  47.370  23.720  0.00  0.00           C  
ATOM    183  C   ALA    13      33.330  46.990  23.830  0.00  0.00           C  
ATOM    184  O   ALA    13      33.580  45.750  23.870  0.00  0.00           O  
ATOM    185  CB  ALA    13      31.450  47.830  22.330  0.00  0.00           C  
ATOM    186  HN  ALA    13      30.870  49.160  24.280  0.00  0.00           H  
ATOM    187  HA  ALA    13      31.220  46.550  24.030  0.00  0.00           H  
ATOM    188  HB1 ALA    13      31.610  47.010  21.590  0.00  0.00           H  
ATOM    189  HB2 ALA    13      30.360  48.030  22.350  0.00  0.00           H  
ATOM    190  HB3 ALA    13      31.940  48.730  21.880  0.00  0.00           H  
ATOM    191  N   ASN    14      34.240  47.990  23.830  0.00  0.00           N  
ATOM    192  CA  ASN    14      35.720  47.750  23.980  0.00  0.00           C  
ATOM    193  C   ASN    14      36.230  47.600  25.360  0.00  0.00           C  
ATOM    194  O   ASN    14      37.390  47.230  25.620  0.00  0.00           O  
ATOM    195  CB  ASN    14      36.410  48.970  23.160  0.00  0.00           C  
ATOM    196  CG  ASN    14      36.250  48.730  21.660  0.00  0.00           C  
ATOM    197  ND2 ASN    14      36.820  47.590  21.170  0.00  0.00           N  
ATOM    198  OD1 ASN    14      35.580  49.380  20.880  0.00  0.00           O  
ATOM    199  HN  ASN    14      33.890  48.930  23.830  0.00  0.00           H  
ATOM    200  HA  ASN    14      35.950  46.790  23.540  0.00  0.00           H  
ATOM    201  HB1 ASN    14      36.050  49.960  23.530  0.00  0.00           H  
ATOM    202  HB2 ASN    14      37.510  49.020  23.330  0.00  0.00           H  
ATOM    203 HD21 ASN    14      36.830  46.690  21.590  0.00  0.00           H  
ATOM    204 HD22 ASN    14      36.810  47.540  20.170  0.00  0.00           H  
ATOM    205  N   PHE    15      35.370  47.870  26.290  0.00  0.00           N  
ATOM    206  CA  PHE    15      35.830  47.760  27.690  0.00  0.00           C  
ATOM    207  C   PHE    15      35.900  46.310  28.120  0.00  0.00           C  
ATOM    208  O   PHE    15      35.200  45.360  27.670  0.00  0.00           O  
ATOM    209  CB  PHE    15      34.820  48.530  28.580  0.00  0.00           C  
ATOM    210  CG  PHE    15      34.800  49.970  28.320  0.00  0.00           C  
ATOM    211  CD1 PHE    15      34.020  50.760  29.190  0.00  0.00           C  
ATOM    212  CD2 PHE    15      35.620  50.660  27.360  0.00  0.00           C  
ATOM    213  CE1 PHE    15      34.090  52.200  29.210  0.00  0.00           C  
ATOM    214  CE2 PHE    15      35.730  52.060  27.450  0.00  0.00           C  
ATOM    215  CZ  PHE    15      35.030  52.840  28.360  0.00  0.00           C  
ATOM    216  HN  PHE    15      34.410  48.130  26.200  0.00  0.00           H  
ATOM    217  HA  PHE    15      36.840  48.100  27.810  0.00  0.00           H  
ATOM    218  HB1 PHE    15      33.790  48.130  28.470  0.00  0.00           H  
ATOM    219  HB2 PHE    15      35.230  48.420  29.610  0.00  0.00           H  
ATOM    220  HD1 PHE    15      33.290  50.280  29.830  0.00  0.00           H  
ATOM    221  HD2 PHE    15      36.140  50.180  26.540  0.00  0.00           H  
ATOM    222  HE1 PHE    15      33.430  52.730  29.870  0.00  0.00           H  
ATOM    223  HE2 PHE    15      36.380  52.610  26.780  0.00  0.00           H  
ATOM    224  HZ  PHE    15      35.140  53.910  28.380  0.00  0.00           H  
ATOM    225  N   LEU    16      37.030  45.990  28.940  0.00  0.00           N  
ATOM    226  CA  LEU    16      37.390  44.640  29.310  0.00  0.00           C  
ATOM    227  C   LEU    16      36.750  44.140  30.640  0.00  0.00           C  
ATOM    228  O   LEU    16      36.670  44.830  31.680  0.00  0.00           O  
ATOM    229  CB  LEU    16      38.920  44.370  29.340  0.00  0.00           C  
ATOM    230  CG  LEU    16      39.610  44.770  28.000  0.00  0.00           C  
ATOM    231  CD1 LEU    16      41.070  44.530  28.040  0.00  0.00           C  
ATOM    232  CD2 LEU    16      38.960  44.170  26.810  0.00  0.00           C  
ATOM    233  HN  LEU    16      37.650  46.620  29.400  0.00  0.00           H  
ATOM    234  HA  LEU    16      36.860  43.950  28.680  0.00  0.00           H  
ATOM    235  HB1 LEU    16      39.350  44.770  30.280  0.00  0.00           H  
ATOM    236  HB2 LEU    16      39.160  43.290  29.450  0.00  0.00           H  
ATOM    237  HG  LEU    16      39.500  45.870  27.890  0.00  0.00           H  
ATOM    238 HD11 LEU    16      41.500  45.270  28.750  0.00  0.00           H  
ATOM    239 HD12 LEU    16      41.360  43.540  28.430  0.00  0.00           H  
ATOM    240 HD13 LEU    16      41.370  44.630  26.970  0.00  0.00           H  
ATOM    241 HD21 LEU    16      39.430  44.540  25.870  0.00  0.00           H  
ATOM    242 HD22 LEU    16      39.170  43.070  26.810  0.00  0.00           H  
ATOM    243 HD23 LEU    16      37.880  44.380  26.710  0.00  0.00           H  
ATOM    244  N   VAL    17      36.340  42.860  30.660  0.00  0.00           N  
ATOM    245  CA  VAL    17      35.690  42.230  31.800  0.00  0.00           C  
ATOM    246  C   VAL    17      36.710  41.630  32.710  0.00  0.00           C  
ATOM    247  O   VAL    17      37.840  41.170  32.380  0.00  0.00           O  
ATOM    248  CB  VAL    17      34.680  41.240  31.150  0.00  0.00           C  
ATOM    249  CG1 VAL    17      33.980  40.190  32.180  0.00  0.00           C  
ATOM    250  CG2 VAL    17      33.570  41.920  30.390  0.00  0.00           C  
ATOM    251  HN  VAL    17      36.510  42.330  29.840  0.00  0.00           H  
ATOM    252  HA  VAL    17      35.100  42.930  32.360  0.00  0.00           H  
ATOM    253  HB  VAL    17      35.280  40.610  30.460  0.00  0.00           H  
ATOM    254 HG11 VAL    17      33.170  39.690  31.600  0.00  0.00           H  
ATOM    255 HG12 VAL    17      34.620  39.450  32.700  0.00  0.00           H  
ATOM    256 HG13 VAL    17      33.530  40.830  32.950  0.00  0.00           H  
ATOM    257 HG21 VAL    17      33.140  42.790  30.930  0.00  0.00           H  
ATOM    258 HG22 VAL    17      33.930  42.350  29.430  0.00  0.00           H  
ATOM    259 HG23 VAL    17      32.770  41.180  30.180  0.00  0.00           H  
ATOM    260  N   HIS    18      36.390  41.690  33.950  0.00  0.00           N  
ATOM    261  CA  HIS    18      37.290  41.190  34.980  0.00  0.00           C  
ATOM    262  C   HIS    18      36.780  39.760  35.430  0.00  0.00           C  
ATOM    263  O   HIS    18      35.580  39.550  35.630  0.00  0.00           O  
ATOM    264  CB  HIS    18      37.150  42.100  36.190  0.00  0.00           C  
ATOM    265  CG  HIS    18      37.820  43.410  36.000  0.00  0.00           C  
ATOM    266  CD2 HIS    18      37.380  44.300  35.110  0.00  0.00           C  
ATOM    267  ND1 HIS    18      38.990  43.830  36.640  0.00  0.00           N  
ATOM    268  CE1 HIS    18      39.190  45.040  36.160  0.00  0.00           C  
ATOM    269  NE2 HIS    18      38.220  45.350  35.210  0.00  0.00           N  
ATOM    270  HN  HIS    18      35.510  41.990  34.300  0.00  0.00           H  
ATOM    271  HA  HIS    18      38.310  41.100  34.650  0.00  0.00           H  
ATOM    272  HB1 HIS    18      36.090  42.320  36.420  0.00  0.00           H  
ATOM    273  HB2 HIS    18      37.530  41.580  37.090  0.00  0.00           H  
ATOM    274  HD2 HIS    18      36.580  44.400  34.380  0.00  0.00           H  
ATOM    275  HE1 HIS    18      39.990  45.760  36.320  0.00  0.00           H  
ATOM    276  HE2 HIS    18      38.160  46.250  34.780  0.00  0.00           H  
ATOM    277  N   SER    19      37.730  38.830  35.490  0.00  0.00           N  
ATOM    278  CA  SER    19      37.440  37.420  35.570  0.00  0.00           C  
ATOM    279  C   SER    19      36.960  37.040  37.000  0.00  0.00           C  
ATOM    280  O   SER    19      37.460  37.530  37.990  0.00  0.00           O  
ATOM    281  CB  SER    19      38.530  36.510  35.040  0.00  0.00           C  
ATOM    282  OG  SER    19      38.220  35.190  35.260  0.00  0.00           O  
ATOM    283  HN  SER    19      38.660  39.180  35.380  0.00  0.00           H  
ATOM    284  HA  SER    19      36.610  37.180  34.930  0.00  0.00           H  
ATOM    285  HB1 SER    19      38.600  36.660  33.940  0.00  0.00           H  
ATOM    286  HB2 SER    19      39.490  36.620  35.600  0.00  0.00           H  
ATOM    287  HG1 SER    19      38.090  34.740  34.420  0.00  0.00           H  
ATOM    288  N   SER    20      36.040  36.080  37.100  0.00  0.00           N  
ATOM    289  CA  SER    20      35.620  35.500  38.380  0.00  0.00           C  
ATOM    290  C   SER    20      36.110  34.120  38.660  0.00  0.00           C  
ATOM    291  O   SER    20      35.720  33.450  39.580  0.00  0.00           O  
ATOM    292  CB  SER    20      34.110  35.590  38.480  0.00  0.00           C  
ATOM    293  OG  SER    20      33.600  36.940  38.720  0.00  0.00           O  
ATOM    294  HN  SER    20      35.850  35.540  36.280  0.00  0.00           H  
ATOM    295  HA  SER    20      36.110  36.030  39.180  0.00  0.00           H  
ATOM    296  HB1 SER    20      33.670  35.070  37.600  0.00  0.00           H  
ATOM    297  HB2 SER    20      33.820  35.050  39.400  0.00  0.00           H  
ATOM    298  HG1 SER    20      33.570  37.390  37.880  0.00  0.00           H  
ATOM    299  N   ASN    21      37.070  33.670  37.750  0.00  0.00           N  
ATOM    300  CA  ASN    21      38.060  32.620  38.060  0.00  0.00           C  
ATOM    301  C   ASN    21      38.900  32.740  39.350  0.00  0.00           C  
ATOM    302  O   ASN    21      39.050  33.830  39.910  0.00  0.00           O  
ATOM    303  CB  ASN    21      39.050  32.350  36.890  0.00  0.00           C  
ATOM    304  CG  ASN    21      38.310  31.890  35.650  0.00  0.00           C  
ATOM    305  ND2 ASN    21      37.300  31.060  35.800  0.00  0.00           N  
ATOM    306  OD1 ASN    21      38.650  32.380  34.550  0.00  0.00           O  
ATOM    307  HN  ASN    21      37.310  34.140  36.910  0.00  0.00           H  
ATOM    308  HA  ASN    21      37.520  31.700  38.220  0.00  0.00           H  
ATOM    309  HB1 ASN    21      39.690  33.240  36.690  0.00  0.00           H  
ATOM    310  HB2 ASN    21      39.820  31.640  37.250  0.00  0.00           H  
ATOM    311 HD21 ASN    21      36.970  30.870  36.730  0.00  0.00           H  
ATOM    312 HD22 ASN    21      37.150  30.500  34.990  0.00  0.00           H  
ATOM    313  N   ASN    22      39.320  31.560  39.840  0.00  0.00           N  
ATOM    314  CA  ASN    22      40.340  31.330  40.930  0.00  0.00           C  
ATOM    315  C   ASN    22      41.770  31.350  40.360  0.00  0.00           C  
ATOM    316  O   ASN    22      42.030  30.610  39.420  0.00  0.00           O  
ATOM    317  CB  ASN    22      40.100  30.090  41.750  0.00  0.00           C  
ATOM    318  CG  ASN    22      41.250  29.670  42.740  0.00  0.00           C  
ATOM    319  ND2 ASN    22      41.570  30.470  43.780  0.00  0.00           N  
ATOM    320  OD1 ASN    22      41.840  28.600  42.620  0.00  0.00           O  
ATOM    321  HN  ASN    22      38.970  30.730  39.420  0.00  0.00           H  
ATOM    322  HA  ASN    22      40.240  32.150  41.630  0.00  0.00           H  
ATOM    323  HB1 ASN    22      39.160  30.250  42.330  0.00  0.00           H  
ATOM    324  HB2 ASN    22      39.920  29.190  41.120  0.00  0.00           H  
ATOM    325 HD21 ASN    22      41.020  31.290  43.950  0.00  0.00           H  
ATOM    326 HD22 ASN    22      42.290  30.210  44.420  0.00  0.00           H  
ATOM    327  N   PHE    23      42.640  32.200  40.850  0.00  0.00           N  
ATOM    328  CA  PHE    23      44.000  32.260  40.330  0.00  0.00           C  
ATOM    329  C   PHE    23      44.900  32.960  41.410  0.00  0.00           C  
ATOM    330  O   PHE    23      44.450  33.590  42.380  0.00  0.00           O  
ATOM    331  CB  PHE    23      44.100  32.990  38.940  0.00  0.00           C  
ATOM    332  CG  PHE    23      43.330  34.290  38.810  0.00  0.00           C  
ATOM    333  CD1 PHE    23      42.080  34.200  38.100  0.00  0.00           C  
ATOM    334  CD2 PHE    23      43.790  35.560  39.120  0.00  0.00           C  
ATOM    335  CE1 PHE    23      41.330  35.300  37.760  0.00  0.00           C  
ATOM    336  CE2 PHE    23      43.040  36.730  38.750  0.00  0.00           C  
ATOM    337  CZ  PHE    23      41.810  36.570  38.110  0.00  0.00           C  
ATOM    338  HN  PHE    23      42.380  32.820  41.590  0.00  0.00           H  
ATOM    339  HA  PHE    23      44.410  31.280  40.140  0.00  0.00           H  
ATOM    340  HB1 PHE    23      45.160  33.100  38.630  0.00  0.00           H  
ATOM    341  HB2 PHE    23      43.510  32.310  38.290  0.00  0.00           H  
ATOM    342  HD1 PHE    23      41.800  33.190  37.850  0.00  0.00           H  
ATOM    343  HD2 PHE    23      44.670  35.630  39.760  0.00  0.00           H  
ATOM    344  HE1 PHE    23      40.390  35.290  37.230  0.00  0.00           H  
ATOM    345  HE2 PHE    23      43.300  37.740  39.010  0.00  0.00           H  
ATOM    346  HZ  PHE    23      41.180  37.440  37.960  0.00  0.00           H  
ATOM    347  N   GLY    24      46.200  32.860  41.230  0.00  0.00           N  
ATOM    348  CA  GLY    24      47.270  33.580  41.920  0.00  0.00           C  
ATOM    349  C   GLY    24      47.170  33.340  43.400  0.00  0.00           C  
ATOM    350  O   GLY    24      46.950  34.210  44.220  0.00  0.00           O  
ATOM    351  HN  GLY    24      46.610  32.290  40.530  0.00  0.00           H  
ATOM    352  HA1 GLY    24      48.220  33.170  41.630  0.00  0.00           H  
ATOM    353  HA2 GLY    24      47.070  34.640  41.820  0.00  0.00           H  
ATOM    354  N   ALA    25      47.380  32.070  43.920  0.00  0.00           N  
ATOM    355  CA  ALA    25      47.490  31.740  45.320  0.00  0.00           C  
ATOM    356  C   ALA    25      48.740  32.210  45.960  0.00  0.00           C  
ATOM    357  O   ALA    25      49.840  32.310  45.440  0.00  0.00           O  
ATOM    358  CB  ALA    25      47.310  30.240  45.550  0.00  0.00           C  
ATOM    359  HN  ALA    25      47.630  31.290  43.350  0.00  0.00           H  
ATOM    360  HA  ALA    25      46.630  32.150  45.820  0.00  0.00           H  
ATOM    361  HB1 ALA    25      47.360  30.020  46.640  0.00  0.00           H  
ATOM    362  HB2 ALA    25      46.360  29.930  45.070  0.00  0.00           H  
ATOM    363  HB3 ALA    25      48.060  29.690  44.960  0.00  0.00           H  
ATOM    364  N   ILE    26      48.600  32.560  47.310  0.00  0.00           N  
ATOM    365  CA  ILE    26      49.700  32.810  48.150  0.00  0.00           C  
ATOM    366  C   ILE    26      49.810  31.690  49.140  0.00  0.00           C  
ATOM    367  O   ILE    26      49.000  31.520  50.040  0.00  0.00           O  
ATOM    368  CB  ILE    26      49.600  34.190  48.820  0.00  0.00           C  
ATOM    369  CG1 ILE    26      49.620  35.340  47.740  0.00  0.00           C  
ATOM    370  CG2 ILE    26      50.820  34.290  49.850  0.00  0.00           C  
ATOM    371  CD  ILE    26      50.890  35.590  47.040  0.00  0.00           C  
ATOM    372  HN  ILE    26      47.680  32.540  47.690  0.00  0.00           H  
ATOM    373  HA  ILE    26      50.620  32.830  47.570  0.00  0.00           H  
ATOM    374  HB  ILE    26      48.660  34.330  49.400  0.00  0.00           H  
ATOM    375 HG11 ILE    26      48.860  35.180  46.950  0.00  0.00           H  
ATOM    376 HG12 ILE    26      49.290  36.280  48.230  0.00  0.00           H  
ATOM    377 HG21 ILE    26      51.050  35.350  50.050  0.00  0.00           H  
ATOM    378 HG22 ILE    26      50.630  33.710  50.790  0.00  0.00           H  
ATOM    379 HG23 ILE    26      51.800  33.870  49.540  0.00  0.00           H  
ATOM    380  HD1 ILE    26      50.870  36.530  46.440  0.00  0.00           H  
ATOM    381  HD2 ILE    26      51.740  35.650  47.750  0.00  0.00           H  
ATOM    382  HD3 ILE    26      51.020  34.750  46.320  0.00  0.00           H  
ATOM    383  N   LEU    27      50.910  31.000  49.090  0.00  0.00           N  
ATOM    384  CA  LEU    27      51.360  30.020  50.140  0.00  0.00           C  
ATOM    385  C   LEU    27      51.990  30.680  51.340  0.00  0.00           C  
ATOM    386  O   LEU    27      51.560  30.480  52.490  0.00  0.00           O  
ATOM    387  CB  LEU    27      52.270  28.900  49.570  0.00  0.00           C  
ATOM    388  CG  LEU    27      51.740  28.100  48.400  0.00  0.00           C  
ATOM    389  CD1 LEU    27      52.720  26.930  48.040  0.00  0.00           C  
ATOM    390  CD2 LEU    27      50.340  27.530  48.570  0.00  0.00           C  
ATOM    391  HN  LEU    27      51.510  31.210  48.320  0.00  0.00           H  
ATOM    392  HA  LEU    27      50.460  29.550  50.500  0.00  0.00           H  
ATOM    393  HB1 LEU    27      53.300  29.280  49.410  0.00  0.00           H  
ATOM    394  HB2 LEU    27      52.340  28.150  50.380  0.00  0.00           H  
ATOM    395  HG  LEU    27      51.700  28.760  47.510  0.00  0.00           H  
ATOM    396 HD11 LEU    27      53.790  27.220  48.140  0.00  0.00           H  
ATOM    397 HD12 LEU    27      52.590  26.070  48.740  0.00  0.00           H  
ATOM    398 HD13 LEU    27      52.540  26.640  46.980  0.00  0.00           H  
ATOM    399 HD21 LEU    27      50.150  26.900  47.680  0.00  0.00           H  
ATOM    400 HD22 LEU    27      50.330  26.890  49.480  0.00  0.00           H  
ATOM    401 HD23 LEU    27      49.560  28.320  48.540  0.00  0.00           H  
ATOM    402  N   SER    28      52.930  31.630  51.080  0.00  0.00           N  
ATOM    403  CA  SER    28      53.560  32.440  52.140  0.00  0.00           C  
ATOM    404  C   SER    28      53.910  33.840  51.590  0.00  0.00           C  
ATOM    405  O   SER    28      54.430  33.970  50.470  0.00  0.00           O  
ATOM    406  CB  SER    28      54.740  31.680  52.860  0.00  0.00           C  
ATOM    407  OG  SER    28      55.220  32.600  53.840  0.00  0.00           O  
ATOM    408  HN  SER    28      53.140  31.850  50.130  0.00  0.00           H  
ATOM    409  HA  SER    28      52.790  32.540  52.890  0.00  0.00           H  
ATOM    410  HB1 SER    28      54.410  30.740  53.340  0.00  0.00           H  
ATOM    411  HB2 SER    28      55.600  31.400  52.210  0.00  0.00           H  
ATOM    412  HG1 SER    28      55.790  32.060  54.390  0.00  0.00           H  
ATOM    413  N   SER    29      53.710  34.960  52.310  0.00  0.00           N  
ATOM    414  CA  SER    29      54.110  36.300  51.900  0.00  0.00           C  
ATOM    415  C   SER    29      55.690  36.620  52.110  0.00  0.00           C  
ATOM    416  O   SER    29      56.330  36.150  53.060  0.00  0.00           O  
ATOM    417  CB  SER    29      53.300  37.470  52.490  0.00  0.00           C  
ATOM    418  OG  SER    29      53.690  38.680  51.940  0.00  0.00           O  
ATOM    419  HN  SER    29      53.130  34.910  53.120  0.00  0.00           H  
ATOM    420  HA  SER    29      53.870  36.400  50.850  0.00  0.00           H  
ATOM    421  HB1 SER    29      52.230  37.290  52.260  0.00  0.00           H  
ATOM    422  HB2 SER    29      53.550  37.580  53.570  0.00  0.00           H  
ATOM    423  HG1 SER    29      53.430  38.630  51.010  0.00  0.00           H  
ATOM    424  N   THR    30      56.330  37.370  51.220  0.00  0.00           N  
ATOM    425  CA  THR    30      57.740  37.830  51.170  0.00  0.00           C  
ATOM    426  C   THR    30      58.230  38.660  52.440  0.00  0.00           C  
ATOM    427  O   THR    30      57.450  39.310  53.080  0.00  0.00           O  
ATOM    428  CB  THR    30      58.000  38.630  49.890  0.00  0.00           C  
ATOM    429  CG2 THR    30      57.170  39.940  49.860  0.00  0.00           C  
ATOM    430  OG1 THR    30      59.390  38.960  49.630  0.00  0.00           O  
ATOM    431  HN  THR    30      55.870  37.690  50.400  0.00  0.00           H  
ATOM    432  HA  THR    30      58.270  36.890  51.200  0.00  0.00           H  
ATOM    433  HB  THR    30      57.700  37.970  49.040  0.00  0.00           H  
ATOM    434  HG1 THR    30      59.660  38.170  49.170  0.00  0.00           H  
ATOM    435 HG21 THR    30      57.500  40.400  48.900  0.00  0.00           H  
ATOM    436 HG22 THR    30      56.100  39.670  49.920  0.00  0.00           H  
ATOM    437 HG23 THR    30      57.380  40.520  50.780  0.00  0.00           H  
ATOM    438  N   ASN    31      59.500  38.490  52.790  0.00  0.00           N  
ATOM    439  CA  ASN    31      60.240  38.980  53.950  0.00  0.00           C  
ATOM    440  C   ASN    31      60.150  40.470  54.240  0.00  0.00           C  
ATOM    441  O   ASN    31      60.680  41.260  53.490  0.00  0.00           O  
ATOM    442  CB  ASN    31      61.770  38.580  54.200  0.00  0.00           C  
ATOM    443  CG  ASN    31      61.980  37.110  54.020  0.00  0.00           C  
ATOM    444  ND2 ASN    31      63.210  36.540  54.310  0.00  0.00           N  
ATOM    445  OD1 ASN    31      61.140  36.380  53.570  0.00  0.00           O  
ATOM    446  HN  ASN    31      60.050  37.870  52.240  0.00  0.00           H  
ATOM    447  HA  ASN    31      59.900  38.500  54.850  0.00  0.00           H  
ATOM    448  HB1 ASN    31      62.340  38.970  53.330  0.00  0.00           H  
ATOM    449  HB2 ASN    31      62.030  38.930  55.230  0.00  0.00           H  
ATOM    450 HD21 ASN    31      64.040  37.090  54.330  0.00  0.00           H  
ATOM    451 HD22 ASN    31      63.220  35.540  54.210  0.00  0.00           H  
ATOM    452  N   VAL    32      59.520  40.880  55.320  0.00  0.00           N  
ATOM    453  CA  VAL    32      59.340  42.280  55.650  0.00  0.00           C  
ATOM    454  C   VAL    32      60.450  42.810  56.500  0.00  0.00           C  
ATOM    455  O   VAL    32      60.670  44.020  56.620  0.00  0.00           O  
ATOM    456  CB  VAL    32      57.920  42.610  56.250  0.00  0.00           C  
ATOM    457  CG1 VAL    32      57.690  44.050  56.660  0.00  0.00           C  
ATOM    458  CG2 VAL    32      56.940  42.260  55.130  0.00  0.00           C  
ATOM    459  HN  VAL    32      59.110  40.160  55.870  0.00  0.00           H  
ATOM    460  HA  VAL    32      59.440  42.870  54.750  0.00  0.00           H  
ATOM    461  HB  VAL    32      57.790  41.920  57.110  0.00  0.00           H  
ATOM    462 HG11 VAL    32      58.050  44.660  55.810  0.00  0.00           H  
ATOM    463 HG12 VAL    32      56.610  44.260  56.830  0.00  0.00           H  
ATOM    464 HG13 VAL    32      58.330  44.360  57.510  0.00  0.00           H  
ATOM    465 HG21 VAL    32      56.740  43.060  54.390  0.00  0.00           H  
ATOM    466 HG22 VAL    32      57.210  41.380  54.520  0.00  0.00           H  
ATOM    467 HG23 VAL    32      55.910  42.190  55.550  0.00  0.00           H  
ATOM    468  N   GLY    33      61.240  41.870  57.130  0.00  0.00           N  
ATOM    469  CA  GLY    33      62.220  42.140  58.180  0.00  0.00           C  
ATOM    470  C   GLY    33      61.730  42.380  59.560  0.00  0.00           C  
ATOM    471  O   GLY    33      62.370  43.030  60.340  0.00  0.00           O  
ATOM    472  HN  GLY    33      61.120  40.930  56.850  0.00  0.00           H  
ATOM    473  HA1 GLY    33      62.820  41.240  58.260  0.00  0.00           H  
ATOM    474  HA2 GLY    33      62.810  43.010  57.960  0.00  0.00           H  
ATOM    475  N   SER    34      60.540  41.890  59.970  0.00  0.00           N  
ATOM    476  CA  SER    34      60.080  41.910  61.330  0.00  0.00           C  
ATOM    477  C   SER    34      60.340  40.560  62.030  0.00  0.00           C  
ATOM    478  O   SER    34      60.490  40.510  63.250  0.00  0.00           O  
ATOM    479  CB  SER    34      58.510  42.140  61.400  0.00  0.00           C  
ATOM    480  OG  SER    34      57.820  41.190  60.580  0.00  0.00           O  
ATOM    481  HN  SER    34      60.000  41.350  59.320  0.00  0.00           H  
ATOM    482  HA  SER    34      60.530  42.720  61.890  0.00  0.00           H  
ATOM    483  HB1 SER    34      58.260  42.060  62.480  0.00  0.00           H  
ATOM    484  HB2 SER    34      58.250  43.170  61.060  0.00  0.00           H  
ATOM    485  HG1 SER    34      57.830  40.360  61.060  0.00  0.00           H  
ATOM    486  N   ASN    35      60.370  39.490  61.240  0.00  0.00           N  
ATOM    487  CA  ASN    35      60.370  38.130  61.690  0.00  0.00           C  
ATOM    488  C   ASN    35      61.800  37.590  61.600  0.00  0.00           C  
ATOM    489  O   ASN    35      62.510  37.850  60.640  0.00  0.00           O  
ATOM    490  CB  ASN    35      59.400  37.130  60.890  0.00  0.00           C  
ATOM    491  CG  ASN    35      57.960  37.740  60.850  0.00  0.00           C  
ATOM    492  ND2 ASN    35      57.120  36.970  60.080  0.00  0.00           N  
ATOM    493  OD1 ASN    35      57.520  38.720  61.440  0.00  0.00           O  
ATOM    494  HN  ASN    35      60.270  39.600  60.250  0.00  0.00           H  
ATOM    495  HA  ASN    35      60.090  38.130  62.740  0.00  0.00           H  
ATOM    496  HB1 ASN    35      59.740  37.010  59.840  0.00  0.00           H  
ATOM    497  HB2 ASN    35      59.270  36.090  61.260  0.00  0.00           H  
ATOM    498 HD21 ASN    35      57.250  36.020  59.800  0.00  0.00           H  
ATOM    499 HD22 ASN    35      56.140  37.100  60.220  0.00  0.00           H  
ATOM    500  N   THR    36      62.260  36.790  62.570  0.00  0.00           N  
ATOM    501  CA  THR    36      63.590  36.120  62.440  0.00  0.00           C  
ATOM    502  C   THR    36      63.760  35.160  61.210  0.00  0.00           C  
ATOM    503  O   THR    36      62.740  34.640  60.680  0.00  0.00           O  
ATOM    504  CB  THR    36      63.990  35.480  63.770  0.00  0.00           C  
ATOM    505  CG2 THR    36      63.240  34.160  64.030  0.00  0.00           C  
ATOM    506  OG1 THR    36      65.290  35.070  63.850  0.00  0.00           O  
ATOM    507  HN  THR    36      61.740  36.670  63.410  0.00  0.00           H  
ATOM    508  HA  THR    36      64.260  36.910  62.130  0.00  0.00           H  
ATOM    509  HB  THR    36      63.670  36.240  64.510  0.00  0.00           H  
ATOM    510  HG1 THR    36      65.850  35.660  63.330  0.00  0.00           H  
ATOM    511 HG21 THR    36      62.180  34.470  64.140  0.00  0.00           H  
ATOM    512 HG22 THR    36      63.360  33.290  63.360  0.00  0.00           H  
ATOM    513 HG23 THR    36      63.600  33.900  65.050  0.00  0.00           H  
ATOM    514  N   TYR    37      64.990  34.820  60.810  0.00  0.00           N  
ATOM    515  CA  TYR    37      65.490  34.030  59.660  0.00  0.00           C  
ATOM    516  C   TYR    37      66.120  32.610  60.050  0.00  0.00           C  
ATOM    517  CB  TYR    37      66.520  34.740  58.800  0.00  0.00           C  
ATOM    518  CG  TYR    37      66.150  36.100  58.420  0.00  0.00           C  
ATOM    519  CD1 TYR    37      66.970  37.280  58.690  0.00  0.00           C  
ATOM    520  CD2 TYR    37      64.940  36.300  57.680  0.00  0.00           C  
ATOM    521  CE1 TYR    37      66.590  38.510  58.210  0.00  0.00           C  
ATOM    522  CE2 TYR    37      64.590  37.490  57.100  0.00  0.00           C  
ATOM    523  CZ  TYR    37      65.450  38.610  57.370  0.00  0.00           C  
ATOM    524  OH  TYR    37      65.090  39.850  56.870  0.00  0.00           O  
ATOM    525  OT1 TYR    37      67.400  32.530  60.120  0.00  0.00           O  
ATOM    526  OT2 TYR    37      65.340  31.610  60.120  0.00  0.00           O  
ATOM    527  HN  TYR    37      65.800  35.250  61.210  0.00  0.00           H  
ATOM    528  HA  TYR    37      64.630  33.790  59.060  0.00  0.00           H  
ATOM    529  HB1 TYR    37      67.500  34.780  59.330  0.00  0.00           H  
ATOM    530  HB2 TYR    37      66.540  34.060  57.920  0.00  0.00           H  
ATOM    531  HD1 TYR    37      67.910  37.180  59.200  0.00  0.00           H  
ATOM    532  HD2 TYR    37      64.400  35.390  57.490  0.00  0.00           H  
ATOM    533  HE1 TYR    37      67.170  39.410  58.300  0.00  0.00           H  
ATOM    534  HE2 TYR    37      63.670  37.730  56.590  0.00  0.00           H  
ATOM    535  HH  TYR    37      65.420  40.440  57.550  0.00  0.00           H  
TER   
ENDMDL
MODEL        2
ATOM      1  N   LYS     1      25.860  45.920  23.270  0.00  0.00           N  
ATOM      2  CA  LYS     1      24.630  46.300  22.590  0.00  0.00           C  
ATOM      3  C   LYS     1      24.040  45.170  21.840  0.00  0.00           C  
ATOM      4  O   LYS     1      24.550  44.110  21.610  0.00  0.00           O  
ATOM      5  CB  LYS     1      24.930  47.500  21.690  0.00  0.00           C  
ATOM      6  CG  LYS     1      25.700  48.700  22.300  0.00  0.00           C  
ATOM      7  CD  LYS     1      24.970  49.370  23.480  0.00  0.00           C  
ATOM      8  CE  LYS     1      25.880  50.360  24.220  0.00  0.00           C  
ATOM      9  NZ  LYS     1      26.240  51.490  23.380  0.00  0.00           N1+
ATOM     10  HA  LYS     1      23.920  46.570  23.350  0.00  0.00           H  
ATOM     11  HB1 LYS     1      25.540  47.280  20.780  0.00  0.00           H  
ATOM     12  HB2 LYS     1      24.010  47.970  21.280  0.00  0.00           H  
ATOM     13  HG1 LYS     1      26.730  48.330  22.520  0.00  0.00           H  
ATOM     14  HG2 LYS     1      25.810  49.530  21.580  0.00  0.00           H  
ATOM     15  HD1 LYS     1      24.090  49.960  23.130  0.00  0.00           H  
ATOM     16  HD2 LYS     1      24.620  48.540  24.130  0.00  0.00           H  
ATOM     17  HE1 LYS     1      25.300  50.750  25.080  0.00  0.00           H  
ATOM     18  HE2 LYS     1      26.830  49.880  24.540  0.00  0.00           H  
ATOM     19  HZ1 LYS     1      26.940  51.120  22.710  0.00  0.00           H  
ATOM     20  HZ2 LYS     1      25.400  51.870  22.900  0.00  0.00           H  
ATOM     21  HZ3 LYS     1      26.710  52.200  23.960  0.00  0.00           H  
ATOM     22  H1  LYS     1      25.900  46.480  24.150  0.00  0.00           H  
ATOM     23  H2  LYS     1      25.980  44.950  23.620  0.00  0.00           H  
ATOM     24  H3  LYS     1      26.700  46.160  22.710  0.00  0.00           H  
ATOM     25  N   CYS     2      22.780  45.400  21.440  0.00  0.00           N  
ATOM     26  CA  CYS     2      21.870  44.410  20.880  0.00  0.00           C  
ATOM     27  C   CYS     2      21.110  43.490  21.920  0.00  0.00           C  
ATOM     28  O   CYS     2      21.760  43.120  22.930  0.00  0.00           O  
ATOM     29  CB  CYS     2      22.320  43.620  19.650  0.00  0.00           C  
ATOM     30  SG  CYS     2      20.960  42.870  18.720  0.00  0.00           S  
ATOM     31  HN  CYS     2      22.440  46.320  21.620  0.00  0.00           H  
ATOM     32  HA  CYS     2      21.120  45.110  20.550  0.00  0.00           H  
ATOM     33  HB1 CYS     2      22.910  44.330  19.040  0.00  0.00           H  
ATOM     34  HB2 CYS     2      23.010  42.820  20.010  0.00  0.00           H  
ATOM     35  N   ASN     3      19.800  43.210  21.780  0.00  0.00           N  
ATOM     36  CA  ASN     3      18.980  42.420  22.660  0.00  0.00           C  
ATOM     37  C   ASN     3      19.390  40.960  22.790  0.00  0.00           C  
ATOM     38  O   ASN     3      19.080  40.400  23.790  0.00  0.00           O  
ATOM     39  CB  ASN     3      17.420  42.440  22.290  0.00  0.00           C  
ATOM     40  CG  ASN     3      16.880  43.840  22.610  0.00  0.00           C  
ATOM     41  ND2 ASN     3      16.650  44.070  23.930  0.00  0.00           N  
ATOM     42  OD1 ASN     3      16.560  44.540  21.610  0.00  0.00           O  
ATOM     43  HN  ASN     3      19.330  43.550  20.970  0.00  0.00           H  
ATOM     44  HA  ASN     3      19.200  42.820  23.650  0.00  0.00           H  
ATOM     45  HB1 ASN     3      17.130  42.090  21.280  0.00  0.00           H  
ATOM     46  HB2 ASN     3      16.800  41.750  22.910  0.00  0.00           H  
ATOM     47 HD21 ASN     3      16.790  43.360  24.610  0.00  0.00           H  
ATOM     48 HD22 ASN     3      16.230  44.950  24.160  0.00  0.00           H  
ATOM     49  N   THR     4      19.970  40.340  21.810  0.00  0.00           N  
ATOM     50  CA  THR     4      20.230  38.890  21.790  0.00  0.00           C  
ATOM     51  C   THR     4      21.700  38.610  21.630  0.00  0.00           C  
ATOM     52  O   THR     4      22.540  39.330  21.080  0.00  0.00           O  
ATOM     53  CB  THR     4      19.420  38.150  20.660  0.00  0.00           C  
ATOM     54  CG2 THR     4      17.920  38.310  21.030  0.00  0.00           C  
ATOM     55  OG1 THR     4      19.580  38.710  19.300  0.00  0.00           O  
ATOM     56  HN  THR     4      20.470  40.820  21.090  0.00  0.00           H  
ATOM     57  HA  THR     4      19.960  38.500  22.760  0.00  0.00           H  
ATOM     58  HB  THR     4      19.760  37.100  20.570  0.00  0.00           H  
ATOM     59  HG1 THR     4      19.800  38.040  18.640  0.00  0.00           H  
ATOM     60 HG21 THR     4      17.380  37.630  20.330  0.00  0.00           H  
ATOM     61 HG22 THR     4      17.670  38.020  22.070  0.00  0.00           H  
ATOM     62 HG23 THR     4      17.520  39.340  20.900  0.00  0.00           H  
ATOM     63  N   ALA     5      22.230  37.450  22.150  0.00  0.00           N  
ATOM     64  CA  ALA     5      23.650  37.200  22.220  0.00  0.00           C  
ATOM     65  C   ALA     5      24.470  37.140  20.910  0.00  0.00           C  
ATOM     66  O   ALA     5      25.420  37.940  20.770  0.00  0.00           O  
ATOM     67  CB  ALA     5      23.880  35.880  22.980  0.00  0.00           C  
ATOM     68  HN  ALA     5      21.550  36.780  22.450  0.00  0.00           H  
ATOM     69  HA  ALA     5      24.010  38.040  22.810  0.00  0.00           H  
ATOM     70  HB1 ALA     5      23.230  35.720  23.860  0.00  0.00           H  
ATOM     71  HB2 ALA     5      23.480  35.050  22.350  0.00  0.00           H  
ATOM     72  HB3 ALA     5      24.920  35.690  23.300  0.00  0.00           H  
ATOM     73  N   THR     6      23.960  36.300  19.990  0.00  0.00           N  
ATOM     74  CA  THR     6      24.570  36.210  18.620  0.00  0.00           C  
ATOM     75  C   THR     6      24.640  37.580  17.940  0.00  0.00           C  
ATOM     76  O   THR     6      25.690  37.900  17.440  0.00  0.00           O  
ATOM     77  CB  THR     6      24.120  35.040  17.720  0.00  0.00           C  
ATOM     78  CG2 THR     6      24.630  35.090  16.350  0.00  0.00           C  
ATOM     79  OG1 THR     6      24.440  33.760  18.270  0.00  0.00           O  
ATOM     80  HN  THR     6      23.170  35.730  20.210  0.00  0.00           H  
ATOM     81  HA  THR     6      25.620  35.980  18.740  0.00  0.00           H  
ATOM     82  HB  THR     6      23.020  35.150  17.710  0.00  0.00           H  
ATOM     83  HG1 THR     6      23.880  33.150  17.800  0.00  0.00           H  
ATOM     84 HG21 THR     6      24.140  34.210  15.890  0.00  0.00           H  
ATOM     85 HG22 THR     6      24.300  36.020  15.830  0.00  0.00           H  
ATOM     86 HG23 THR     6      25.740  35.040  16.370  0.00  0.00           H  
ATOM     87  N   CYS     7      23.540  38.350  18.060  0.00  0.00           N  
ATOM     88  CA  CYS     7      23.520  39.710  17.540  0.00  0.00           C  
ATOM     89  C   CYS     7      24.490  40.710  18.280  0.00  0.00           C  
ATOM     90  O   CYS     7      25.120  41.570  17.660  0.00  0.00           O  
ATOM     91  CB  CYS     7      22.080  40.290  17.680  0.00  0.00           C  
ATOM     92  SG  CYS     7      21.790  42.020  17.060  0.00  0.00           S  
ATOM     93  HN  CYS     7      22.710  38.060  18.530  0.00  0.00           H  
ATOM     94  HA  CYS     7      23.730  39.610  16.480  0.00  0.00           H  
ATOM     95  HB1 CYS     7      21.350  39.710  17.080  0.00  0.00           H  
ATOM     96  HB2 CYS     7      21.890  40.260  18.770  0.00  0.00           H  
ATOM     97  N   ALA     8      24.580  40.650  19.600  0.00  0.00           N  
ATOM     98  CA  ALA     8      25.530  41.410  20.410  0.00  0.00           C  
ATOM     99  C   ALA     8      27.020  41.030  20.080  0.00  0.00           C  
ATOM    100  O   ALA     8      27.910  41.870  20.000  0.00  0.00           O  
ATOM    101  CB  ALA     8      25.300  41.040  21.890  0.00  0.00           C  
ATOM    102  HN  ALA     8      23.950  40.100  20.160  0.00  0.00           H  
ATOM    103  HA  ALA     8      25.280  42.460  20.300  0.00  0.00           H  
ATOM    104  HB1 ALA     8      26.020  41.590  22.550  0.00  0.00           H  
ATOM    105  HB2 ALA     8      24.320  41.240  22.360  0.00  0.00           H  
ATOM    106  HB3 ALA     8      25.470  39.970  22.140  0.00  0.00           H  
ATOM    107  N   THR     9      27.210  39.750  19.800  0.00  0.00           N  
ATOM    108  CA  THR     9      28.580  39.220  19.420  0.00  0.00           C  
ATOM    109  C   THR     9      29.020  39.780  18.040  0.00  0.00           C  
ATOM    110  O   THR     9      30.210  39.920  17.820  0.00  0.00           O  
ATOM    111  CB  THR     9      28.520  37.700  19.360  0.00  0.00           C  
ATOM    112  CG2 THR     9      29.940  37.230  19.380  0.00  0.00           C  
ATOM    113  OG1 THR     9      27.950  37.150  20.520  0.00  0.00           O  
ATOM    114  HN  THR     9      26.440  39.130  19.940  0.00  0.00           H  
ATOM    115  HA  THR     9      29.260  39.580  20.170  0.00  0.00           H  
ATOM    116  HB  THR     9      27.870  37.350  18.530  0.00  0.00           H  
ATOM    117  HG1 THR     9      27.060  37.440  20.690  0.00  0.00           H  
ATOM    118 HG21 THR     9      30.420  37.850  20.160  0.00  0.00           H  
ATOM    119 HG22 THR     9      30.010  36.140  19.590  0.00  0.00           H  
ATOM    120 HG23 THR     9      30.500  37.350  18.430  0.00  0.00           H  
ATOM    121  N   GLN    10      28.190  40.070  17.060  0.00  0.00           N  
ATOM    122  CA  GLN    10      28.430  40.700  15.810  0.00  0.00           C  
ATOM    123  C   GLN    10      28.740  42.140  15.900  0.00  0.00           C  
ATOM    124  O   GLN    10      29.670  42.580  15.190  0.00  0.00           O  
ATOM    125  CB  GLN    10      27.180  40.500  14.910  0.00  0.00           C  
ATOM    126  CG  GLN    10      26.680  39.100  14.550  0.00  0.00           C  
ATOM    127  CD  GLN    10      27.740  38.030  14.490  0.00  0.00           C  
ATOM    128  NE2 GLN    10      27.850  37.070  15.410  0.00  0.00           N  
ATOM    129  OE1 GLN    10      28.560  38.110  13.590  0.00  0.00           O  
ATOM    130  HN  GLN    10      27.250  39.800  17.270  0.00  0.00           H  
ATOM    131  HA  GLN    10      29.270  40.310  15.250  0.00  0.00           H  
ATOM    132  HB1 GLN    10      26.360  41.110  15.350  0.00  0.00           H  
ATOM    133  HB2 GLN    10      27.480  40.940  13.940  0.00  0.00           H  
ATOM    134  HG1 GLN    10      25.990  38.740  15.340  0.00  0.00           H  
ATOM    135  HG2 GLN    10      26.120  39.190  13.600  0.00  0.00           H  
ATOM    136 HE21 GLN    10      27.110  37.070  16.080  0.00  0.00           H  
ATOM    137 HE22 GLN    10      28.560  36.390  15.280  0.00  0.00           H  
ATOM    138  N   ARG    11      28.180  42.890  16.870  0.00  0.00           N  
ATOM    139  CA  ARG    11      28.620  44.210  17.220  0.00  0.00           C  
ATOM    140  C   ARG    11      30.110  44.120  17.710  0.00  0.00           C  
ATOM    141  O   ARG    11      31.000  44.780  17.240  0.00  0.00           O  
ATOM    142  CB  ARG    11      27.880  44.810  18.380  0.00  0.00           C  
ATOM    143  CG  ARG    11      26.380  44.880  18.020  0.00  0.00           C  
ATOM    144  CD  ARG    11      26.000  45.740  16.840  0.00  0.00           C  
ATOM    145  NE  ARG    11      24.500  45.890  16.880  0.00  0.00           N  
ATOM    146  CZ  ARG    11      23.850  46.960  17.320  0.00  0.00           C  
ATOM    147  NH1 ARG    11      24.350  47.900  18.070  0.00  0.00           N1+
ATOM    148  NH2 ARG    11      22.540  47.020  17.100  0.00  0.00           N  
ATOM    149  HN  ARG    11      27.360  42.480  17.270  0.00  0.00           H  
ATOM    150  HA  ARG    11      28.620  44.760  16.290  0.00  0.00           H  
ATOM    151  HB1 ARG    11      28.030  44.240  19.320  0.00  0.00           H  
ATOM    152  HB2 ARG    11      28.230  45.830  18.670  0.00  0.00           H  
ATOM    153  HG1 ARG    11      25.980  43.840  18.020  0.00  0.00           H  
ATOM    154  HG2 ARG    11      25.920  45.310  18.940  0.00  0.00           H  
ATOM    155  HD1 ARG    11      26.460  46.740  16.730  0.00  0.00           H  
ATOM    156  HD2 ARG    11      26.250  45.180  15.910  0.00  0.00           H  
ATOM    157  HE  ARG    11      23.910  45.180  16.500  0.00  0.00           H  
ATOM    158 HH11 ARG    11      25.320  47.890  18.310  0.00  0.00           H  
ATOM    159 HH12 ARG    11      23.780  48.550  18.560  0.00  0.00           H  
ATOM    160 HH21 ARG    11      22.090  46.450  16.420  0.00  0.00           H  
ATOM    161 HH22 ARG    11      22.200  47.960  17.080  0.00  0.00           H  
ATOM    162  N   LEU    12      30.440  43.240  18.670  0.00  0.00           N  
ATOM    163  CA  LEU    12      31.680  43.310  19.370  0.00  0.00           C  
ATOM    164  C   LEU    12      32.780  42.650  18.550  0.00  0.00           C  
ATOM    165  O   LEU    12      33.700  42.080  19.130  0.00  0.00           O  
ATOM    166  CB  LEU    12      31.590  42.460  20.670  0.00  0.00           C  
ATOM    167  CG  LEU    12      30.630  43.090  21.740  0.00  0.00           C  
ATOM    168  CD1 LEU    12      30.730  42.300  23.050  0.00  0.00           C  
ATOM    169  CD2 LEU    12      30.980  44.580  22.000  0.00  0.00           C  
ATOM    170  HN  LEU    12      29.760  42.610  19.040  0.00  0.00           H  
ATOM    171  HA  LEU    12      32.100  44.280  19.590  0.00  0.00           H  
ATOM    172  HB1 LEU    12      31.090  41.540  20.310  0.00  0.00           H  
ATOM    173  HB2 LEU    12      32.620  42.290  21.050  0.00  0.00           H  
ATOM    174  HG  LEU    12      29.570  43.080  21.400  0.00  0.00           H  
ATOM    175 HD11 LEU    12      31.790  42.080  23.330  0.00  0.00           H  
ATOM    176 HD12 LEU    12      30.320  42.790  23.960  0.00  0.00           H  
ATOM    177 HD13 LEU    12      30.210  41.320  23.100  0.00  0.00           H  
ATOM    178 HD21 LEU    12      30.170  45.130  22.510  0.00  0.00           H  
ATOM    179 HD22 LEU    12      31.870  44.760  22.640  0.00  0.00           H  
ATOM    180 HD23 LEU    12      31.000  45.210  21.080  0.00  0.00           H  
ATOM    181  N   ALA    13      32.750  42.570  17.180  0.00  0.00           N  
ATOM    182  CA  ALA    13      33.470  41.530  16.490  0.00  0.00           C  
ATOM    183  C   ALA    13      34.930  41.890  16.170  0.00  0.00           C  
ATOM    184  O   ALA    13      35.740  41.030  15.860  0.00  0.00           O  
ATOM    185  CB  ALA    13      32.710  41.450  15.180  0.00  0.00           C  
ATOM    186  HN  ALA    13      31.920  42.870  16.720  0.00  0.00           H  
ATOM    187  HA  ALA    13      33.580  40.650  17.100  0.00  0.00           H  
ATOM    188  HB1 ALA    13      33.180  40.740  14.470  0.00  0.00           H  
ATOM    189  HB2 ALA    13      31.670  41.110  15.350  0.00  0.00           H  
ATOM    190  HB3 ALA    13      32.620  42.450  14.710  0.00  0.00           H  
ATOM    191  N   ASN    14      35.400  43.080  16.540  0.00  0.00           N  
ATOM    192  CA  ASN    14      36.800  43.420  16.360  0.00  0.00           C  
ATOM    193  C   ASN    14      37.580  43.280  17.690  0.00  0.00           C  
ATOM    194  O   ASN    14      38.760  43.500  17.710  0.00  0.00           O  
ATOM    195  CB  ASN    14      36.900  44.930  15.980  0.00  0.00           C  
ATOM    196  CG  ASN    14      36.440  45.290  14.520  0.00  0.00           C  
ATOM    197  ND2 ASN    14      36.240  46.610  14.320  0.00  0.00           N  
ATOM    198  OD1 ASN    14      36.180  44.450  13.650  0.00  0.00           O  
ATOM    199  HN  ASN    14      34.790  43.860  16.640  0.00  0.00           H  
ATOM    200  HA  ASN    14      37.190  42.790  15.580  0.00  0.00           H  
ATOM    201  HB1 ASN    14      36.410  45.500  16.810  0.00  0.00           H  
ATOM    202  HB2 ASN    14      37.970  45.220  16.050  0.00  0.00           H  
ATOM    203 HD21 ASN    14      36.590  47.280  14.980  0.00  0.00           H  
ATOM    204 HD22 ASN    14      36.020  47.000  13.430  0.00  0.00           H  
ATOM    205  N   PHE    15      36.980  42.680  18.780  0.00  0.00           N  
ATOM    206  CA  PHE    15      37.630  42.550  20.090  0.00  0.00           C  
ATOM    207  C   PHE    15      37.710  41.130  20.540  0.00  0.00           C  
ATOM    208  O   PHE    15      36.780  40.380  20.390  0.00  0.00           O  
ATOM    209  CB  PHE    15      36.810  43.430  21.210  0.00  0.00           C  
ATOM    210  CG  PHE    15      36.310  44.760  20.870  0.00  0.00           C  
ATOM    211  CD1 PHE    15      35.040  45.270  21.170  0.00  0.00           C  
ATOM    212  CD2 PHE    15      37.220  45.580  20.250  0.00  0.00           C  
ATOM    213  CE1 PHE    15      34.760  46.630  20.890  0.00  0.00           C  
ATOM    214  CE2 PHE    15      36.910  46.940  19.900  0.00  0.00           C  
ATOM    215  CZ  PHE    15      35.710  47.450  20.360  0.00  0.00           C  
ATOM    216  HN  PHE    15      36.040  42.350  18.720  0.00  0.00           H  
ATOM    217  HA  PHE    15      38.610  43.020  20.130  0.00  0.00           H  
ATOM    218  HB1 PHE    15      35.950  42.780  21.490  0.00  0.00           H  
ATOM    219  HB2 PHE    15      37.320  43.590  22.190  0.00  0.00           H  
ATOM    220  HD1 PHE    15      34.310  44.680  21.700  0.00  0.00           H  
ATOM    221  HD2 PHE    15      38.180  45.120  20.040  0.00  0.00           H  
ATOM    222  HE1 PHE    15      33.760  46.940  21.160  0.00  0.00           H  
ATOM    223  HE2 PHE    15      37.600  47.520  19.310  0.00  0.00           H  
ATOM    224  HZ  PHE    15      35.440  48.420  19.950  0.00  0.00           H  
ATOM    225  N   LEU    16      38.840  40.750  21.220  0.00  0.00           N  
ATOM    226  CA  LEU    16      38.950  39.470  22.000  0.00  0.00           C  
ATOM    227  C   LEU    16      38.820  39.800  23.480  0.00  0.00           C  
ATOM    228  O   LEU    16      39.480  40.770  23.900  0.00  0.00           O  
ATOM    229  CB  LEU    16      40.200  38.590  21.790  0.00  0.00           C  
ATOM    230  CG  LEU    16      40.450  38.090  20.380  0.00  0.00           C  
ATOM    231  CD1 LEU    16      41.870  38.390  19.980  0.00  0.00           C  
ATOM    232  CD2 LEU    16      40.160  36.560  20.340  0.00  0.00           C  
ATOM    233  HN  LEU    16      39.630  41.360  21.270  0.00  0.00           H  
ATOM    234  HA  LEU    16      38.120  38.830  21.720  0.00  0.00           H  
ATOM    235  HB1 LEU    16      41.140  39.060  22.140  0.00  0.00           H  
ATOM    236  HB2 LEU    16      40.140  37.650  22.380  0.00  0.00           H  
ATOM    237  HG  LEU    16      39.790  38.650  19.680  0.00  0.00           H  
ATOM    238 HD11 LEU    16      42.170  37.960  19.000  0.00  0.00           H  
ATOM    239 HD12 LEU    16      42.080  39.470  20.030  0.00  0.00           H  
ATOM    240 HD13 LEU    16      42.500  37.890  20.750  0.00  0.00           H  
ATOM    241 HD21 LEU    16      40.750  35.920  21.030  0.00  0.00           H  
ATOM    242 HD22 LEU    16      39.080  36.550  20.600  0.00  0.00           H  
ATOM    243 HD23 LEU    16      40.300  36.120  19.330  0.00  0.00           H  
ATOM    244  N   VAL    17      38.020  39.050  24.200  0.00  0.00           N  
ATOM    245  CA  VAL    17      37.730  38.990  25.630  0.00  0.00           C  
ATOM    246  C   VAL    17      38.960  38.640  26.500  0.00  0.00           C  
ATOM    247  O   VAL    17      39.750  37.750  26.170  0.00  0.00           O  
ATOM    248  CB  VAL    17      36.560  38.160  25.930  0.00  0.00           C  
ATOM    249  CG1 VAL    17      36.360  37.890  27.460  0.00  0.00           C  
ATOM    250  CG2 VAL    17      35.270  38.870  25.450  0.00  0.00           C  
ATOM    251  HN  VAL    17      37.600  38.320  23.670  0.00  0.00           H  
ATOM    252  HA  VAL    17      37.540  40.000  25.960  0.00  0.00           H  
ATOM    253  HB  VAL    17      36.630  37.130  25.520  0.00  0.00           H  
ATOM    254 HG11 VAL    17      35.380  37.440  27.760  0.00  0.00           H  
ATOM    255 HG12 VAL    17      37.140  37.230  27.890  0.00  0.00           H  
ATOM    256 HG13 VAL    17      36.390  38.850  28.030  0.00  0.00           H  
ATOM    257 HG21 VAL    17      35.360  39.940  25.740  0.00  0.00           H  
ATOM    258 HG22 VAL    17      35.250  38.840  24.340  0.00  0.00           H  
ATOM    259 HG23 VAL    17      34.330  38.450  25.870  0.00  0.00           H  
ATOM    260  N   HIS    18      39.130  39.240  27.680  0.00  0.00           N  
ATOM    261  CA  HIS    18      40.220  38.870  28.580  0.00  0.00           C  
ATOM    262  C   HIS    18      39.710  38.070  29.710  0.00  0.00           C  
ATOM    263  O   HIS    18      38.620  38.260  30.180  0.00  0.00           O  
ATOM    264  CB  HIS    18      40.970  40.120  29.050  0.00  0.00           C  
ATOM    265  CG  HIS    18      41.610  40.950  28.030  0.00  0.00           C  
ATOM    266  CD2 HIS    18      41.050  41.510  26.920  0.00  0.00           C  
ATOM    267  ND1 HIS    18      42.850  41.420  28.260  0.00  0.00           N  
ATOM    268  CE1 HIS    18      43.030  42.310  27.310  0.00  0.00           C  
ATOM    269  NE2 HIS    18      42.000  42.390  26.450  0.00  0.00           N  
ATOM    270  HN  HIS    18      38.580  40.040  27.880  0.00  0.00           H  
ATOM    271  HA  HIS    18      40.860  38.140  28.100  0.00  0.00           H  
ATOM    272  HB1 HIS    18      40.230  40.830  29.490  0.00  0.00           H  
ATOM    273  HB2 HIS    18      41.700  39.810  29.840  0.00  0.00           H  
ATOM    274  HD2 HIS    18      40.010  41.560  26.640  0.00  0.00           H  
ATOM    275  HE1 HIS    18      43.860  43.020  27.350  0.00  0.00           H  
ATOM    276  HE2 HIS    18      41.990  42.960  25.620  0.00  0.00           H  
ATOM    277  N   SER    19      40.600  37.170  30.300  0.00  0.00           N  
ATOM    278  CA  SER    19      40.200  36.310  31.480  0.00  0.00           C  
ATOM    279  C   SER    19      39.960  37.050  32.720  0.00  0.00           C  
ATOM    280  O   SER    19      40.660  38.020  33.070  0.00  0.00           O  
ATOM    281  CB  SER    19      41.130  35.050  31.700  0.00  0.00           C  
ATOM    282  OG  SER    19      40.680  34.290  32.870  0.00  0.00           O  
ATOM    283  HN  SER    19      41.500  37.110  29.880  0.00  0.00           H  
ATOM    284  HA  SER    19      39.250  35.950  31.110  0.00  0.00           H  
ATOM    285  HB1 SER    19      41.130  34.480  30.750  0.00  0.00           H  
ATOM    286  HB2 SER    19      42.090  35.540  31.940  0.00  0.00           H  
ATOM    287  HG1 SER    19      41.000  33.400  32.680  0.00  0.00           H  
ATOM    288  N   SER    20      38.800  36.670  33.420  0.00  0.00           N  
ATOM    289  CA  SER    20      38.450  37.300  34.700  0.00  0.00           C  
ATOM    290  C   SER    20      38.910  36.580  35.920  0.00  0.00           C  
ATOM    291  O   SER    20      38.780  37.070  37.010  0.00  0.00           O  
ATOM    292  CB  SER    20      36.950  37.600  34.870  0.00  0.00           C  
ATOM    293  OG  SER    20      36.110  36.490  34.700  0.00  0.00           O  
ATOM    294  HN  SER    20      38.220  35.900  33.170  0.00  0.00           H  
ATOM    295  HA  SER    20      39.000  38.230  34.720  0.00  0.00           H  
ATOM    296  HB1 SER    20      36.780  38.040  35.880  0.00  0.00           H  
ATOM    297  HB2 SER    20      36.490  38.310  34.160  0.00  0.00           H  
ATOM    298  HG1 SER    20      35.500  36.690  33.990  0.00  0.00           H  
ATOM    299  N   ASN    21      39.590  35.410  35.720  0.00  0.00           N  
ATOM    300  CA  ASN    21      40.270  34.590  36.730  0.00  0.00           C  
ATOM    301  C   ASN    21      41.220  35.440  37.590  0.00  0.00           C  
ATOM    302  O   ASN    21      41.890  36.360  37.100  0.00  0.00           O  
ATOM    303  CB  ASN    21      40.970  33.340  36.080  0.00  0.00           C  
ATOM    304  CG  ASN    21      39.910  32.480  35.450  0.00  0.00           C  
ATOM    305  ND2 ASN    21      40.430  31.460  34.790  0.00  0.00           N  
ATOM    306  OD1 ASN    21      38.710  32.730  35.360  0.00  0.00           O  
ATOM    307  HN  ASN    21      39.660  35.010  34.810  0.00  0.00           H  
ATOM    308  HA  ASN    21      39.490  34.200  37.360  0.00  0.00           H  
ATOM    309  HB1 ASN    21      41.600  33.880  35.340  0.00  0.00           H  
ATOM    310  HB2 ASN    21      41.600  32.790  36.810  0.00  0.00           H  
ATOM    311 HD21 ASN    21      41.420  31.330  34.780  0.00  0.00           H  
ATOM    312 HD22 ASN    21      39.830  30.840  34.280  0.00  0.00           H  
ATOM    313  N   ASN    22      41.340  35.110  38.900  0.00  0.00           N  
ATOM    314  CA  ASN    22      42.060  35.860  39.910  0.00  0.00           C  
ATOM    315  C   ASN    22      43.400  35.240  40.110  0.00  0.00           C  
ATOM    316  O   ASN    22      43.510  34.130  40.580  0.00  0.00           O  
ATOM    317  CB  ASN    22      41.270  35.920  41.250  0.00  0.00           C  
ATOM    318  CG  ASN    22      42.160  36.260  42.500  0.00  0.00           C  
ATOM    319  ND2 ASN    22      42.980  37.350  42.470  0.00  0.00           N  
ATOM    320  OD1 ASN    22      42.150  35.460  43.400  0.00  0.00           O  
ATOM    321  HN  ASN    22      40.850  34.320  39.260  0.00  0.00           H  
ATOM    322  HA  ASN    22      42.250  36.870  39.560  0.00  0.00           H  
ATOM    323  HB1 ASN    22      40.450  36.670  41.170  0.00  0.00           H  
ATOM    324  HB2 ASN    22      40.800  34.940  41.490  0.00  0.00           H  
ATOM    325 HD21 ASN    22      43.070  37.960  41.690  0.00  0.00           H  
ATOM    326 HD22 ASN    22      43.600  37.440  43.250  0.00  0.00           H  
ATOM    327  N   PHE    23      44.530  35.960  39.720  0.00  0.00           N  
ATOM    328  CA  PHE    23      45.890  35.500  39.980  0.00  0.00           C  
ATOM    329  C   PHE    23      46.900  36.600  40.190  0.00  0.00           C  
ATOM    330  O   PHE    23      46.610  37.760  39.910  0.00  0.00           O  
ATOM    331  CB  PHE    23      46.450  34.520  38.930  0.00  0.00           C  
ATOM    332  CG  PHE    23      46.270  34.970  37.470  0.00  0.00           C  
ATOM    333  CD1 PHE    23      45.010  34.850  36.920  0.00  0.00           C  
ATOM    334  CD2 PHE    23      47.340  35.440  36.690  0.00  0.00           C  
ATOM    335  CE1 PHE    23      44.750  35.270  35.570  0.00  0.00           C  
ATOM    336  CE2 PHE    23      47.160  35.830  35.350  0.00  0.00           C  
ATOM    337  CZ  PHE    23      45.840  35.810  34.840  0.00  0.00           C  
ATOM    338  HN  PHE    23      44.520  36.870  39.320  0.00  0.00           H  
ATOM    339  HA  PHE    23      45.770  34.890  40.860  0.00  0.00           H  
ATOM    340  HB1 PHE    23      47.520  34.300  39.140  0.00  0.00           H  
ATOM    341  HB2 PHE    23      45.880  33.570  39.050  0.00  0.00           H  
ATOM    342  HD1 PHE    23      44.170  34.370  37.410  0.00  0.00           H  
ATOM    343  HD2 PHE    23      48.280  35.560  37.220  0.00  0.00           H  
ATOM    344  HE1 PHE    23      43.780  35.470  35.140  0.00  0.00           H  
ATOM    345  HE2 PHE    23      48.010  36.290  34.880  0.00  0.00           H  
ATOM    346  HZ  PHE    23      45.630  36.110  33.820  0.00  0.00           H  
ATOM    347  N   GLY    24      48.150  36.200  40.630  0.00  0.00           N  
ATOM    348  CA  GLY    24      49.290  37.090  40.800  0.00  0.00           C  
ATOM    349  C   GLY    24      49.530  37.640  42.150  0.00  0.00           C  
ATOM    350  O   GLY    24      50.330  38.550  42.310  0.00  0.00           O  
ATOM    351  HN  GLY    24      48.330  35.230  40.800  0.00  0.00           H  
ATOM    352  HA1 GLY    24      50.170  36.540  40.480  0.00  0.00           H  
ATOM    353  HA2 GLY    24      49.030  37.980  40.240  0.00  0.00           H  
ATOM    354  N   ALA    25      48.960  37.060  43.230  0.00  0.00           N  
ATOM    355  CA  ALA    25      49.410  37.230  44.560  0.00  0.00           C  
ATOM    356  C   ALA    25      50.900  36.880  44.630  0.00  0.00           C  
ATOM    357  O   ALA    25      51.350  35.780  44.170  0.00  0.00           O  
ATOM    358  CB  ALA    25      48.650  36.440  45.620  0.00  0.00           C  
ATOM    359  HN  ALA    25      48.300  36.310  43.120  0.00  0.00           H  
ATOM    360  HA  ALA    25      49.390  38.290  44.770  0.00  0.00           H  
ATOM    361  HB1 ALA    25      48.650  35.360  45.380  0.00  0.00           H  
ATOM    362  HB2 ALA    25      49.050  36.570  46.650  0.00  0.00           H  
ATOM    363  HB3 ALA    25      47.610  36.820  45.700  0.00  0.00           H  
ATOM    364  N   ILE    26      51.690  37.730  45.280  0.00  0.00           N  
ATOM    365  CA  ILE    26      53.010  37.320  45.720  0.00  0.00           C  
ATOM    366  C   ILE    26      52.810  36.350  46.880  0.00  0.00           C  
ATOM    367  O   ILE    26      52.220  36.700  47.880  0.00  0.00           O  
ATOM    368  CB  ILE    26      53.990  38.410  46.090  0.00  0.00           C  
ATOM    369  CG1 ILE    26      53.870  39.660  45.200  0.00  0.00           C  
ATOM    370  CG2 ILE    26      55.410  37.800  46.010  0.00  0.00           C  
ATOM    371  CD  ILE    26      54.090  39.400  43.730  0.00  0.00           C  
ATOM    372  HN  ILE    26      51.390  38.600  45.660  0.00  0.00           H  
ATOM    373  HA  ILE    26      53.590  36.740  45.010  0.00  0.00           H  
ATOM    374  HB  ILE    26      53.760  38.760  47.120  0.00  0.00           H  
ATOM    375 HG11 ILE    26      52.930  40.220  45.410  0.00  0.00           H  
ATOM    376 HG12 ILE    26      54.630  40.350  45.610  0.00  0.00           H  
ATOM    377 HG21 ILE    26      55.740  37.390  46.990  0.00  0.00           H  
ATOM    378 HG22 ILE    26      55.670  37.090  45.190  0.00  0.00           H  
ATOM    379 HG23 ILE    26      56.120  38.640  45.880  0.00  0.00           H  
ATOM    380  HD1 ILE    26      54.390  38.350  43.530  0.00  0.00           H  
ATOM    381  HD2 ILE    26      53.170  39.650  43.170  0.00  0.00           H  
ATOM    382  HD3 ILE    26      54.860  40.090  43.310  0.00  0.00           H  
ATOM    383  N   LEU    27      53.230  35.080  46.740  0.00  0.00           N  
ATOM    384  CA  LEU    27      52.980  34.010  47.670  0.00  0.00           C  
ATOM    385  C   LEU    27      54.230  33.410  48.210  0.00  0.00           C  
ATOM    386  O   LEU    27      54.150  32.910  49.310  0.00  0.00           O  
ATOM    387  CB  LEU    27      52.280  32.920  46.950  0.00  0.00           C  
ATOM    388  CG  LEU    27      50.740  33.160  46.650  0.00  0.00           C  
ATOM    389  CD1 LEU    27      50.000  31.890  46.090  0.00  0.00           C  
ATOM    390  CD2 LEU    27      49.910  33.750  47.810  0.00  0.00           C  
ATOM    391  HN  LEU    27      53.550  34.780  45.840  0.00  0.00           H  
ATOM    392  HA  LEU    27      52.420  34.490  48.460  0.00  0.00           H  
ATOM    393  HB1 LEU    27      52.730  32.560  45.990  0.00  0.00           H  
ATOM    394  HB2 LEU    27      52.260  31.990  47.570  0.00  0.00           H  
ATOM    395  HG  LEU    27      50.850  33.880  45.810  0.00  0.00           H  
ATOM    396 HD11 LEU    27      49.030  32.220  45.670  0.00  0.00           H  
ATOM    397 HD12 LEU    27      50.640  31.580  45.240  0.00  0.00           H  
ATOM    398 HD13 LEU    27      49.920  31.090  46.860  0.00  0.00           H  
ATOM    399 HD21 LEU    27      48.820  33.670  47.580  0.00  0.00           H  
ATOM    400 HD22 LEU    27      50.010  33.260  48.800  0.00  0.00           H  
ATOM    401 HD23 LEU    27      50.100  34.830  47.930  0.00  0.00           H  
ATOM    402  N   SER    28      55.390  33.560  47.550  0.00  0.00           N  
ATOM    403  CA  SER    28      56.640  33.480  48.330  0.00  0.00           C  
ATOM    404  C   SER    28      56.860  34.480  49.490  0.00  0.00           C  
ATOM    405  O   SER    28      56.250  35.540  49.530  0.00  0.00           O  
ATOM    406  CB  SER    28      57.810  33.530  47.380  0.00  0.00           C  
ATOM    407  OG  SER    28      59.090  33.440  47.990  0.00  0.00           O  
ATOM    408  HN  SER    28      55.420  33.970  46.650  0.00  0.00           H  
ATOM    409  HA  SER    28      56.640  32.450  48.640  0.00  0.00           H  
ATOM    410  HB1 SER    28      57.720  32.670  46.680  0.00  0.00           H  
ATOM    411  HB2 SER    28      57.670  34.380  46.680  0.00  0.00           H  
ATOM    412  HG1 SER    28      59.610  32.750  47.570  0.00  0.00           H  
ATOM    413  N   SER    29      57.660  34.000  50.540  0.00  0.00           N  
ATOM    414  CA  SER    29      57.800  34.610  51.830  0.00  0.00           C  
ATOM    415  C   SER    29      59.220  34.350  52.310  0.00  0.00           C  
ATOM    416  O   SER    29      59.920  33.370  51.890  0.00  0.00           O  
ATOM    417  CB  SER    29      56.750  34.180  52.840  0.00  0.00           C  
ATOM    418  OG  SER    29      56.880  34.920  54.080  0.00  0.00           O  
ATOM    419  HN  SER    29      58.200  33.160  50.480  0.00  0.00           H  
ATOM    420  HA  SER    29      57.570  35.660  51.720  0.00  0.00           H  
ATOM    421  HB1 SER    29      55.730  34.500  52.550  0.00  0.00           H  
ATOM    422  HB2 SER    29      56.760  33.100  53.060  0.00  0.00           H  
ATOM    423  HG1 SER    29      56.260  34.460  54.640  0.00  0.00           H  
ATOM    424  N   THR    30      59.780  35.240  53.140  0.00  0.00           N  
ATOM    425  CA  THR    30      61.220  35.150  53.520  0.00  0.00           C  
ATOM    426  C   THR    30      61.410  35.930  54.800  0.00  0.00           C  
ATOM    427  O   THR    30      60.510  36.670  55.220  0.00  0.00           O  
ATOM    428  CB  THR    30      62.150  35.520  52.400  0.00  0.00           C  
ATOM    429  CG2 THR    30      61.850  36.940  51.890  0.00  0.00           C  
ATOM    430  OG1 THR    30      63.540  35.530  52.760  0.00  0.00           O  
ATOM    431  HN  THR    30      59.250  35.990  53.530  0.00  0.00           H  
ATOM    432  HA  THR    30      61.430  34.100  53.650  0.00  0.00           H  
ATOM    433  HB  THR    30      62.060  34.760  51.590  0.00  0.00           H  
ATOM    434  HG1 THR    30      63.590  34.820  53.410  0.00  0.00           H  
ATOM    435 HG21 THR    30      62.050  37.700  52.680  0.00  0.00           H  
ATOM    436 HG22 THR    30      62.450  37.200  51.000  0.00  0.00           H  
ATOM    437 HG23 THR    30      60.810  36.980  51.510  0.00  0.00           H  
ATOM    438  N   ASN    31      62.550  35.720  55.510  0.00  0.00           N  
ATOM    439  CA  ASN    31      62.840  36.360  56.770  0.00  0.00           C  
ATOM    440  C   ASN    31      63.000  37.970  56.750  0.00  0.00           C  
ATOM    441  O   ASN    31      63.610  38.590  55.840  0.00  0.00           O  
ATOM    442  CB  ASN    31      64.070  35.750  57.530  0.00  0.00           C  
ATOM    443  CG  ASN    31      63.830  34.290  57.830  0.00  0.00           C  
ATOM    444  ND2 ASN    31      64.920  33.630  58.300  0.00  0.00           N  
ATOM    445  OD1 ASN    31      62.860  33.630  57.460  0.00  0.00           O  
ATOM    446  HN  ASN    31      63.280  35.110  55.200  0.00  0.00           H  
ATOM    447  HA  ASN    31      62.040  36.150  57.460  0.00  0.00           H  
ATOM    448  HB1 ASN    31      64.990  36.000  56.960  0.00  0.00           H  
ATOM    449  HB2 ASN    31      64.180  36.290  58.490  0.00  0.00           H  
ATOM    450 HD21 ASN    31      65.750  34.160  58.480  0.00  0.00           H  
ATOM    451 HD22 ASN    31      64.920  32.640  58.270  0.00  0.00           H  
ATOM    452  N   VAL    32      62.290  38.550  57.710  0.00  0.00           N  
ATOM    453  CA  VAL    32      62.370  39.980  57.950  0.00  0.00           C  
ATOM    454  C   VAL    32      63.770  40.550  58.180  0.00  0.00           C  
ATOM    455  O   VAL    32      64.160  41.560  57.550  0.00  0.00           O  
ATOM    456  CB  VAL    32      61.440  40.460  58.980  0.00  0.00           C  
ATOM    457  CG1 VAL    32      61.760  41.990  59.340  0.00  0.00           C  
ATOM    458  CG2 VAL    32      60.000  40.300  58.360  0.00  0.00           C  
ATOM    459  HN  VAL    32      61.660  37.950  58.200  0.00  0.00           H  
ATOM    460  HA  VAL    32      62.000  40.360  57.010  0.00  0.00           H  
ATOM    461  HB  VAL    32      61.670  39.830  59.870  0.00  0.00           H  
ATOM    462 HG11 VAL    32      61.780  42.550  58.380  0.00  0.00           H  
ATOM    463 HG12 VAL    32      60.920  42.420  59.920  0.00  0.00           H  
ATOM    464 HG13 VAL    32      62.720  42.200  59.870  0.00  0.00           H  
ATOM    465 HG21 VAL    32      59.270  40.910  58.940  0.00  0.00           H  
ATOM    466 HG22 VAL    32      59.950  40.700  57.320  0.00  0.00           H  
ATOM    467 HG23 VAL    32      59.640  39.250  58.320  0.00  0.00           H  
ATOM    468  N   GLY    33      64.520  39.870  59.110  0.00  0.00           N  
ATOM    469  CA  GLY    33      65.830  40.390  59.550  0.00  0.00           C  
ATOM    470  C   GLY    33      65.790  40.880  60.950  0.00  0.00           C  
ATOM    471  O   GLY    33      66.800  41.300  61.550  0.00  0.00           O  
ATOM    472  HN  GLY    33      64.160  39.000  59.420  0.00  0.00           H  
ATOM    473  HA1 GLY    33      66.550  39.590  59.590  0.00  0.00           H  
ATOM    474  HA2 GLY    33      66.140  41.260  58.980  0.00  0.00           H  
ATOM    475  N   SER    34      64.660  40.900  61.630  0.00  0.00           N  
ATOM    476  CA  SER    34      64.590  41.210  63.050  0.00  0.00           C  
ATOM    477  C   SER    34      63.520  40.570  63.920  0.00  0.00           C  
ATOM    478  O   SER    34      63.470  40.900  65.090  0.00  0.00           O  
ATOM    479  CB  SER    34      64.610  42.760  63.350  0.00  0.00           C  
ATOM    480  OG  SER    34      63.630  43.440  62.550  0.00  0.00           O  
ATOM    481  HN  SER    34      63.740  40.710  61.280  0.00  0.00           H  
ATOM    482  HA  SER    34      65.520  40.890  63.500  0.00  0.00           H  
ATOM    483  HB1 SER    34      64.570  43.200  64.360  0.00  0.00           H  
ATOM    484  HB2 SER    34      65.580  43.110  62.930  0.00  0.00           H  
ATOM    485  HG1 SER    34      62.830  43.530  63.080  0.00  0.00           H  
ATOM    486  N   ASN    35      62.700  39.660  63.380  0.00  0.00           N  
ATOM    487  CA  ASN    35      61.620  39.120  64.090  0.00  0.00           C  
ATOM    488  C   ASN    35      62.030  37.760  64.550  0.00  0.00           C  
ATOM    489  O   ASN    35      62.830  37.160  63.790  0.00  0.00           O  
ATOM    490  CB  ASN    35      60.430  38.860  63.050  0.00  0.00           C  
ATOM    491  CG  ASN    35      59.940  40.250  62.580  0.00  0.00           C  
ATOM    492  ND2 ASN    35      59.160  40.230  61.470  0.00  0.00           N  
ATOM    493  OD1 ASN    35      60.150  41.350  63.110  0.00  0.00           O  
ATOM    494  HN  ASN    35      62.990  39.260  62.520  0.00  0.00           H  
ATOM    495  HA  ASN    35      61.310  39.630  64.990  0.00  0.00           H  
ATOM    496  HB1 ASN    35      60.760  38.220  62.190  0.00  0.00           H  
ATOM    497  HB2 ASN    35      59.660  38.230  63.540  0.00  0.00           H  
ATOM    498 HD21 ASN    35      58.740  39.440  61.020  0.00  0.00           H  
ATOM    499 HD22 ASN    35      58.870  41.130  61.150  0.00  0.00           H  
ATOM    500  N   THR    36      61.540  37.250  65.700  0.00  0.00           N  
ATOM    501  CA  THR    36      61.780  35.900  66.190  0.00  0.00           C  
ATOM    502  C   THR    36      61.400  34.760  65.280  0.00  0.00           C  
ATOM    503  O   THR    36      60.560  34.870  64.410  0.00  0.00           O  
ATOM    504  CB  THR    36      61.100  35.650  67.520  0.00  0.00           C  
ATOM    505  CG2 THR    36      61.890  36.360  68.640  0.00  0.00           C  
ATOM    506  OG1 THR    36      59.830  36.320  67.420  0.00  0.00           O  
ATOM    507  HN  THR    36      60.870  37.720  66.280  0.00  0.00           H  
ATOM    508  HA  THR    36      62.830  35.680  66.260  0.00  0.00           H  
ATOM    509  HB  THR    36      60.960  34.600  67.850  0.00  0.00           H  
ATOM    510  HG1 THR    36      59.250  35.670  67.020  0.00  0.00           H  
ATOM    511 HG21 THR    36      61.370  36.200  69.610  0.00  0.00           H  
ATOM    512 HG22 THR    36      62.950  36.050  68.700  0.00  0.00           H  
ATOM    513 HG23 THR    36      61.830  37.470  68.560  0.00  0.00           H  
ATOM    514  N   TYR    37      62.140  33.610  65.430  0.00  0.00           N  
ATOM    515  CA  TYR    37      61.870  32.410  64.700  0.00  0.00           C  
ATOM    516  C   TYR    37      61.240  31.420  65.620  0.00  0.00           C  
ATOM    517  CB  TYR    37      63.140  31.760  64.110  0.00  0.00           C  
ATOM    518  CG  TYR    37      63.750  32.830  63.170  0.00  0.00           C  
ATOM    519  CD1 TYR    37      65.030  33.340  63.350  0.00  0.00           C  
ATOM    520  CD2 TYR    37      62.990  33.530  62.170  0.00  0.00           C  
ATOM    521  CE1 TYR    37      65.610  34.370  62.500  0.00  0.00           C  
ATOM    522  CE2 TYR    37      63.490  34.610  61.350  0.00  0.00           C  
ATOM    523  CZ  TYR    37      64.820  35.000  61.510  0.00  0.00           C  
ATOM    524  OH  TYR    37      65.460  36.090  60.810  0.00  0.00           O  
ATOM    525  OT1 TYR    37      60.100  31.060  65.260  0.00  0.00           O  
ATOM    526  OT2 TYR    37      61.760  31.040  66.720  0.00  0.00           O  
ATOM    527  HN  TYR    37      62.920  33.590  66.040  0.00  0.00           H  
ATOM    528  HA  TYR    37      61.140  32.720  63.960  0.00  0.00           H  
ATOM    529  HB1 TYR    37      63.850  31.370  64.870  0.00  0.00           H  
ATOM    530  HB2 TYR    37      62.750  30.950  63.460  0.00  0.00           H  
ATOM    531  HD1 TYR    37      65.590  32.930  64.170  0.00  0.00           H  
ATOM    532  HD2 TYR    37      62.010  33.090  62.060  0.00  0.00           H  
ATOM    533  HE1 TYR    37      66.610  34.700  62.730  0.00  0.00           H  
ATOM    534  HE2 TYR    37      62.830  35.000  60.590  0.00  0.00           H  
ATOM    535  HH  TYR    37      66.320  36.160  61.220  0.00  0.00           H  
TER   
ENDMDL
MODEL        3
ATOM      1  N   LYS     1      20.520  46.820  30.580  0.00  0.00           N  
ATOM      2  CA  LYS     1      19.230  47.430  30.090  0.00  0.00           C  
ATOM      3  C   LYS     1      18.270  46.350  29.440  0.00  0.00           C  
ATOM      4  O   LYS     1      18.610  45.170  29.470  0.00  0.00           O  
ATOM      5  CB  LYS     1      19.470  48.440  29.030  0.00  0.00           C  
ATOM      6  CG  LYS     1      20.810  49.190  29.060  0.00  0.00           C  
ATOM      7  CD  LYS     1      21.030  49.990  30.390  0.00  0.00           C  
ATOM      8  CE  LYS     1      22.350  50.800  30.380  0.00  0.00           C  
ATOM      9  NZ  LYS     1      22.190  51.910  29.420  0.00  0.00           N1+
ATOM     10  HA  LYS     1      18.680  47.720  30.980  0.00  0.00           H  
ATOM     11  HB1 LYS     1      19.500  47.960  28.030  0.00  0.00           H  
ATOM     12  HB2 LYS     1      18.640  49.180  28.970  0.00  0.00           H  
ATOM     13  HG1 LYS     1      21.730  48.600  28.890  0.00  0.00           H  
ATOM     14  HG2 LYS     1      20.750  49.980  28.280  0.00  0.00           H  
ATOM     15  HD1 LYS     1      20.160  50.680  30.510  0.00  0.00           H  
ATOM     16  HD2 LYS     1      21.110  49.430  31.350  0.00  0.00           H  
ATOM     17  HE1 LYS     1      22.410  51.330  31.350  0.00  0.00           H  
ATOM     18  HE2 LYS     1      23.190  50.100  30.170  0.00  0.00           H  
ATOM     19  HZ1 LYS     1      21.450  52.430  29.940  0.00  0.00           H  
ATOM     20  HZ2 LYS     1      23.040  52.510  29.330  0.00  0.00           H  
ATOM     21  HZ3 LYS     1      21.930  51.640  28.450  0.00  0.00           H  
ATOM     22  H1  LYS     1      21.200  46.770  29.790  0.00  0.00           H  
ATOM     23  H2  LYS     1      20.970  47.410  31.300  0.00  0.00           H  
ATOM     24  H3  LYS     1      20.430  45.850  30.950  0.00  0.00           H  
ATOM     25  N   CYS     2      17.050  46.780  28.880  0.00  0.00           N  
ATOM     26  CA  CYS     2      16.080  45.920  28.240  0.00  0.00           C  
ATOM     27  C   CYS     2      15.160  45.100  29.150  0.00  0.00           C  
ATOM     28  O   CYS     2      15.500  44.840  30.280  0.00  0.00           O  
ATOM     29  CB  CYS     2      16.840  45.100  27.080  0.00  0.00           C  
ATOM     30  SG  CYS     2      15.840  44.530  25.700  0.00  0.00           S  
ATOM     31  HN  CYS     2      16.810  47.750  28.900  0.00  0.00           H  
ATOM     32  HA  CYS     2      15.320  46.640  27.950  0.00  0.00           H  
ATOM     33  HB1 CYS     2      17.720  45.700  26.780  0.00  0.00           H  
ATOM     34  HB2 CYS     2      17.350  44.220  27.520  0.00  0.00           H  
ATOM     35  N   ASN     3      13.930  44.700  28.720  0.00  0.00           N  
ATOM     36  CA  ASN     3      12.890  44.400  29.670  0.00  0.00           C  
ATOM     37  C   ASN     3      12.960  42.910  30.010  0.00  0.00           C  
ATOM     38  O   ASN     3      12.030  42.430  30.620  0.00  0.00           O  
ATOM     39  CB  ASN     3      11.500  44.910  29.160  0.00  0.00           C  
ATOM     40  CG  ASN     3      11.410  46.220  28.420  0.00  0.00           C  
ATOM     41  ND2 ASN     3      10.680  47.130  29.020  0.00  0.00           N  
ATOM     42  OD1 ASN     3      11.890  46.380  27.300  0.00  0.00           O  
ATOM     43  HN  ASN     3      13.580  44.800  27.790  0.00  0.00           H  
ATOM     44  HA  ASN     3      13.180  44.910  30.580  0.00  0.00           H  
ATOM     45  HB1 ASN     3      11.080  44.190  28.420  0.00  0.00           H  
ATOM     46  HB2 ASN     3      10.720  44.860  29.940  0.00  0.00           H  
ATOM     47 HD21 ASN     3      10.220  46.860  29.870  0.00  0.00           H  
ATOM     48 HD22 ASN     3      10.760  48.090  28.760  0.00  0.00           H  
ATOM     49  N   THR     4      14.050  42.240  29.670  0.00  0.00           N  
ATOM     50  CA  THR     4      14.180  40.820  29.890  0.00  0.00           C  
ATOM     51  C   THR     4      15.590  40.520  30.180  0.00  0.00           C  
ATOM     52  O   THR     4      16.530  41.180  29.660  0.00  0.00           O  
ATOM     53  CB  THR     4      13.520  39.880  28.740  0.00  0.00           C  
ATOM     54  CG2 THR     4      12.910  40.660  27.540  0.00  0.00           C  
ATOM     55  OG1 THR     4      14.450  39.000  28.160  0.00  0.00           O  
ATOM     56  HN  THR     4      14.910  42.640  29.370  0.00  0.00           H  
ATOM     57  HA  THR     4      13.630  40.630  30.790  0.00  0.00           H  
ATOM     58  HB  THR     4      12.700  39.330  29.250  0.00  0.00           H  
ATOM     59  HG1 THR     4      13.900  38.440  27.590  0.00  0.00           H  
ATOM     60 HG21 THR     4      12.060  40.110  27.090  0.00  0.00           H  
ATOM     61 HG22 THR     4      12.510  41.660  27.820  0.00  0.00           H  
ATOM     62 HG23 THR     4      13.720  40.840  26.790  0.00  0.00           H  
ATOM     63  N   ALA     5      15.860  39.490  31.030  0.00  0.00           N  
ATOM     64  CA  ALA     5      17.150  38.960  31.250  0.00  0.00           C  
ATOM     65  C   ALA     5      17.730  38.210  30.050  0.00  0.00           C  
ATOM     66  O   ALA     5      18.910  38.220  29.830  0.00  0.00           O  
ATOM     67  CB  ALA     5      17.090  37.980  32.430  0.00  0.00           C  
ATOM     68  HN  ALA     5      15.200  38.960  31.560  0.00  0.00           H  
ATOM     69  HA  ALA     5      17.850  39.730  31.510  0.00  0.00           H  
ATOM     70  HB1 ALA     5      16.620  38.360  33.360  0.00  0.00           H  
ATOM     71  HB2 ALA     5      16.560  37.060  32.120  0.00  0.00           H  
ATOM     72  HB3 ALA     5      18.150  37.680  32.530  0.00  0.00           H  
ATOM     73  N   THR     6      16.860  37.530  29.230  0.00  0.00           N  
ATOM     74  CA  THR     6      17.260  37.060  27.880  0.00  0.00           C  
ATOM     75  C   THR     6      17.760  38.180  26.980  0.00  0.00           C  
ATOM     76  O   THR     6      18.870  38.040  26.510  0.00  0.00           O  
ATOM     77  CB  THR     6      16.300  36.140  27.180  0.00  0.00           C  
ATOM     78  CG2 THR     6      16.530  35.900  25.710  0.00  0.00           C  
ATOM     79  OG1 THR     6      16.230  34.890  27.820  0.00  0.00           O  
ATOM     80  HN  THR     6      15.910  37.400  29.530  0.00  0.00           H  
ATOM     81  HA  THR     6      18.080  36.390  28.060  0.00  0.00           H  
ATOM     82  HB  THR     6      15.260  36.470  27.410  0.00  0.00           H  
ATOM     83  HG1 THR     6      16.020  35.050  28.740  0.00  0.00           H  
ATOM     84 HG21 THR     6      16.030  36.660  25.080  0.00  0.00           H  
ATOM     85 HG22 THR     6      17.630  35.920  25.520  0.00  0.00           H  
ATOM     86 HG23 THR     6      16.010  34.980  25.380  0.00  0.00           H  
ATOM     87  N   CYS     7      17.030  39.330  26.840  0.00  0.00           N  
ATOM     88  CA  CYS     7      17.520  40.450  26.050  0.00  0.00           C  
ATOM     89  C   CYS     7      18.790  41.080  26.570  0.00  0.00           C  
ATOM     90  O   CYS     7      19.690  41.350  25.780  0.00  0.00           O  
ATOM     91  CB  CYS     7      16.450  41.630  25.960  0.00  0.00           C  
ATOM     92  SG  CYS     7      16.800  43.020  24.840  0.00  0.00           S  
ATOM     93  HN  CYS     7      16.100  39.400  27.200  0.00  0.00           H  
ATOM     94  HA  CYS     7      17.670  40.080  25.050  0.00  0.00           H  
ATOM     95  HB1 CYS     7      15.580  41.110  25.510  0.00  0.00           H  
ATOM     96  HB2 CYS     7      16.060  41.920  26.960  0.00  0.00           H  
ATOM     97  N   ALA     8      18.910  41.180  27.850  0.00  0.00           N  
ATOM     98  CA  ALA     8      20.110  41.620  28.510  0.00  0.00           C  
ATOM     99  C   ALA     8      21.260  40.740  28.120  0.00  0.00           C  
ATOM    100  O   ALA     8      22.320  41.220  27.760  0.00  0.00           O  
ATOM    101  CB  ALA     8      20.070  41.410  30.060  0.00  0.00           C  
ATOM    102  HN  ALA     8      18.160  41.030  28.500  0.00  0.00           H  
ATOM    103  HA  ALA     8      20.360  42.670  28.420  0.00  0.00           H  
ATOM    104  HB1 ALA     8      20.150  40.340  30.360  0.00  0.00           H  
ATOM    105  HB2 ALA     8      21.000  41.790  30.540  0.00  0.00           H  
ATOM    106  HB3 ALA     8      19.210  41.940  30.520  0.00  0.00           H  
ATOM    107  N   THR     9      21.040  39.460  27.960  0.00  0.00           N  
ATOM    108  CA  THR     9      22.040  38.440  27.560  0.00  0.00           C  
ATOM    109  C   THR     9      22.390  38.490  26.050  0.00  0.00           C  
ATOM    110  O   THR     9      23.560  38.510  25.760  0.00  0.00           O  
ATOM    111  CB  THR     9      21.520  37.010  27.880  0.00  0.00           C  
ATOM    112  CG2 THR     9      22.600  35.930  27.790  0.00  0.00           C  
ATOM    113  OG1 THR     9      21.110  37.050  29.210  0.00  0.00           O  
ATOM    114  HN  THR     9      20.080  39.240  28.110  0.00  0.00           H  
ATOM    115  HA  THR     9      22.910  38.600  28.170  0.00  0.00           H  
ATOM    116  HB  THR     9      20.640  36.750  27.250  0.00  0.00           H  
ATOM    117  HG1 THR     9      20.350  37.630  29.310  0.00  0.00           H  
ATOM    118 HG21 THR     9      22.920  35.790  26.730  0.00  0.00           H  
ATOM    119 HG22 THR     9      23.470  36.270  28.380  0.00  0.00           H  
ATOM    120 HG23 THR     9      22.240  34.930  28.100  0.00  0.00           H  
ATOM    121  N   GLN    10      21.440  38.610  25.120  0.00  0.00           N  
ATOM    122  CA  GLN    10      21.670  38.940  23.760  0.00  0.00           C  
ATOM    123  C   GLN    10      22.510  40.110  23.570  0.00  0.00           C  
ATOM    124  O   GLN    10      23.430  40.100  22.740  0.00  0.00           O  
ATOM    125  CB  GLN    10      20.260  39.320  23.040  0.00  0.00           C  
ATOM    126  CG  GLN    10      19.130  38.190  22.980  0.00  0.00           C  
ATOM    127  CD  GLN    10      19.740  36.890  22.540  0.00  0.00           C  
ATOM    128  NE2 GLN    10      19.440  36.390  21.300  0.00  0.00           N  
ATOM    129  OE1 GLN    10      20.550  36.240  23.130  0.00  0.00           O  
ATOM    130  HN  GLN    10      20.490  38.450  25.380  0.00  0.00           H  
ATOM    131  HA  GLN    10      22.190  38.180  23.210  0.00  0.00           H  
ATOM    132  HB1 GLN    10      19.840  40.190  23.590  0.00  0.00           H  
ATOM    133  HB2 GLN    10      20.620  39.700  22.060  0.00  0.00           H  
ATOM    134  HG1 GLN    10      18.610  38.090  23.960  0.00  0.00           H  
ATOM    135  HG2 GLN    10      18.380  38.550  22.250  0.00  0.00           H  
ATOM    136 HE21 GLN    10      19.070  37.030  20.620  0.00  0.00           H  
ATOM    137 HE22 GLN    10      19.510  35.400  21.170  0.00  0.00           H  
ATOM    138  N   ARG    11      22.260  41.160  24.390  0.00  0.00           N  
ATOM    139  CA  ARG    11      22.980  42.450  24.240  0.00  0.00           C  
ATOM    140  C   ARG    11      24.540  42.350  24.510  0.00  0.00           C  
ATOM    141  O   ARG    11      25.230  43.290  24.130  0.00  0.00           O  
ATOM    142  CB  ARG    11      22.330  43.640  25.030  0.00  0.00           C  
ATOM    143  CG  ARG    11      20.980  43.930  24.250  0.00  0.00           C  
ATOM    144  CD  ARG    11      21.010  44.570  22.910  0.00  0.00           C  
ATOM    145  NE  ARG    11      19.590  44.790  22.520  0.00  0.00           N  
ATOM    146  CZ  ARG    11      18.750  45.770  22.940  0.00  0.00           C  
ATOM    147  NH1 ARG    11      19.010  46.630  23.910  0.00  0.00           N1+
ATOM    148  NH2 ARG    11      17.600  45.860  22.330  0.00  0.00           N  
ATOM    149  HN  ARG    11      21.510  41.060  25.040  0.00  0.00           H  
ATOM    150  HA  ARG    11      22.930  42.820  23.230  0.00  0.00           H  
ATOM    151  HB1 ARG    11      22.030  43.350  26.060  0.00  0.00           H  
ATOM    152  HB2 ARG    11      23.010  44.520  25.060  0.00  0.00           H  
ATOM    153  HG1 ARG    11      20.410  42.970  24.270  0.00  0.00           H  
ATOM    154  HG2 ARG    11      20.570  44.640  25.000  0.00  0.00           H  
ATOM    155  HD1 ARG    11      21.600  45.510  22.850  0.00  0.00           H  
ATOM    156  HD2 ARG    11      21.500  43.890  22.180  0.00  0.00           H  
ATOM    157  HE  ARG    11      19.250  44.170  21.810  0.00  0.00           H  
ATOM    158 HH11 ARG    11      19.800  46.530  24.510  0.00  0.00           H  
ATOM    159 HH12 ARG    11      18.320  47.330  24.100  0.00  0.00           H  
ATOM    160 HH21 ARG    11      17.460  45.310  21.510  0.00  0.00           H  
ATOM    161 HH22 ARG    11      16.950  46.590  22.550  0.00  0.00           H  
ATOM    162  N   LEU    12      25.050  41.220  25.040  0.00  0.00           N  
ATOM    163  CA  LEU    12      26.410  41.130  25.540  0.00  0.00           C  
ATOM    164  C   LEU    12      27.070  39.980  24.850  0.00  0.00           C  
ATOM    165  O   LEU    12      28.120  39.580  25.290  0.00  0.00           O  
ATOM    166  CB  LEU    12      26.400  40.840  27.100  0.00  0.00           C  
ATOM    167  CG  LEU    12      25.870  42.000  27.960  0.00  0.00           C  
ATOM    168  CD1 LEU    12      26.150  41.710  29.430  0.00  0.00           C  
ATOM    169  CD2 LEU    12      26.300  43.410  27.600  0.00  0.00           C  
ATOM    170  HN  LEU    12      24.400  40.490  25.240  0.00  0.00           H  
ATOM    171  HA  LEU    12      26.980  42.010  25.280  0.00  0.00           H  
ATOM    172  HB1 LEU    12      25.780  39.960  27.410  0.00  0.00           H  
ATOM    173  HB2 LEU    12      27.430  40.650  27.470  0.00  0.00           H  
ATOM    174  HG  LEU    12      24.780  42.010  27.730  0.00  0.00           H  
ATOM    175 HD11 LEU    12      25.500  42.280  30.130  0.00  0.00           H  
ATOM    176 HD12 LEU    12      25.900  40.650  29.640  0.00  0.00           H  
ATOM    177 HD13 LEU    12      27.150  41.870  29.890  0.00  0.00           H  
ATOM    178 HD21 LEU    12      27.410  43.470  27.600  0.00  0.00           H  
ATOM    179 HD22 LEU    12      25.770  43.800  26.700  0.00  0.00           H  
ATOM    180 HD23 LEU    12      25.990  44.140  28.370  0.00  0.00           H  
ATOM    181  N   ALA    13      26.420  39.410  23.830  0.00  0.00           N  
ATOM    182  CA  ALA    13      26.860  38.160  23.260  0.00  0.00           C  
ATOM    183  C   ALA    13      27.850  38.250  22.130  0.00  0.00           C  
ATOM    184  O   ALA    13      28.480  37.250  21.790  0.00  0.00           O  
ATOM    185  CB  ALA    13      25.610  37.500  22.630  0.00  0.00           C  
ATOM    186  HN  ALA    13      25.570  39.810  23.490  0.00  0.00           H  
ATOM    187  HA  ALA    13      27.290  37.520  24.020  0.00  0.00           H  
ATOM    188  HB1 ALA    13      25.820  36.630  21.970  0.00  0.00           H  
ATOM    189  HB2 ALA    13      25.110  37.090  23.530  0.00  0.00           H  
ATOM    190  HB3 ALA    13      25.010  38.250  22.070  0.00  0.00           H  
ATOM    191  N   ASN    14      28.150  39.450  21.610  0.00  0.00           N  
ATOM    192  CA  ASN    14      29.220  39.650  20.620  0.00  0.00           C  
ATOM    193  C   ASN    14      30.520  40.150  21.290  0.00  0.00           C  
ATOM    194  O   ASN    14      31.640  40.330  20.670  0.00  0.00           O  
ATOM    195  CB  ASN    14      28.750  40.700  19.540  0.00  0.00           C  
ATOM    196  CG  ASN    14      27.430  40.300  18.870  0.00  0.00           C  
ATOM    197  ND2 ASN    14      27.250  38.960  18.550  0.00  0.00           N  
ATOM    198  OD1 ASN    14      26.590  41.150  18.610  0.00  0.00           O  
ATOM    199  HN  ASN    14      27.720  40.280  21.970  0.00  0.00           H  
ATOM    200  HA  ASN    14      29.560  38.720  20.170  0.00  0.00           H  
ATOM    201  HB1 ASN    14      28.620  41.660  20.100  0.00  0.00           H  
ATOM    202  HB2 ASN    14      29.450  40.760  18.680  0.00  0.00           H  
ATOM    203 HD21 ASN    14      27.950  38.310  18.870  0.00  0.00           H  
ATOM    204 HD22 ASN    14      26.510  38.520  18.040  0.00  0.00           H  
ATOM    205  N   PHE    15      30.390  40.340  22.650  0.00  0.00           N  
ATOM    206  CA  PHE    15      31.380  40.680  23.600  0.00  0.00           C  
ATOM    207  C   PHE    15      31.960  39.310  24.110  0.00  0.00           C  
ATOM    208  O   PHE    15      31.280  38.270  24.200  0.00  0.00           O  
ATOM    209  CB  PHE    15      30.930  41.540  24.760  0.00  0.00           C  
ATOM    210  CG  PHE    15      30.340  42.810  24.290  0.00  0.00           C  
ATOM    211  CD1 PHE    15      30.890  43.520  23.220  0.00  0.00           C  
ATOM    212  CD2 PHE    15      29.210  43.410  24.970  0.00  0.00           C  
ATOM    213  CE1 PHE    15      30.490  44.810  22.800  0.00  0.00           C  
ATOM    214  CE2 PHE    15      28.740  44.660  24.540  0.00  0.00           C  
ATOM    215  CZ  PHE    15      29.300  45.330  23.440  0.00  0.00           C  
ATOM    216  HN  PHE    15      29.490  40.250  23.080  0.00  0.00           H  
ATOM    217  HA  PHE    15      32.230  41.140  23.130  0.00  0.00           H  
ATOM    218  HB1 PHE    15      30.150  41.070  25.400  0.00  0.00           H  
ATOM    219  HB2 PHE    15      31.780  41.810  25.420  0.00  0.00           H  
ATOM    220  HD1 PHE    15      31.800  43.070  22.850  0.00  0.00           H  
ATOM    221  HD2 PHE    15      28.870  42.960  25.890  0.00  0.00           H  
ATOM    222  HE1 PHE    15      30.940  45.310  21.950  0.00  0.00           H  
ATOM    223  HE2 PHE    15      27.880  45.140  24.980  0.00  0.00           H  
ATOM    224  HZ  PHE    15      28.890  46.280  23.150  0.00  0.00           H  
ATOM    225  N   LEU    16      33.190  39.390  24.570  0.00  0.00           N  
ATOM    226  CA  LEU    16      33.910  38.260  25.060  0.00  0.00           C  
ATOM    227  C   LEU    16      33.720  38.090  26.560  0.00  0.00           C  
ATOM    228  O   LEU    16      33.570  39.060  27.290  0.00  0.00           O  
ATOM    229  CB  LEU    16      35.420  38.410  24.610  0.00  0.00           C  
ATOM    230  CG  LEU    16      35.610  38.610  23.110  0.00  0.00           C  
ATOM    231  CD1 LEU    16      37.150  38.750  22.830  0.00  0.00           C  
ATOM    232  CD2 LEU    16      35.010  37.470  22.270  0.00  0.00           C  
ATOM    233  HN  LEU    16      33.720  40.230  24.650  0.00  0.00           H  
ATOM    234  HA  LEU    16      33.540  37.370  24.560  0.00  0.00           H  
ATOM    235  HB1 LEU    16      35.860  39.250  25.180  0.00  0.00           H  
ATOM    236  HB2 LEU    16      36.020  37.540  24.950  0.00  0.00           H  
ATOM    237  HG  LEU    16      35.140  39.590  22.860  0.00  0.00           H  
ATOM    238 HD11 LEU    16      37.710  37.820  23.040  0.00  0.00           H  
ATOM    239 HD12 LEU    16      37.420  39.060  21.800  0.00  0.00           H  
ATOM    240 HD13 LEU    16      37.500  39.570  23.500  0.00  0.00           H  
ATOM    241 HD21 LEU    16      33.910  37.510  22.340  0.00  0.00           H  
ATOM    242 HD22 LEU    16      35.220  37.520  21.180  0.00  0.00           H  
ATOM    243 HD23 LEU    16      35.400  36.510  22.690  0.00  0.00           H  
ATOM    244  N   VAL    17      33.780  36.870  26.960  0.00  0.00           N  
ATOM    245  CA  VAL    17      33.570  36.350  28.330  0.00  0.00           C  
ATOM    246  C   VAL    17      34.610  36.820  29.370  0.00  0.00           C  
ATOM    247  O   VAL    17      35.840  36.470  29.250  0.00  0.00           O  
ATOM    248  CB  VAL    17      33.410  34.840  28.260  0.00  0.00           C  
ATOM    249  CG1 VAL    17      33.330  34.200  29.630  0.00  0.00           C  
ATOM    250  CG2 VAL    17      32.150  34.510  27.480  0.00  0.00           C  
ATOM    251  HN  VAL    17      34.040  36.140  26.330  0.00  0.00           H  
ATOM    252  HA  VAL    17      32.620  36.800  28.600  0.00  0.00           H  
ATOM    253  HB  VAL    17      34.250  34.300  27.770  0.00  0.00           H  
ATOM    254 HG11 VAL    17      33.400  33.100  29.730  0.00  0.00           H  
ATOM    255 HG12 VAL    17      34.070  34.650  30.330  0.00  0.00           H  
ATOM    256 HG13 VAL    17      32.320  34.440  30.030  0.00  0.00           H  
ATOM    257 HG21 VAL    17      32.210  33.450  27.140  0.00  0.00           H  
ATOM    258 HG22 VAL    17      31.190  34.620  28.010  0.00  0.00           H  
ATOM    259 HG23 VAL    17      32.180  35.000  26.490  0.00  0.00           H  
ATOM    260  N   HIS    18      34.190  37.580  30.400  0.00  0.00           N  
ATOM    261  CA  HIS    18      35.050  37.950  31.550  0.00  0.00           C  
ATOM    262  C   HIS    18      34.380  37.570  32.820  0.00  0.00           C  
ATOM    263  O   HIS    18      33.440  38.150  33.250  0.00  0.00           O  
ATOM    264  CB  HIS    18      35.560  39.470  31.450  0.00  0.00           C  
ATOM    265  CG  HIS    18      36.330  39.700  30.210  0.00  0.00           C  
ATOM    266  CD2 HIS    18      36.160  40.580  29.180  0.00  0.00           C  
ATOM    267  ND1 HIS    18      37.630  39.140  30.170  0.00  0.00           N  
ATOM    268  CE1 HIS    18      38.120  39.650  29.030  0.00  0.00           C  
ATOM    269  NE2 HIS    18      37.300  40.470  28.370  0.00  0.00           N  
ATOM    270  HN  HIS    18      33.240  37.890  30.440  0.00  0.00           H  
ATOM    271  HA  HIS    18      35.930  37.330  31.530  0.00  0.00           H  
ATOM    272  HB1 HIS    18      34.770  40.250  31.500  0.00  0.00           H  
ATOM    273  HB2 HIS    18      36.250  39.690  32.290  0.00  0.00           H  
ATOM    274  HD2 HIS    18      35.400  41.340  29.030  0.00  0.00           H  
ATOM    275  HE1 HIS    18      39.070  39.320  28.600  0.00  0.00           H  
ATOM    276  HE2 HIS    18      37.320  40.820  27.430  0.00  0.00           H  
ATOM    277  N   SER    19      34.870  36.490  33.410  0.00  0.00           N  
ATOM    278  CA  SER    19      34.420  35.930  34.740  0.00  0.00           C  
ATOM    279  C   SER    19      34.640  36.950  35.860  0.00  0.00           C  
ATOM    280  O   SER    19      35.600  37.720  35.950  0.00  0.00           O  
ATOM    281  CB  SER    19      35.290  34.670  35.280  0.00  0.00           C  
ATOM    282  OG  SER    19      34.810  34.210  36.540  0.00  0.00           O  
ATOM    283  HN  SER    19      35.480  35.880  32.910  0.00  0.00           H  
ATOM    284  HA  SER    19      33.360  35.760  34.610  0.00  0.00           H  
ATOM    285  HB1 SER    19      35.280  33.810  34.590  0.00  0.00           H  
ATOM    286  HB2 SER    19      36.330  35.030  35.450  0.00  0.00           H  
ATOM    287  HG1 SER    19      33.850  34.130  36.490  0.00  0.00           H  
ATOM    288  N   SER    20      33.610  36.920  36.700  0.00  0.00           N  
ATOM    289  CA  SER    20      33.390  37.790  37.840  0.00  0.00           C  
ATOM    290  C   SER    20      33.680  37.180  39.160  0.00  0.00           C  
ATOM    291  O   SER    20      33.450  37.770  40.190  0.00  0.00           O  
ATOM    292  CB  SER    20      31.890  38.230  37.970  0.00  0.00           C  
ATOM    293  OG  SER    20      31.030  37.120  38.030  0.00  0.00           O  
ATOM    294  HN  SER    20      32.890  36.250  36.590  0.00  0.00           H  
ATOM    295  HA  SER    20      34.130  38.570  37.870  0.00  0.00           H  
ATOM    296  HB1 SER    20      31.770  38.920  38.830  0.00  0.00           H  
ATOM    297  HB2 SER    20      31.630  38.890  37.110  0.00  0.00           H  
ATOM    298  HG1 SER    20      31.170  36.710  38.890  0.00  0.00           H  
ATOM    299  N   ASN    21      34.350  35.980  39.170  0.00  0.00           N  
ATOM    300  CA  ASN    21      34.970  35.460  40.350  0.00  0.00           C  
ATOM    301  C   ASN    21      36.180  36.260  40.890  0.00  0.00           C  
ATOM    302  O   ASN    21      36.920  36.860  40.150  0.00  0.00           O  
ATOM    303  CB  ASN    21      35.340  33.950  40.300  0.00  0.00           C  
ATOM    304  CG  ASN    21      34.100  33.050  40.400  0.00  0.00           C  
ATOM    305  ND2 ASN    21      34.180  31.820  39.870  0.00  0.00           N  
ATOM    306  OD1 ASN    21      33.060  33.450  40.880  0.00  0.00           O  
ATOM    307  HN  ASN    21      34.420  35.510  38.290  0.00  0.00           H  
ATOM    308  HA  ASN    21      34.200  35.510  41.100  0.00  0.00           H  
ATOM    309  HB1 ASN    21      35.830  33.710  39.330  0.00  0.00           H  
ATOM    310  HB2 ASN    21      36.090  33.700  41.070  0.00  0.00           H  
ATOM    311 HD21 ASN    21      34.940  31.620  39.250  0.00  0.00           H  
ATOM    312 HD22 ASN    21      33.410  31.240  40.120  0.00  0.00           H  
ATOM    313  N   ASN    22      36.290  36.230  42.220  0.00  0.00           N  
ATOM    314  CA  ASN    22      37.400  36.920  42.860  0.00  0.00           C  
ATOM    315  C   ASN    22      38.770  36.270  42.610  0.00  0.00           C  
ATOM    316  O   ASN    22      38.970  35.080  42.970  0.00  0.00           O  
ATOM    317  CB  ASN    22      37.120  36.940  44.450  0.00  0.00           C  
ATOM    318  CG  ASN    22      38.130  37.670  45.330  0.00  0.00           C  
ATOM    319  ND2 ASN    22      38.480  38.940  45.090  0.00  0.00           N  
ATOM    320  OD1 ASN    22      38.750  36.970  46.150  0.00  0.00           O  
ATOM    321  HN  ASN    22      35.570  35.800  42.750  0.00  0.00           H  
ATOM    322  HA  ASN    22      37.530  37.920  42.450  0.00  0.00           H  
ATOM    323  HB1 ASN    22      36.070  37.310  44.570  0.00  0.00           H  
ATOM    324  HB2 ASN    22      36.900  35.920  44.840  0.00  0.00           H  
ATOM    325 HD21 ASN    22      37.950  39.480  44.430  0.00  0.00           H  
ATOM    326 HD22 ASN    22      39.220  39.370  45.610  0.00  0.00           H  
ATOM    327  N   PHE    23      39.650  37.060  42.000  0.00  0.00           N  
ATOM    328  CA  PHE    23      40.890  36.540  41.400  0.00  0.00           C  
ATOM    329  C   PHE    23      41.980  37.400  42.050  0.00  0.00           C  
ATOM    330  O   PHE    23      41.740  38.390  42.640  0.00  0.00           O  
ATOM    331  CB  PHE    23      40.950  36.600  39.840  0.00  0.00           C  
ATOM    332  CG  PHE    23      40.000  35.650  39.110  0.00  0.00           C  
ATOM    333  CD1 PHE    23      39.470  34.480  39.640  0.00  0.00           C  
ATOM    334  CD2 PHE    23      39.560  36.180  37.890  0.00  0.00           C  
ATOM    335  CE1 PHE    23      38.500  33.760  38.930  0.00  0.00           C  
ATOM    336  CE2 PHE    23      38.670  35.400  37.140  0.00  0.00           C  
ATOM    337  CZ  PHE    23      38.070  34.230  37.660  0.00  0.00           C  
ATOM    338  HN  PHE    23      39.290  37.960  41.750  0.00  0.00           H  
ATOM    339  HA  PHE    23      41.080  35.560  41.830  0.00  0.00           H  
ATOM    340  HB1 PHE    23      40.860  37.640  39.470  0.00  0.00           H  
ATOM    341  HB2 PHE    23      42.000  36.300  39.650  0.00  0.00           H  
ATOM    342  HD1 PHE    23      39.910  34.150  40.560  0.00  0.00           H  
ATOM    343  HD2 PHE    23      39.880  37.110  37.460  0.00  0.00           H  
ATOM    344  HE1 PHE    23      38.130  32.910  39.490  0.00  0.00           H  
ATOM    345  HE2 PHE    23      38.410  35.740  36.150  0.00  0.00           H  
ATOM    346  HZ  PHE    23      37.320  33.710  37.090  0.00  0.00           H  
ATOM    347  N   GLY    24      43.230  37.030  41.820  0.00  0.00           N  
ATOM    348  CA  GLY    24      44.370  37.650  42.450  0.00  0.00           C  
ATOM    349  C   GLY    24      44.520  37.270  43.940  0.00  0.00           C  
ATOM    350  O   GLY    24      44.520  38.190  44.740  0.00  0.00           O  
ATOM    351  HN  GLY    24      43.430  36.190  41.330  0.00  0.00           H  
ATOM    352  HA1 GLY    24      45.270  37.280  41.990  0.00  0.00           H  
ATOM    353  HA2 GLY    24      44.290  38.710  42.270  0.00  0.00           H  
ATOM    354  N   ALA    25      44.360  35.970  44.340  0.00  0.00           N  
ATOM    355  CA  ALA    25      44.620  35.530  45.720  0.00  0.00           C  
ATOM    356  C   ALA    25      45.920  35.970  46.310  0.00  0.00           C  
ATOM    357  O   ALA    25      46.970  35.910  45.710  0.00  0.00           O  
ATOM    358  CB  ALA    25      44.470  33.990  45.900  0.00  0.00           C  
ATOM    359  HN  ALA    25      44.140  35.300  43.640  0.00  0.00           H  
ATOM    360  HA  ALA    25      43.890  36.110  46.280  0.00  0.00           H  
ATOM    361  HB1 ALA    25      43.440  33.760  45.550  0.00  0.00           H  
ATOM    362  HB2 ALA    25      45.150  33.510  45.170  0.00  0.00           H  
ATOM    363  HB3 ALA    25      44.590  33.620  46.940  0.00  0.00           H  
ATOM    364  N   ILE    26      45.920  36.440  47.580  0.00  0.00           N  
ATOM    365  CA  ILE    26      47.090  36.780  48.370  0.00  0.00           C  
ATOM    366  C   ILE    26      47.560  35.590  49.170  0.00  0.00           C  
ATOM    367  O   ILE    26      46.900  34.970  49.990  0.00  0.00           O  
ATOM    368  CB  ILE    26      46.780  37.880  49.300  0.00  0.00           C  
ATOM    369  CG1 ILE    26      46.330  39.150  48.500  0.00  0.00           C  
ATOM    370  CG2 ILE    26      47.860  38.220  50.360  0.00  0.00           C  
ATOM    371  CD  ILE    26      47.460  39.920  47.740  0.00  0.00           C  
ATOM    372  HN  ILE    26      45.060  36.570  48.080  0.00  0.00           H  
ATOM    373  HA  ILE    26      47.890  37.140  47.730  0.00  0.00           H  
ATOM    374  HB  ILE    26      45.830  37.620  49.810  0.00  0.00           H  
ATOM    375 HG11 ILE    26      45.520  38.820  47.810  0.00  0.00           H  
ATOM    376 HG12 ILE    26      45.760  39.810  49.190  0.00  0.00           H  
ATOM    377 HG21 ILE    26      48.680  38.520  49.680  0.00  0.00           H  
ATOM    378 HG22 ILE    26      47.590  39.100  50.990  0.00  0.00           H  
ATOM    379 HG23 ILE    26      48.320  37.380  50.930  0.00  0.00           H  
ATOM    380  HD1 ILE    26      47.200  40.970  47.490  0.00  0.00           H  
ATOM    381  HD2 ILE    26      48.250  40.060  48.500  0.00  0.00           H  
ATOM    382  HD3 ILE    26      47.870  39.310  46.900  0.00  0.00           H  
ATOM    383  N   LEU    27      48.760  35.090  48.800  0.00  0.00           N  
ATOM    384  CA  LEU    27      49.260  33.790  49.180  0.00  0.00           C  
ATOM    385  C   LEU    27      50.750  33.830  49.450  0.00  0.00           C  
ATOM    386  O   LEU    27      51.290  32.810  49.840  0.00  0.00           O  
ATOM    387  CB  LEU    27      49.030  32.830  47.920  0.00  0.00           C  
ATOM    388  CG  LEU    27      47.660  32.420  47.490  0.00  0.00           C  
ATOM    389  CD1 LEU    27      47.750  31.780  46.060  0.00  0.00           C  
ATOM    390  CD2 LEU    27      46.920  31.470  48.480  0.00  0.00           C  
ATOM    391  HN  LEU    27      49.350  35.630  48.210  0.00  0.00           H  
ATOM    392  HA  LEU    27      48.860  33.470  50.130  0.00  0.00           H  
ATOM    393  HB1 LEU    27      49.460  33.430  47.080  0.00  0.00           H  
ATOM    394  HB2 LEU    27      49.690  31.940  48.010  0.00  0.00           H  
ATOM    395  HG  LEU    27      47.110  33.380  47.400  0.00  0.00           H  
ATOM    396 HD11 LEU    27      46.710  31.760  45.670  0.00  0.00           H  
ATOM    397 HD12 LEU    27      48.330  32.470  45.420  0.00  0.00           H  
ATOM    398 HD13 LEU    27      48.200  30.790  46.270  0.00  0.00           H  
ATOM    399 HD21 LEU    27      47.450  30.500  48.560  0.00  0.00           H  
ATOM    400 HD22 LEU    27      46.970  32.010  49.450  0.00  0.00           H  
ATOM    401 HD23 LEU    27      45.890  31.230  48.140  0.00  0.00           H  
ATOM    402  N   SER    28      51.430  34.940  49.440  0.00  0.00           N  
ATOM    403  CA  SER    28      52.830  34.940  49.870  0.00  0.00           C  
ATOM    404  C   SER    28      52.820  35.500  51.280  0.00  0.00           C  
ATOM    405  O   SER    28      51.870  36.270  51.680  0.00  0.00           O  
ATOM    406  CB  SER    28      53.590  35.920  48.880  0.00  0.00           C  
ATOM    407  OG  SER    28      54.990  36.080  49.200  0.00  0.00           O  
ATOM    408  HN  SER    28      51.050  35.860  49.420  0.00  0.00           H  
ATOM    409  HA  SER    28      53.360  34.000  49.790  0.00  0.00           H  
ATOM    410  HB1 SER    28      53.470  35.480  47.870  0.00  0.00           H  
ATOM    411  HB2 SER    28      53.030  36.870  48.890  0.00  0.00           H  
ATOM    412  HG1 SER    28      55.450  35.290  48.900  0.00  0.00           H  
ATOM    413  N   SER    29      53.830  35.140  52.070  0.00  0.00           N  
ATOM    414  CA  SER    29      53.800  35.380  53.490  0.00  0.00           C  
ATOM    415  C   SER    29      54.520  36.590  53.910  0.00  0.00           C  
ATOM    416  O   SER    29      55.420  37.060  53.250  0.00  0.00           O  
ATOM    417  CB  SER    29      54.550  34.270  54.260  0.00  0.00           C  
ATOM    418  OG  SER    29      53.800  33.040  54.020  0.00  0.00           O  
ATOM    419  HN  SER    29      54.630  34.650  51.720  0.00  0.00           H  
ATOM    420  HA  SER    29      52.740  35.390  53.720  0.00  0.00           H  
ATOM    421  HB1 SER    29      55.590  34.120  53.920  0.00  0.00           H  
ATOM    422  HB2 SER    29      54.610  34.530  55.340  0.00  0.00           H  
ATOM    423  HG1 SER    29      53.010  33.120  54.570  0.00  0.00           H  
ATOM    424  N   THR    30      54.010  37.300  54.990  0.00  0.00           N  
ATOM    425  CA  THR    30      54.430  38.550  55.570  0.00  0.00           C  
ATOM    426  C   THR    30      55.780  38.340  56.350  0.00  0.00           C  
ATOM    427  O   THR    30      55.880  37.400  57.130  0.00  0.00           O  
ATOM    428  CB  THR    30      53.440  39.090  56.520  0.00  0.00           C  
ATOM    429  CG2 THR    30      54.000  40.300  57.330  0.00  0.00           C  
ATOM    430  OG1 THR    30      52.280  39.680  55.860  0.00  0.00           O  
ATOM    431  HN  THR    30      53.180  36.930  55.390  0.00  0.00           H  
ATOM    432  HA  THR    30      54.570  39.260  54.770  0.00  0.00           H  
ATOM    433  HB  THR    30      53.210  38.320  57.280  0.00  0.00           H  
ATOM    434  HG1 THR    30      52.320  39.360  54.960  0.00  0.00           H  
ATOM    435 HG21 THR    30      54.420  41.030  56.600  0.00  0.00           H  
ATOM    436 HG22 THR    30      53.230  40.710  58.020  0.00  0.00           H  
ATOM    437 HG23 THR    30      54.840  39.990  57.980  0.00  0.00           H  
ATOM    438  N   ASN    31      56.740  39.200  56.110  0.00  0.00           N  
ATOM    439  CA  ASN    31      58.070  39.230  56.660  0.00  0.00           C  
ATOM    440  C   ASN    31      58.080  39.720  58.110  0.00  0.00           C  
ATOM    441  O   ASN    31      57.300  40.540  58.580  0.00  0.00           O  
ATOM    442  CB  ASN    31      59.080  40.030  55.760  0.00  0.00           C  
ATOM    443  CG  ASN    31      59.190  39.310  54.440  0.00  0.00           C  
ATOM    444  ND2 ASN    31      59.180  40.060  53.230  0.00  0.00           N  
ATOM    445  OD1 ASN    31      59.250  38.100  54.360  0.00  0.00           O  
ATOM    446  HN  ASN    31      56.440  39.900  55.460  0.00  0.00           H  
ATOM    447  HA  ASN    31      58.390  38.220  56.860  0.00  0.00           H  
ATOM    448  HB1 ASN    31      58.700  41.050  55.530  0.00  0.00           H  
ATOM    449  HB2 ASN    31      60.120  40.060  56.160  0.00  0.00           H  
ATOM    450 HD21 ASN    31      59.060  41.050  53.170  0.00  0.00           H  
ATOM    451 HD22 ASN    31      59.030  39.600  52.350  0.00  0.00           H  
ATOM    452  N   VAL    32      58.850  39.000  58.980  0.00  0.00           N  
ATOM    453  CA  VAL    32      58.940  39.510  60.420  0.00  0.00           C  
ATOM    454  C   VAL    32      59.900  40.600  60.470  0.00  0.00           C  
ATOM    455  O   VAL    32      59.810  41.410  61.370  0.00  0.00           O  
ATOM    456  CB  VAL    32      59.290  38.350  61.330  0.00  0.00           C  
ATOM    457  CG1 VAL    32      59.510  38.860  62.800  0.00  0.00           C  
ATOM    458  CG2 VAL    32      58.160  37.330  61.250  0.00  0.00           C  
ATOM    459  HN  VAL    32      59.360  38.180  58.750  0.00  0.00           H  
ATOM    460  HA  VAL    32      58.030  39.940  60.830  0.00  0.00           H  
ATOM    461  HB  VAL    32      60.200  37.850  60.950  0.00  0.00           H  
ATOM    462 HG11 VAL    32      60.470  39.400  62.950  0.00  0.00           H  
ATOM    463 HG12 VAL    32      58.680  39.520  63.120  0.00  0.00           H  
ATOM    464 HG13 VAL    32      59.570  37.930  63.410  0.00  0.00           H  
ATOM    465 HG21 VAL    32      57.200  37.740  61.620  0.00  0.00           H  
ATOM    466 HG22 VAL    32      57.930  36.950  60.240  0.00  0.00           H  
ATOM    467 HG23 VAL    32      58.300  36.510  61.990  0.00  0.00           H  
ATOM    468  N   GLY    33      60.800  40.650  59.440  0.00  0.00           N  
ATOM    469  CA  GLY    33      61.830  41.690  59.090  0.00  0.00           C  
ATOM    470  C   GLY    33      62.420  42.470  60.290  0.00  0.00           C  
ATOM    471  O   GLY    33      62.420  43.730  60.280  0.00  0.00           O  
ATOM    472  HN  GLY    33      60.900  39.780  58.950  0.00  0.00           H  
ATOM    473  HA1 GLY    33      62.640  41.270  58.510  0.00  0.00           H  
ATOM    474  HA2 GLY    33      61.300  42.450  58.540  0.00  0.00           H  
ATOM    475  N   SER    34      62.900  41.790  61.300  0.00  0.00           N  
ATOM    476  CA  SER    34      63.370  42.450  62.460  0.00  0.00           C  
ATOM    477  C   SER    34      64.210  41.590  63.250  0.00  0.00           C  
ATOM    478  O   SER    34      64.770  42.120  64.250  0.00  0.00           O  
ATOM    479  CB  SER    34      62.100  43.020  63.230  0.00  0.00           C  
ATOM    480  OG  SER    34      61.310  41.990  63.740  0.00  0.00           O  
ATOM    481  HN  SER    34      62.850  40.790  61.280  0.00  0.00           H  
ATOM    482  HA  SER    34      64.030  43.250  62.190  0.00  0.00           H  
ATOM    483  HB1 SER    34      62.620  43.670  63.960  0.00  0.00           H  
ATOM    484  HB2 SER    34      61.490  43.650  62.560  0.00  0.00           H  
ATOM    485  HG1 SER    34      60.610  41.900  63.090  0.00  0.00           H  
ATOM    486  N   ASN    35      64.390  40.290  62.880  0.00  0.00           N  
ATOM    487  CA  ASN    35      65.350  39.370  63.430  0.00  0.00           C  
ATOM    488  C   ASN    35      66.640  39.570  62.620  0.00  0.00           C  
ATOM    489  O   ASN    35      66.620  39.980  61.460  0.00  0.00           O  
ATOM    490  CB  ASN    35      65.030  37.820  63.420  0.00  0.00           C  
ATOM    491  CG  ASN    35      63.630  37.660  64.000  0.00  0.00           C  
ATOM    492  ND2 ASN    35      62.810  36.780  63.440  0.00  0.00           N  
ATOM    493  OD1 ASN    35      63.240  38.350  64.970  0.00  0.00           O  
ATOM    494  HN  ASN    35      63.930  39.840  62.110  0.00  0.00           H  
ATOM    495  HA  ASN    35      65.620  39.640  64.450  0.00  0.00           H  
ATOM    496  HB1 ASN    35      64.890  37.480  62.380  0.00  0.00           H  
ATOM    497  HB2 ASN    35      65.650  37.210  64.120  0.00  0.00           H  
ATOM    498 HD21 ASN    35      62.900  36.520  62.470  0.00  0.00           H  
ATOM    499 HD22 ASN    35      61.900  36.590  63.810  0.00  0.00           H  
ATOM    500  N   THR    36      67.760  39.190  63.230  0.00  0.00           N  
ATOM    501  CA  THR    36      69.030  39.160  62.550  0.00  0.00           C  
ATOM    502  C   THR    36      69.260  37.690  62.150  0.00  0.00           C  
ATOM    503  O   THR    36      68.600  36.870  62.740  0.00  0.00           O  
ATOM    504  CB  THR    36      70.180  39.730  63.370  0.00  0.00           C  
ATOM    505  CG2 THR    36      70.050  41.280  63.280  0.00  0.00           C  
ATOM    506  OG1 THR    36      70.150  39.560  64.770  0.00  0.00           O  
ATOM    507  HN  THR    36      67.690  38.730  64.110  0.00  0.00           H  
ATOM    508  HA  THR    36      68.940  39.570  61.560  0.00  0.00           H  
ATOM    509  HB  THR    36      71.170  39.500  62.930  0.00  0.00           H  
ATOM    510  HG1 THR    36      70.490  38.660  64.840  0.00  0.00           H  
ATOM    511 HG21 THR    36      70.900  41.770  63.800  0.00  0.00           H  
ATOM    512 HG22 THR    36      70.160  41.560  62.210  0.00  0.00           H  
ATOM    513 HG23 THR    36      69.070  41.650  63.660  0.00  0.00           H  
ATOM    514  N   TYR    37      70.070  37.460  61.100  0.00  0.00           N  
ATOM    515  CA  TYR    37      70.440  36.130  60.670  0.00  0.00           C  
ATOM    516  C   TYR    37      71.880  35.960  61.250  0.00  0.00           C  
ATOM    517  CB  TYR    37      70.290  35.870  59.130  0.00  0.00           C  
ATOM    518  CG  TYR    37      68.950  35.770  58.600  0.00  0.00           C  
ATOM    519  CD1 TYR    37      68.890  36.000  57.190  0.00  0.00           C  
ATOM    520  CD2 TYR    37      67.670  35.570  59.260  0.00  0.00           C  
ATOM    521  CE1 TYR    37      67.670  36.030  56.540  0.00  0.00           C  
ATOM    522  CE2 TYR    37      66.440  35.640  58.620  0.00  0.00           C  
ATOM    523  CZ  TYR    37      66.420  35.890  57.260  0.00  0.00           C  
ATOM    524  OH  TYR    37      65.240  35.970  56.460  0.00  0.00           O  
ATOM    525  OT1 TYR    37      72.800  36.220  60.440  0.00  0.00           O  
ATOM    526  OT2 TYR    37      72.050  35.470  62.380  0.00  0.00           O  
ATOM    527  HN  TYR    37      70.740  38.100  60.740  0.00  0.00           H  
ATOM    528  HA  TYR    37      69.770  35.350  61.000  0.00  0.00           H  
ATOM    529  HB1 TYR    37      70.850  36.700  58.640  0.00  0.00           H  
ATOM    530  HB2 TYR    37      70.700  34.880  58.840  0.00  0.00           H  
ATOM    531  HD1 TYR    37      69.770  36.270  56.630  0.00  0.00           H  
ATOM    532  HD2 TYR    37      67.640  35.590  60.340  0.00  0.00           H  
ATOM    533  HE1 TYR    37      67.590  36.170  55.470  0.00  0.00           H  
ATOM    534  HE2 TYR    37      65.450  35.710  59.040  0.00  0.00           H  
ATOM    535  HH  TYR    37      65.470  35.910  55.530  0.00  0.00           H  
TER   
ENDMDL
MODEL        4
ATOM      1  N   LYS     1      24.600  48.280  27.770  0.00  0.00           N  
ATOM      2  CA  LYS     1      23.630  49.210  27.130  0.00  0.00           C  
ATOM      3  C   LYS     1      22.640  48.640  26.170  0.00  0.00           C  
ATOM      4  O   LYS     1      22.910  47.680  25.460  0.00  0.00           O  
ATOM      5  CB  LYS     1      24.260  50.470  26.590  0.00  0.00           C  
ATOM      6  CG  LYS     1      24.210  51.600  27.650  0.00  0.00           C  
ATOM      7  CD  LYS     1      25.280  52.660  27.370  0.00  0.00           C  
ATOM      8  CE  LYS     1      25.120  53.960  28.100  0.00  0.00           C  
ATOM      9  NZ  LYS     1      26.100  54.960  27.610  0.00  0.00           N1+
ATOM     10  HA  LYS     1      22.970  49.500  27.940  0.00  0.00           H  
ATOM     11  HB1 LYS     1      25.360  50.430  26.470  0.00  0.00           H  
ATOM     12  HB2 LYS     1      23.880  50.720  25.570  0.00  0.00           H  
ATOM     13  HG1 LYS     1      23.250  52.150  27.500  0.00  0.00           H  
ATOM     14  HG2 LYS     1      24.300  51.400  28.740  0.00  0.00           H  
ATOM     15  HD1 LYS     1      26.250  52.230  27.700  0.00  0.00           H  
ATOM     16  HD2 LYS     1      25.170  52.920  26.290  0.00  0.00           H  
ATOM     17  HE1 LYS     1      24.090  54.360  28.020  0.00  0.00           H  
ATOM     18  HE2 LYS     1      25.170  53.750  29.190  0.00  0.00           H  
ATOM     19  HZ1 LYS     1      26.200  55.760  28.270  0.00  0.00           H  
ATOM     20  HZ2 LYS     1      26.890  54.290  27.500  0.00  0.00           H  
ATOM     21  HZ3 LYS     1      25.850  55.380  26.700  0.00  0.00           H  
ATOM     22  H1  LYS     1      25.200  47.780  27.080  0.00  0.00           H  
ATOM     23  H2  LYS     1      25.210  48.910  28.340  0.00  0.00           H  
ATOM     24  H3  LYS     1      24.180  47.510  28.330  0.00  0.00           H  
ATOM     25  N   CYS     2      21.440  49.270  26.160  0.00  0.00           N  
ATOM     26  CA  CYS     2      20.360  48.950  25.230  0.00  0.00           C  
ATOM     27  C   CYS     2      19.230  48.140  25.920  0.00  0.00           C  
ATOM     28  O   CYS     2      19.520  47.180  26.650  0.00  0.00           O  
ATOM     29  CB  CYS     2      20.770  48.320  23.890  0.00  0.00           C  
ATOM     30  SG  CYS     2      19.620  48.520  22.500  0.00  0.00           S  
ATOM     31  HN  CYS     2      21.270  49.870  26.940  0.00  0.00           H  
ATOM     32  HA  CYS     2      19.990  49.940  24.980  0.00  0.00           H  
ATOM     33  HB1 CYS     2      21.760  48.740  23.600  0.00  0.00           H  
ATOM     34  HB2 CYS     2      20.760  47.230  24.100  0.00  0.00           H  
ATOM     35  N   ASN     3      17.980  48.630  25.880  0.00  0.00           N  
ATOM     36  CA  ASN     3      16.890  48.220  26.830  0.00  0.00           C  
ATOM     37  C   ASN     3      16.660  46.720  26.830  0.00  0.00           C  
ATOM     38  O   ASN     3      16.370  46.180  27.900  0.00  0.00           O  
ATOM     39  CB  ASN     3      15.610  48.860  26.400  0.00  0.00           C  
ATOM     40  CG  ASN     3      15.560  50.400  26.560  0.00  0.00           C  
ATOM     41  ND2 ASN     3      14.350  50.920  26.400  0.00  0.00           N  
ATOM     42  OD1 ASN     3      16.500  51.150  26.730  0.00  0.00           O  
ATOM     43  HN  ASN     3      17.630  49.350  25.280  0.00  0.00           H  
ATOM     44  HA  ASN     3      17.010  48.630  27.820  0.00  0.00           H  
ATOM     45  HB1 ASN     3      15.380  48.650  25.330  0.00  0.00           H  
ATOM     46  HB2 ASN     3      14.830  48.450  27.080  0.00  0.00           H  
ATOM     47 HD21 ASN     3      13.590  50.340  26.680  0.00  0.00           H  
ATOM     48 HD22 ASN     3      14.310  51.890  26.150  0.00  0.00           H  
ATOM     49  N   THR     4      16.670  45.980  25.710  0.00  0.00           N  
ATOM     50  CA  THR     4      16.320  44.540  25.580  0.00  0.00           C  
ATOM     51  C   THR     4      17.600  43.710  25.650  0.00  0.00           C  
ATOM     52  O   THR     4      18.650  44.080  25.130  0.00  0.00           O  
ATOM     53  CB  THR     4      15.570  44.230  24.320  0.00  0.00           C  
ATOM     54  CG2 THR     4      14.190  44.880  24.470  0.00  0.00           C  
ATOM     55  OG1 THR     4      16.190  44.680  23.120  0.00  0.00           O  
ATOM     56  HN  THR     4      16.900  46.410  24.840  0.00  0.00           H  
ATOM     57  HA  THR     4      15.660  44.220  26.370  0.00  0.00           H  
ATOM     58  HB  THR     4      15.450  43.130  24.240  0.00  0.00           H  
ATOM     59  HG1 THR     4      15.550  44.440  22.440  0.00  0.00           H  
ATOM     60 HG21 THR     4      13.720  45.150  23.500  0.00  0.00           H  
ATOM     61 HG22 THR     4      13.630  44.090  25.000  0.00  0.00           H  
ATOM     62 HG23 THR     4      14.250  45.790  25.120  0.00  0.00           H  
ATOM     63  N   ALA     5      17.530  42.480  26.220  0.00  0.00           N  
ATOM     64  CA  ALA     5      18.660  41.560  26.370  0.00  0.00           C  
ATOM     65  C   ALA     5      19.340  41.030  25.040  0.00  0.00           C  
ATOM     66  O   ALA     5      20.550  40.950  24.890  0.00  0.00           O  
ATOM     67  CB  ALA     5      18.160  40.330  27.110  0.00  0.00           C  
ATOM     68  HN  ALA     5      16.650  42.140  26.540  0.00  0.00           H  
ATOM     69  HA  ALA     5      19.470  42.020  26.930  0.00  0.00           H  
ATOM     70  HB1 ALA     5      17.370  39.930  26.440  0.00  0.00           H  
ATOM     71  HB2 ALA     5      18.800  39.520  27.510  0.00  0.00           H  
ATOM     72  HB3 ALA     5      17.570  40.700  27.980  0.00  0.00           H  
ATOM     73  N   THR     6      18.450  40.820  24.010  0.00  0.00           N  
ATOM     74  CA  THR     6      18.850  40.510  22.640  0.00  0.00           C  
ATOM     75  C   THR     6      19.620  41.680  22.120  0.00  0.00           C  
ATOM     76  O   THR     6      20.630  41.450  21.460  0.00  0.00           O  
ATOM     77  CB  THR     6      17.600  40.230  21.700  0.00  0.00           C  
ATOM     78  CG2 THR     6      18.020  39.870  20.260  0.00  0.00           C  
ATOM     79  OG1 THR     6      16.940  39.080  22.220  0.00  0.00           O  
ATOM     80  HN  THR     6      17.500  40.960  24.300  0.00  0.00           H  
ATOM     81  HA  THR     6      19.590  39.740  22.560  0.00  0.00           H  
ATOM     82  HB  THR     6      16.830  41.020  21.630  0.00  0.00           H  
ATOM     83  HG1 THR     6      17.520  38.320  22.200  0.00  0.00           H  
ATOM     84 HG21 THR     6      18.070  40.810  19.680  0.00  0.00           H  
ATOM     85 HG22 THR     6      19.030  39.410  20.260  0.00  0.00           H  
ATOM     86 HG23 THR     6      17.280  39.290  19.670  0.00  0.00           H  
ATOM     87  N   CYS     7      19.220  42.990  22.320  0.00  0.00           N  
ATOM     88  CA  CYS     7      20.020  44.130  21.880  0.00  0.00           C  
ATOM     89  C   CYS     7      21.360  44.140  22.710  0.00  0.00           C  
ATOM     90  O   CYS     7      22.480  44.300  22.170  0.00  0.00           O  
ATOM     91  CB  CYS     7      19.290  45.520  21.980  0.00  0.00           C  
ATOM     92  SG  CYS     7      20.120  46.970  21.340  0.00  0.00           S  
ATOM     93  HN  CYS     7      18.420  43.120  22.910  0.00  0.00           H  
ATOM     94  HA  CYS     7      20.230  44.080  20.830  0.00  0.00           H  
ATOM     95  HB1 CYS     7      18.310  45.540  21.440  0.00  0.00           H  
ATOM     96  HB2 CYS     7      19.000  45.840  23.000  0.00  0.00           H  
ATOM     97  N   ALA     8      21.320  44.080  24.060  0.00  0.00           N  
ATOM     98  CA  ALA     8      22.460  44.360  24.970  0.00  0.00           C  
ATOM     99  C   ALA     8      23.530  43.300  24.910  0.00  0.00           C  
ATOM    100  O   ALA     8      24.760  43.610  24.930  0.00  0.00           O  
ATOM    101  CB  ALA     8      22.040  44.650  26.450  0.00  0.00           C  
ATOM    102  HN  ALA     8      20.410  44.190  24.460  0.00  0.00           H  
ATOM    103  HA  ALA     8      22.910  45.290  24.630  0.00  0.00           H  
ATOM    104  HB1 ALA     8      22.900  45.020  27.050  0.00  0.00           H  
ATOM    105  HB2 ALA     8      21.190  45.350  26.390  0.00  0.00           H  
ATOM    106  HB3 ALA     8      21.640  43.740  26.950  0.00  0.00           H  
ATOM    107  N   THR     9      23.150  42.000  24.860  0.00  0.00           N  
ATOM    108  CA  THR     9      24.060  40.860  24.870  0.00  0.00           C  
ATOM    109  C   THR     9      25.060  40.900  23.740  0.00  0.00           C  
ATOM    110  O   THR     9      26.210  40.650  23.940  0.00  0.00           O  
ATOM    111  CB  THR     9      23.350  39.480  24.910  0.00  0.00           C  
ATOM    112  CG2 THR     9      24.340  38.330  24.970  0.00  0.00           C  
ATOM    113  OG1 THR     9      22.480  39.210  26.000  0.00  0.00           O  
ATOM    114  HN  THR     9      22.200  41.760  24.690  0.00  0.00           H  
ATOM    115  HA  THR     9      24.550  40.850  25.820  0.00  0.00           H  
ATOM    116  HB  THR     9      22.720  39.460  24.000  0.00  0.00           H  
ATOM    117  HG1 THR     9      21.750  39.810  25.850  0.00  0.00           H  
ATOM    118 HG21 THR     9      25.070  38.210  24.140  0.00  0.00           H  
ATOM    119 HG22 THR     9      24.940  38.370  25.910  0.00  0.00           H  
ATOM    120 HG23 THR     9      23.780  37.380  25.070  0.00  0.00           H  
ATOM    121  N   GLN    10      24.540  41.260  22.550  0.00  0.00           N  
ATOM    122  CA  GLN    10      25.390  41.330  21.370  0.00  0.00           C  
ATOM    123  C   GLN    10      26.460  42.530  21.470  0.00  0.00           C  
ATOM    124  O   GLN    10      27.650  42.340  21.270  0.00  0.00           O  
ATOM    125  CB  GLN    10      24.610  41.580  20.060  0.00  0.00           C  
ATOM    126  CG  GLN    10      23.560  40.500  19.690  0.00  0.00           C  
ATOM    127  CD  GLN    10      24.040  39.060  19.620  0.00  0.00           C  
ATOM    128  NE2 GLN    10      25.140  38.780  18.950  0.00  0.00           N  
ATOM    129  OE1 GLN    10      23.420  38.170  20.180  0.00  0.00           O  
ATOM    130  HN  GLN    10      23.650  41.690  22.400  0.00  0.00           H  
ATOM    131  HA  GLN    10      26.010  40.440  21.320  0.00  0.00           H  
ATOM    132  HB1 GLN    10      24.070  42.550  20.150  0.00  0.00           H  
ATOM    133  HB2 GLN    10      25.230  41.630  19.140  0.00  0.00           H  
ATOM    134  HG1 GLN    10      22.820  40.600  20.520  0.00  0.00           H  
ATOM    135  HG2 GLN    10      22.960  40.700  18.780  0.00  0.00           H  
ATOM    136 HE21 GLN    10      25.890  39.430  18.800  0.00  0.00           H  
ATOM    137 HE22 GLN    10      25.280  37.800  18.810  0.00  0.00           H  
ATOM    138  N   ARG    11      25.960  43.670  22.000  0.00  0.00           N  
ATOM    139  CA  ARG    11      26.670  44.930  22.170  0.00  0.00           C  
ATOM    140  C   ARG    11      27.720  44.880  23.150  0.00  0.00           C  
ATOM    141  O   ARG    11      28.830  45.450  23.000  0.00  0.00           O  
ATOM    142  CB  ARG    11      25.650  46.140  22.310  0.00  0.00           C  
ATOM    143  CG  ARG    11      24.860  46.450  21.030  0.00  0.00           C  
ATOM    144  CD  ARG    11      23.910  47.660  21.140  0.00  0.00           C  
ATOM    145  NE  ARG    11      23.240  47.760  19.810  0.00  0.00           N  
ATOM    146  CZ  ARG    11      22.490  48.740  19.470  0.00  0.00           C  
ATOM    147  NH1 ARG    11      22.430  49.880  20.080  0.00  0.00           N1+
ATOM    148  NH2 ARG    11      21.760  48.510  18.360  0.00  0.00           N  
ATOM    149  HN  ARG    11      24.980  43.700  22.160  0.00  0.00           H  
ATOM    150  HA  ARG    11      27.150  45.190  21.240  0.00  0.00           H  
ATOM    151  HB1 ARG    11      24.980  46.060  23.190  0.00  0.00           H  
ATOM    152  HB2 ARG    11      26.260  47.010  22.620  0.00  0.00           H  
ATOM    153  HG1 ARG    11      25.650  46.810  20.330  0.00  0.00           H  
ATOM    154  HG2 ARG    11      24.200  45.630  20.670  0.00  0.00           H  
ATOM    155  HD1 ARG    11      23.180  47.650  21.980  0.00  0.00           H  
ATOM    156  HD2 ARG    11      24.410  48.630  21.350  0.00  0.00           H  
ATOM    157  HE  ARG    11      23.140  46.950  19.230  0.00  0.00           H  
ATOM    158 HH11 ARG    11      22.810  50.000  20.990  0.00  0.00           H  
ATOM    159 HH12 ARG    11      21.900  50.560  19.570  0.00  0.00           H  
ATOM    160 HH21 ARG    11      21.740  47.600  17.930  0.00  0.00           H  
ATOM    161 HH22 ARG    11      21.020  49.130  18.130  0.00  0.00           H  
ATOM    162  N   LEU    12      27.540  44.130  24.290  0.00  0.00           N  
ATOM    163  CA  LEU    12      28.590  43.740  25.160  0.00  0.00           C  
ATOM    164  C   LEU    12      29.580  42.810  24.540  0.00  0.00           C  
ATOM    165  O   LEU    12      30.770  42.860  24.760  0.00  0.00           O  
ATOM    166  CB  LEU    12      28.050  43.120  26.450  0.00  0.00           C  
ATOM    167  CG  LEU    12      27.320  44.160  27.200  0.00  0.00           C  
ATOM    168  CD1 LEU    12      26.530  43.640  28.430  0.00  0.00           C  
ATOM    169  CD2 LEU    12      28.260  45.300  27.630  0.00  0.00           C  
ATOM    170  HN  LEU    12      26.660  43.720  24.530  0.00  0.00           H  
ATOM    171  HA  LEU    12      29.120  44.660  25.370  0.00  0.00           H  
ATOM    172  HB1 LEU    12      27.410  42.250  26.160  0.00  0.00           H  
ATOM    173  HB2 LEU    12      28.790  42.770  27.210  0.00  0.00           H  
ATOM    174  HG  LEU    12      26.580  44.700  26.580  0.00  0.00           H  
ATOM    175 HD11 LEU    12      27.150  43.090  29.170  0.00  0.00           H  
ATOM    176 HD12 LEU    12      26.040  44.520  28.910  0.00  0.00           H  
ATOM    177 HD13 LEU    12      25.770  42.880  28.160  0.00  0.00           H  
ATOM    178 HD21 LEU    12      29.300  44.900  27.640  0.00  0.00           H  
ATOM    179 HD22 LEU    12      28.200  46.100  26.860  0.00  0.00           H  
ATOM    180 HD23 LEU    12      27.960  45.790  28.580  0.00  0.00           H  
ATOM    181  N   ALA    13      29.140  41.840  23.700  0.00  0.00           N  
ATOM    182  CA  ALA    13      29.930  40.660  23.420  0.00  0.00           C  
ATOM    183  C   ALA    13      31.070  41.080  22.390  0.00  0.00           C  
ATOM    184  O   ALA    13      32.060  40.310  22.210  0.00  0.00           O  
ATOM    185  CB  ALA    13      29.010  39.590  22.880  0.00  0.00           C  
ATOM    186  HN  ALA    13      28.300  41.940  23.170  0.00  0.00           H  
ATOM    187  HA  ALA    13      30.450  40.410  24.330  0.00  0.00           H  
ATOM    188  HB1 ALA    13      29.520  38.630  22.640  0.00  0.00           H  
ATOM    189  HB2 ALA    13      28.190  39.450  23.620  0.00  0.00           H  
ATOM    190  HB3 ALA    13      28.640  39.950  21.900  0.00  0.00           H  
ATOM    191  N   ASN    14      30.940  42.290  21.800  0.00  0.00           N  
ATOM    192  CA  ASN    14      31.900  42.880  20.850  0.00  0.00           C  
ATOM    193  C   ASN    14      33.300  43.100  21.450  0.00  0.00           C  
ATOM    194  O   ASN    14      34.370  43.090  20.850  0.00  0.00           O  
ATOM    195  CB  ASN    14      31.410  44.310  20.270  0.00  0.00           C  
ATOM    196  CG  ASN    14      30.000  44.190  19.770  0.00  0.00           C  
ATOM    197  ND2 ASN    14      29.590  43.300  18.900  0.00  0.00           N  
ATOM    198  OD1 ASN    14      29.240  45.080  20.190  0.00  0.00           O  
ATOM    199  HN  ASN    14      30.110  42.810  21.960  0.00  0.00           H  
ATOM    200  HA  ASN    14      32.120  42.300  19.960  0.00  0.00           H  
ATOM    201  HB1 ASN    14      31.560  45.040  21.100  0.00  0.00           H  
ATOM    202  HB2 ASN    14      32.110  44.710  19.500  0.00  0.00           H  
ATOM    203 HD21 ASN    14      30.230  42.620  18.540  0.00  0.00           H  
ATOM    204 HD22 ASN    14      28.610  43.250  18.700  0.00  0.00           H  
ATOM    205  N   PHE    15      33.350  43.440  22.680  0.00  0.00           N  
ATOM    206  CA  PHE    15      34.590  43.910  23.360  0.00  0.00           C  
ATOM    207  C   PHE    15      35.240  42.850  24.250  0.00  0.00           C  
ATOM    208  O   PHE    15      34.610  41.930  24.740  0.00  0.00           O  
ATOM    209  CB  PHE    15      34.360  45.230  24.240  0.00  0.00           C  
ATOM    210  CG  PHE    15      33.660  46.310  23.370  0.00  0.00           C  
ATOM    211  CD1 PHE    15      34.500  46.910  22.440  0.00  0.00           C  
ATOM    212  CD2 PHE    15      32.430  46.750  23.670  0.00  0.00           C  
ATOM    213  CE1 PHE    15      33.980  47.950  21.650  0.00  0.00           C  
ATOM    214  CE2 PHE    15      31.970  47.890  22.970  0.00  0.00           C  
ATOM    215  CZ  PHE    15      32.740  48.520  22.010  0.00  0.00           C  
ATOM    216  HN  PHE    15      32.500  43.330  23.200  0.00  0.00           H  
ATOM    217  HA  PHE    15      35.340  44.210  22.640  0.00  0.00           H  
ATOM    218  HB1 PHE    15      33.630  44.980  25.050  0.00  0.00           H  
ATOM    219  HB2 PHE    15      35.320  45.540  24.700  0.00  0.00           H  
ATOM    220  HD1 PHE    15      35.490  46.490  22.350  0.00  0.00           H  
ATOM    221  HD2 PHE    15      31.770  46.270  24.370  0.00  0.00           H  
ATOM    222  HE1 PHE    15      34.660  48.450  20.990  0.00  0.00           H  
ATOM    223  HE2 PHE    15      30.970  48.260  23.130  0.00  0.00           H  
ATOM    224  HZ  PHE    15      32.360  49.380  21.490  0.00  0.00           H  
ATOM    225  N   LEU    16      36.560  42.790  24.370  0.00  0.00           N  
ATOM    226  CA  LEU    16      37.350  41.980  25.220  0.00  0.00           C  
ATOM    227  C   LEU    16      37.080  42.120  26.700  0.00  0.00           C  
ATOM    228  O   LEU    16      36.780  43.270  27.140  0.00  0.00           O  
ATOM    229  CB  LEU    16      38.860  42.000  24.970  0.00  0.00           C  
ATOM    230  CG  LEU    16      39.320  41.680  23.490  0.00  0.00           C  
ATOM    231  CD1 LEU    16      40.700  42.290  23.330  0.00  0.00           C  
ATOM    232  CD2 LEU    16      39.240  40.200  23.280  0.00  0.00           C  
ATOM    233  HN  LEU    16      37.070  43.510  23.910  0.00  0.00           H  
ATOM    234  HA  LEU    16      37.010  40.970  25.050  0.00  0.00           H  
ATOM    235  HB1 LEU    16      39.260  43.030  25.140  0.00  0.00           H  
ATOM    236  HB2 LEU    16      39.350  41.210  25.580  0.00  0.00           H  
ATOM    237  HG  LEU    16      38.570  42.200  22.860  0.00  0.00           H  
ATOM    238 HD11 LEU    16      41.210  41.930  22.410  0.00  0.00           H  
ATOM    239 HD12 LEU    16      40.680  43.400  23.240  0.00  0.00           H  
ATOM    240 HD13 LEU    16      41.320  42.020  24.210  0.00  0.00           H  
ATOM    241 HD21 LEU    16      39.160  39.950  22.200  0.00  0.00           H  
ATOM    242 HD22 LEU    16      40.120  39.730  23.760  0.00  0.00           H  
ATOM    243 HD23 LEU    16      38.300  39.760  23.650  0.00  0.00           H  
ATOM    244  N   VAL    17      37.030  41.010  27.450  0.00  0.00           N  
ATOM    245  CA  VAL    17      36.410  40.930  28.770  0.00  0.00           C  
ATOM    246  C   VAL    17      37.380  41.440  29.750  0.00  0.00           C  
ATOM    247  O   VAL    17      38.530  41.010  29.860  0.00  0.00           O  
ATOM    248  CB  VAL    17      35.970  39.510  29.130  0.00  0.00           C  
ATOM    249  CG1 VAL    17      35.260  39.580  30.510  0.00  0.00           C  
ATOM    250  CG2 VAL    17      35.070  38.930  28.050  0.00  0.00           C  
ATOM    251  HN  VAL    17      37.250  40.150  26.990  0.00  0.00           H  
ATOM    252  HA  VAL    17      35.520  41.540  28.790  0.00  0.00           H  
ATOM    253  HB  VAL    17      36.800  38.790  29.270  0.00  0.00           H  
ATOM    254 HG11 VAL    17      34.390  40.270  30.440  0.00  0.00           H  
ATOM    255 HG12 VAL    17      34.950  38.560  30.820  0.00  0.00           H  
ATOM    256 HG13 VAL    17      36.020  39.830  31.280  0.00  0.00           H  
ATOM    257 HG21 VAL    17      34.500  39.770  27.590  0.00  0.00           H  
ATOM    258 HG22 VAL    17      35.760  38.410  27.350  0.00  0.00           H  
ATOM    259 HG23 VAL    17      34.490  38.090  28.490  0.00  0.00           H  
ATOM    260  N   HIS    18      36.990  42.450  30.560  0.00  0.00           N  
ATOM    261  CA  HIS    18      37.900  43.150  31.350  0.00  0.00           C  
ATOM    262  C   HIS    18      37.090  43.590  32.510  0.00  0.00           C  
ATOM    263  O   HIS    18      35.870  43.880  32.330  0.00  0.00           O  
ATOM    264  CB  HIS    18      38.630  44.410  30.730  0.00  0.00           C  
ATOM    265  CG  HIS    18      39.540  44.190  29.500  0.00  0.00           C  
ATOM    266  CD2 HIS    18      39.310  44.400  28.170  0.00  0.00           C  
ATOM    267  ND1 HIS    18      40.760  43.560  29.660  0.00  0.00           N  
ATOM    268  CE1 HIS    18      41.300  43.460  28.440  0.00  0.00           C  
ATOM    269  NE2 HIS    18      40.490  44.040  27.540  0.00  0.00           N  
ATOM    270  HN  HIS    18      36.060  42.770  30.430  0.00  0.00           H  
ATOM    271  HA  HIS    18      38.640  42.480  31.780  0.00  0.00           H  
ATOM    272  HB1 HIS    18      37.850  45.130  30.400  0.00  0.00           H  
ATOM    273  HB2 HIS    18      39.370  44.770  31.490  0.00  0.00           H  
ATOM    274  HD2 HIS    18      38.500  44.990  27.750  0.00  0.00           H  
ATOM    275  HE1 HIS    18      42.220  42.910  28.260  0.00  0.00           H  
ATOM    276  HE2 HIS    18      40.610  44.230  26.560  0.00  0.00           H  
ATOM    277  N   SER    19      37.670  43.680  33.700  0.00  0.00           N  
ATOM    278  CA  SER    19      36.890  44.120  34.870  0.00  0.00           C  
ATOM    279  C   SER    19      37.860  45.000  35.660  0.00  0.00           C  
ATOM    280  O   SER    19      39.030  44.880  35.720  0.00  0.00           O  
ATOM    281  CB  SER    19      36.340  42.960  35.810  0.00  0.00           C  
ATOM    282  OG  SER    19      35.410  43.380  36.790  0.00  0.00           O  
ATOM    283  HN  SER    19      38.640  43.540  33.850  0.00  0.00           H  
ATOM    284  HA  SER    19      36.030  44.690  34.540  0.00  0.00           H  
ATOM    285  HB1 SER    19      35.820  42.240  35.140  0.00  0.00           H  
ATOM    286  HB2 SER    19      37.200  42.480  36.320  0.00  0.00           H  
ATOM    287  HG1 SER    19      34.590  43.460  36.300  0.00  0.00           H  
ATOM    288  N   SER    20      37.310  46.020  36.370  0.00  0.00           N  
ATOM    289  CA  SER    20      38.050  46.990  37.140  0.00  0.00           C  
ATOM    290  C   SER    20      37.990  46.530  38.610  0.00  0.00           C  
ATOM    291  O   SER    20      38.590  47.220  39.430  0.00  0.00           O  
ATOM    292  CB  SER    20      37.470  48.450  37.070  0.00  0.00           C  
ATOM    293  OG  SER    20      36.130  48.630  37.540  0.00  0.00           O  
ATOM    294  HN  SER    20      36.350  46.200  36.180  0.00  0.00           H  
ATOM    295  HA  SER    20      39.070  46.960  36.800  0.00  0.00           H  
ATOM    296  HB1 SER    20      38.160  49.020  37.730  0.00  0.00           H  
ATOM    297  HB2 SER    20      37.420  48.750  36.010  0.00  0.00           H  
ATOM    298  HG1 SER    20      35.610  48.460  36.750  0.00  0.00           H  
ATOM    299  N   ASN    21      37.280  45.400  38.920  0.00  0.00           N  
ATOM    300  CA  ASN    21      37.120  44.750  40.210  0.00  0.00           C  
ATOM    301  C   ASN    21      38.440  44.110  40.650  0.00  0.00           C  
ATOM    302  O   ASN    21      39.300  43.770  39.840  0.00  0.00           O  
ATOM    303  CB  ASN    21      35.810  43.950  40.270  0.00  0.00           C  
ATOM    304  CG  ASN    21      34.630  44.810  40.030  0.00  0.00           C  
ATOM    305  ND2 ASN    21      33.840  44.410  39.000  0.00  0.00           N  
ATOM    306  OD1 ASN    21      34.380  45.910  40.570  0.00  0.00           O  
ATOM    307  HN  ASN    21      36.720  45.000  38.190  0.00  0.00           H  
ATOM    308  HA  ASN    21      36.920  45.560  40.900  0.00  0.00           H  
ATOM    309  HB1 ASN    21      35.920  43.190  39.460  0.00  0.00           H  
ATOM    310  HB2 ASN    21      35.680  43.440  41.240  0.00  0.00           H  
ATOM    311 HD21 ASN    21      34.020  43.530  38.580  0.00  0.00           H  
ATOM    312 HD22 ASN    21      33.020  44.950  38.800  0.00  0.00           H  
ATOM    313  N   ASN    22      38.550  43.870  41.940  0.00  0.00           N  
ATOM    314  CA  ASN    22      39.710  43.240  42.470  0.00  0.00           C  
ATOM    315  C   ASN    22      39.580  41.720  42.220  0.00  0.00           C  
ATOM    316  O   ASN    22      38.530  41.160  42.390  0.00  0.00           O  
ATOM    317  CB  ASN    22      39.980  43.780  43.960  0.00  0.00           C  
ATOM    318  CG  ASN    22      41.090  43.060  44.700  0.00  0.00           C  
ATOM    319  ND2 ASN    22      41.140  43.220  46.030  0.00  0.00           N  
ATOM    320  OD1 ASN    22      41.930  42.370  44.100  0.00  0.00           O  
ATOM    321  HN  ASN    22      37.800  44.020  42.580  0.00  0.00           H  
ATOM    322  HA  ASN    22      40.600  43.530  41.920  0.00  0.00           H  
ATOM    323  HB1 ASN    22      40.300  44.850  43.950  0.00  0.00           H  
ATOM    324  HB2 ASN    22      39.110  43.680  44.640  0.00  0.00           H  
ATOM    325 HD21 ASN    22      40.450  43.810  46.450  0.00  0.00           H  
ATOM    326 HD22 ASN    22      41.800  42.710  46.580  0.00  0.00           H  
ATOM    327  N   PHE    23      40.660  41.040  41.650  0.00  0.00           N  
ATOM    328  CA  PHE    23      40.800  39.660  41.340  0.00  0.00           C  
ATOM    329  C   PHE    23      41.860  39.070  42.280  0.00  0.00           C  
ATOM    330  O   PHE    23      42.770  39.740  42.830  0.00  0.00           O  
ATOM    331  CB  PHE    23      41.170  39.430  39.780  0.00  0.00           C  
ATOM    332  CG  PHE    23      40.160  39.730  38.780  0.00  0.00           C  
ATOM    333  CD1 PHE    23      39.220  38.780  38.520  0.00  0.00           C  
ATOM    334  CD2 PHE    23      40.160  40.870  38.000  0.00  0.00           C  
ATOM    335  CE1 PHE    23      38.300  38.930  37.460  0.00  0.00           C  
ATOM    336  CE2 PHE    23      39.480  40.890  36.790  0.00  0.00           C  
ATOM    337  CZ  PHE    23      38.440  39.940  36.530  0.00  0.00           C  
ATOM    338  HN  PHE    23      41.490  41.590  41.650  0.00  0.00           H  
ATOM    339  HA  PHE    23      39.890  39.100  41.500  0.00  0.00           H  
ATOM    340  HB1 PHE    23      42.110  40.010  39.650  0.00  0.00           H  
ATOM    341  HB2 PHE    23      41.360  38.340  39.730  0.00  0.00           H  
ATOM    342  HD1 PHE    23      39.220  37.860  39.090  0.00  0.00           H  
ATOM    343  HD2 PHE    23      41.020  41.530  38.060  0.00  0.00           H  
ATOM    344  HE1 PHE    23      37.680  38.100  37.150  0.00  0.00           H  
ATOM    345  HE2 PHE    23      39.640  41.740  36.140  0.00  0.00           H  
ATOM    346  HZ  PHE    23      37.800  39.980  35.660  0.00  0.00           H  
ATOM    347  N   GLY    24      41.890  37.710  42.380  0.00  0.00           N  
ATOM    348  CA  GLY    24      42.730  36.890  43.290  0.00  0.00           C  
ATOM    349  C   GLY    24      42.730  36.990  44.780  0.00  0.00           C  
ATOM    350  O   GLY    24      41.950  37.710  45.480  0.00  0.00           O  
ATOM    351  HN  GLY    24      41.250  37.110  41.900  0.00  0.00           H  
ATOM    352  HA1 GLY    24      42.530  35.860  43.040  0.00  0.00           H  
ATOM    353  HA2 GLY    24      43.750  37.050  42.990  0.00  0.00           H  
ATOM    354  N   ALA    25      43.630  36.180  45.480  0.00  0.00           N  
ATOM    355  CA  ALA    25      43.950  36.250  46.900  0.00  0.00           C  
ATOM    356  C   ALA    25      45.320  35.490  47.280  0.00  0.00           C  
ATOM    357  O   ALA    25      46.030  34.930  46.460  0.00  0.00           O  
ATOM    358  CB  ALA    25      42.740  35.620  47.660  0.00  0.00           C  
ATOM    359  HN  ALA    25      44.280  35.640  44.950  0.00  0.00           H  
ATOM    360  HA  ALA    25      44.110  37.290  47.110  0.00  0.00           H  
ATOM    361  HB1 ALA    25      41.840  36.110  47.240  0.00  0.00           H  
ATOM    362  HB2 ALA    25      42.640  34.590  47.240  0.00  0.00           H  
ATOM    363  HB3 ALA    25      42.890  35.720  48.750  0.00  0.00           H  
ATOM    364  N   ILE    26      45.610  35.430  48.600  0.00  0.00           N  
ATOM    365  CA  ILE    26      46.860  34.700  49.040  0.00  0.00           C  
ATOM    366  C   ILE    26      46.390  33.280  49.150  0.00  0.00           C  
ATOM    367  O   ILE    26      45.540  32.930  49.940  0.00  0.00           O  
ATOM    368  CB  ILE    26      47.330  35.190  50.380  0.00  0.00           C  
ATOM    369  CG1 ILE    26      47.730  36.690  50.420  0.00  0.00           C  
ATOM    370  CG2 ILE    26      48.480  34.250  50.950  0.00  0.00           C  
ATOM    371  CD  ILE    26      48.730  37.090  49.380  0.00  0.00           C  
ATOM    372  HN  ILE    26      44.970  35.720  49.300  0.00  0.00           H  
ATOM    373  HA  ILE    26      47.590  34.690  48.250  0.00  0.00           H  
ATOM    374  HB  ILE    26      46.540  35.150  51.160  0.00  0.00           H  
ATOM    375 HG11 ILE    26      46.860  37.340  50.180  0.00  0.00           H  
ATOM    376 HG12 ILE    26      48.070  36.990  51.430  0.00  0.00           H  
ATOM    377 HG21 ILE    26      48.720  34.630  51.970  0.00  0.00           H  
ATOM    378 HG22 ILE    26      48.200  33.170  50.910  0.00  0.00           H  
ATOM    379 HG23 ILE    26      49.300  34.350  50.210  0.00  0.00           H  
ATOM    380  HD1 ILE    26      49.640  36.450  49.460  0.00  0.00           H  
ATOM    381  HD2 ILE    26      48.250  37.010  48.380  0.00  0.00           H  
ATOM    382  HD3 ILE    26      49.020  38.150  49.560  0.00  0.00           H  
ATOM    383  N   LEU    27      46.930  32.360  48.330  0.00  0.00           N  
ATOM    384  CA  LEU    27      46.490  30.950  48.100  0.00  0.00           C  
ATOM    385  C   LEU    27      47.560  29.950  48.660  0.00  0.00           C  
ATOM    386  O   LEU    27      47.350  28.750  48.610  0.00  0.00           O  
ATOM    387  CB  LEU    27      46.300  30.720  46.560  0.00  0.00           C  
ATOM    388  CG  LEU    27      45.370  31.720  45.900  0.00  0.00           C  
ATOM    389  CD1 LEU    27      45.060  31.290  44.470  0.00  0.00           C  
ATOM    390  CD2 LEU    27      43.980  31.980  46.630  0.00  0.00           C  
ATOM    391  HN  LEU    27      47.590  32.610  47.620  0.00  0.00           H  
ATOM    392  HA  LEU    27      45.600  30.740  48.680  0.00  0.00           H  
ATOM    393  HB1 LEU    27      47.310  30.740  46.090  0.00  0.00           H  
ATOM    394  HB2 LEU    27      45.960  29.670  46.430  0.00  0.00           H  
ATOM    395  HG  LEU    27      46.020  32.630  45.860  0.00  0.00           H  
ATOM    396 HD11 LEU    27      46.020  31.200  43.920  0.00  0.00           H  
ATOM    397 HD12 LEU    27      44.550  30.300  44.460  0.00  0.00           H  
ATOM    398 HD13 LEU    27      44.280  31.970  44.050  0.00  0.00           H  
ATOM    399 HD21 LEU    27      43.340  31.070  46.630  0.00  0.00           H  
ATOM    400 HD22 LEU    27      44.120  32.250  47.700  0.00  0.00           H  
ATOM    401 HD23 LEU    27      43.420  32.760  46.070  0.00  0.00           H  
ATOM    402  N   SER    28      48.700  30.450  49.200  0.00  0.00           N  
ATOM    403  CA  SER    28      49.900  29.600  49.530  0.00  0.00           C  
ATOM    404  C   SER    28      50.650  30.480  50.450  0.00  0.00           C  
ATOM    405  O   SER    28      50.450  31.720  50.460  0.00  0.00           O  
ATOM    406  CB  SER    28      50.890  29.210  48.390  0.00  0.00           C  
ATOM    407  OG  SER    28      51.740  28.160  48.810  0.00  0.00           O  
ATOM    408  HN  SER    28      48.680  31.440  49.250  0.00  0.00           H  
ATOM    409  HA  SER    28      49.440  28.750  50.000  0.00  0.00           H  
ATOM    410  HB1 SER    28      50.290  28.800  47.550  0.00  0.00           H  
ATOM    411  HB2 SER    28      51.450  30.110  48.040  0.00  0.00           H  
ATOM    412  HG1 SER    28      51.180  27.390  48.670  0.00  0.00           H  
ATOM    413  N   SER    29      51.490  29.900  51.210  0.00  0.00           N  
ATOM    414  CA  SER    29      52.190  30.620  52.340  0.00  0.00           C  
ATOM    415  C   SER    29      53.490  31.370  51.870  0.00  0.00           C  
ATOM    416  O   SER    29      54.110  31.140  50.810  0.00  0.00           O  
ATOM    417  CB  SER    29      52.530  29.730  53.570  0.00  0.00           C  
ATOM    418  OG  SER    29      53.140  28.550  53.050  0.00  0.00           O  
ATOM    419  HN  SER    29      51.630  28.910  51.170  0.00  0.00           H  
ATOM    420  HA  SER    29      51.580  31.480  52.600  0.00  0.00           H  
ATOM    421  HB1 SER    29      53.170  30.250  54.310  0.00  0.00           H  
ATOM    422  HB2 SER    29      51.550  29.470  54.030  0.00  0.00           H  
ATOM    423  HG1 SER    29      52.440  28.030  52.640  0.00  0.00           H  
ATOM    424  N   THR    30      53.830  32.480  52.610  0.00  0.00           N  
ATOM    425  CA  THR    30      54.750  33.500  52.130  0.00  0.00           C  
ATOM    426  C   THR    30      55.920  33.720  53.110  0.00  0.00           C  
ATOM    427  O   THR    30      55.730  33.600  54.310  0.00  0.00           O  
ATOM    428  CB  THR    30      54.130  34.850  51.800  0.00  0.00           C  
ATOM    429  CG2 THR    30      53.290  34.830  50.560  0.00  0.00           C  
ATOM    430  OG1 THR    30      53.360  35.370  52.850  0.00  0.00           O  
ATOM    431  HN  THR    30      53.350  32.650  53.470  0.00  0.00           H  
ATOM    432  HA  THR    30      55.200  33.070  51.250  0.00  0.00           H  
ATOM    433  HB  THR    30      55.000  35.510  51.580  0.00  0.00           H  
ATOM    434  HG1 THR    30      52.490  34.950  52.840  0.00  0.00           H  
ATOM    435 HG21 THR    30      52.630  35.730  50.530  0.00  0.00           H  
ATOM    436 HG22 THR    30      53.950  34.690  49.680  0.00  0.00           H  
ATOM    437 HG23 THR    30      52.650  33.920  50.530  0.00  0.00           H  
ATOM    438  N   ASN    31      57.140  34.000  52.500  0.00  0.00           N  
ATOM    439  CA  ASN    31      58.380  34.320  53.340  0.00  0.00           C  
ATOM    440  C   ASN    31      58.160  35.810  53.770  0.00  0.00           C  
ATOM    441  O   ASN    31      57.800  36.650  52.950  0.00  0.00           O  
ATOM    442  CB  ASN    31      59.640  34.280  52.410  0.00  0.00           C  
ATOM    443  CG  ASN    31      59.760  32.860  51.910  0.00  0.00           C  
ATOM    444  ND2 ASN    31      59.690  32.600  50.580  0.00  0.00           N  
ATOM    445  OD1 ASN    31      60.060  31.980  52.720  0.00  0.00           O  
ATOM    446  HN  ASN    31      57.130  34.180  51.520  0.00  0.00           H  
ATOM    447  HA  ASN    31      58.370  33.740  54.250  0.00  0.00           H  
ATOM    448  HB1 ASN    31      59.390  34.960  51.560  0.00  0.00           H  
ATOM    449  HB2 ASN    31      60.600  34.500  52.930  0.00  0.00           H  
ATOM    450 HD21 ASN    31      59.580  33.330  49.910  0.00  0.00           H  
ATOM    451 HD22 ASN    31      59.500  31.630  50.420  0.00  0.00           H  
ATOM    452  N   VAL    32      58.470  36.150  55.040  0.00  0.00           N  
ATOM    453  CA  VAL    32      58.260  37.510  55.550  0.00  0.00           C  
ATOM    454  C   VAL    32      59.670  38.070  56.000  0.00  0.00           C  
ATOM    455  O   VAL    32      60.050  39.130  55.490  0.00  0.00           O  
ATOM    456  CB  VAL    32      57.290  37.620  56.740  0.00  0.00           C  
ATOM    457  CG1 VAL    32      57.210  39.070  57.230  0.00  0.00           C  
ATOM    458  CG2 VAL    32      55.900  37.090  56.290  0.00  0.00           C  
ATOM    459  HN  VAL    32      58.800  35.480  55.700  0.00  0.00           H  
ATOM    460  HA  VAL    32      57.780  38.110  54.800  0.00  0.00           H  
ATOM    461  HB  VAL    32      57.660  36.890  57.480  0.00  0.00           H  
ATOM    462 HG11 VAL    32      57.310  39.840  56.440  0.00  0.00           H  
ATOM    463 HG12 VAL    32      56.350  39.200  57.920  0.00  0.00           H  
ATOM    464 HG13 VAL    32      58.120  39.210  57.860  0.00  0.00           H  
ATOM    465 HG21 VAL    32      55.560  37.790  55.500  0.00  0.00           H  
ATOM    466 HG22 VAL    32      55.950  36.030  55.960  0.00  0.00           H  
ATOM    467 HG23 VAL    32      55.200  37.090  57.160  0.00  0.00           H  
ATOM    468  N   GLY    33      60.490  37.480  56.890  0.00  0.00           N  
ATOM    469  CA  GLY    33      61.800  37.900  57.200  0.00  0.00           C  
ATOM    470  C   GLY    33      61.920  39.220  57.920  0.00  0.00           C  
ATOM    471  O   GLY    33      62.760  40.030  57.610  0.00  0.00           O  
ATOM    472  HN  GLY    33      60.290  36.560  57.220  0.00  0.00           H  
ATOM    473  HA1 GLY    33      62.320  37.170  57.810  0.00  0.00           H  
ATOM    474  HA2 GLY    33      62.320  38.020  56.260  0.00  0.00           H  
ATOM    475  N   SER    34      60.930  39.340  58.880  0.00  0.00           N  
ATOM    476  CA  SER    34      60.690  40.520  59.710  0.00  0.00           C  
ATOM    477  C   SER    34      61.470  40.330  61.000  0.00  0.00           C  
ATOM    478  O   SER    34      61.290  41.210  61.880  0.00  0.00           O  
ATOM    479  CB  SER    34      59.170  40.790  60.010  0.00  0.00           C  
ATOM    480  OG  SER    34      58.470  39.690  60.560  0.00  0.00           O  
ATOM    481  HN  SER    34      60.230  38.640  58.940  0.00  0.00           H  
ATOM    482  HA  SER    34      61.010  41.410  59.190  0.00  0.00           H  
ATOM    483  HB1 SER    34      59.040  41.680  60.670  0.00  0.00           H  
ATOM    484  HB2 SER    34      58.700  41.040  59.040  0.00  0.00           H  
ATOM    485  HG1 SER    34      57.860  40.020  61.220  0.00  0.00           H  
ATOM    486  N   ASN    35      62.350  39.250  61.080  0.00  0.00           N  
ATOM    487  CA  ASN    35      63.330  39.060  62.070  0.00  0.00           C  
ATOM    488  C   ASN    35      64.560  38.420  61.390  0.00  0.00           C  
ATOM    489  O   ASN    35      64.540  37.930  60.300  0.00  0.00           O  
ATOM    490  CB  ASN    35      62.800  38.150  63.230  0.00  0.00           C  
ATOM    491  CG  ASN    35      61.570  38.700  63.930  0.00  0.00           C  
ATOM    492  ND2 ASN    35      61.740  39.740  64.770  0.00  0.00           N  
ATOM    493  OD1 ASN    35      60.410  38.240  63.800  0.00  0.00           O  
ATOM    494  HN  ASN    35      62.420  38.600  60.330  0.00  0.00           H  
ATOM    495  HA  ASN    35      63.580  39.960  62.620  0.00  0.00           H  
ATOM    496  HB1 ASN    35      62.470  37.170  62.810  0.00  0.00           H  
ATOM    497  HB2 ASN    35      63.520  37.880  64.030  0.00  0.00           H  
ATOM    498 HD21 ASN    35      62.520  40.340  64.950  0.00  0.00           H  
ATOM    499 HD22 ASN    35      60.970  40.200  65.220  0.00  0.00           H  
ATOM    500  N   THR    36      65.710  38.420  62.080  0.00  0.00           N  
ATOM    501  CA  THR    36      66.820  37.540  61.720  0.00  0.00           C  
ATOM    502  C   THR    36      66.590  36.170  62.200  0.00  0.00           C  
ATOM    503  O   THR    36      66.090  35.990  63.300  0.00  0.00           O  
ATOM    504  CB  THR    36      68.220  37.940  62.110  0.00  0.00           C  
ATOM    505  CG2 THR    36      68.480  39.400  61.550  0.00  0.00           C  
ATOM    506  OG1 THR    36      68.390  38.100  63.490  0.00  0.00           O  
ATOM    507  HN  THR    36      65.690  38.850  62.980  0.00  0.00           H  
ATOM    508  HA  THR    36      66.950  37.620  60.650  0.00  0.00           H  
ATOM    509  HB  THR    36      69.060  37.310  61.730  0.00  0.00           H  
ATOM    510  HG1 THR    36      69.330  38.270  63.550  0.00  0.00           H  
ATOM    511 HG21 THR    36      69.560  39.610  61.690  0.00  0.00           H  
ATOM    512 HG22 THR    36      68.240  39.530  60.470  0.00  0.00           H  
ATOM    513 HG23 THR    36      67.940  40.210  62.090  0.00  0.00           H  
ATOM    514  N   TYR    37      67.000  35.160  61.390  0.00  0.00           N  
ATOM    515  CA  TYR    37      66.780  33.800  61.690  0.00  0.00           C  
ATOM    516  C   TYR    37      67.980  32.940  61.870  0.00  0.00           C  
ATOM    517  CB  TYR    37      65.960  33.210  60.500  0.00  0.00           C  
ATOM    518  CG  TYR    37      64.650  33.980  60.290  0.00  0.00           C  
ATOM    519  CD1 TYR    37      64.150  34.210  58.950  0.00  0.00           C  
ATOM    520  CD2 TYR    37      63.760  34.300  61.370  0.00  0.00           C  
ATOM    521  CE1 TYR    37      62.840  34.600  58.780  0.00  0.00           C  
ATOM    522  CE2 TYR    37      62.520  34.880  61.170  0.00  0.00           C  
ATOM    523  CZ  TYR    37      62.060  35.030  59.870  0.00  0.00           C  
ATOM    524  OH  TYR    37      60.920  35.670  59.490  0.00  0.00           O  
ATOM    525  OT1 TYR    37      68.950  32.810  61.060  0.00  0.00           O  
ATOM    526  OT2 TYR    37      68.020  32.300  62.960  0.00  0.00           O  
ATOM    527  HN  TYR    37      67.330  35.490  60.510  0.00  0.00           H  
ATOM    528  HA  TYR    37      66.240  33.820  62.620  0.00  0.00           H  
ATOM    529  HB1 TYR    37      66.490  33.220  59.520  0.00  0.00           H  
ATOM    530  HB2 TYR    37      65.620  32.180  60.700  0.00  0.00           H  
ATOM    531  HD1 TYR    37      64.780  33.870  58.140  0.00  0.00           H  
ATOM    532  HD2 TYR    37      64.190  34.230  62.350  0.00  0.00           H  
ATOM    533  HE1 TYR    37      62.530  34.620  57.740  0.00  0.00           H  
ATOM    534  HE2 TYR    37      61.830  35.110  61.960  0.00  0.00           H  
ATOM    535  HH  TYR    37      60.490  36.040  60.260  0.00  0.00           H  
TER   
ENDMDL
MODEL        5
ATOM      1  N   LYS     1      23.750  48.270  23.250  0.00  0.00           N  
ATOM      2  CA  LYS     1      23.110  47.400  24.240  0.00  0.00           C  
ATOM      3  C   LYS     1      21.810  46.990  23.820  0.00  0.00           C  
ATOM      4  O   LYS     1      21.400  46.970  22.640  0.00  0.00           O  
ATOM      5  CB  LYS     1      23.160  48.180  25.600  0.00  0.00           C  
ATOM      6  CG  LYS     1      22.170  49.360  25.860  0.00  0.00           C  
ATOM      7  CD  LYS     1      22.300  49.970  27.300  0.00  0.00           C  
ATOM      8  CE  LYS     1      21.250  51.030  27.590  0.00  0.00           C  
ATOM      9  NZ  LYS     1      21.320  51.540  28.960  0.00  0.00           N1+
ATOM     10  HA  LYS     1      23.710  46.520  24.390  0.00  0.00           H  
ATOM     11  HB1 LYS     1      23.060  47.420  26.400  0.00  0.00           H  
ATOM     12  HB2 LYS     1      24.180  48.600  25.750  0.00  0.00           H  
ATOM     13  HG1 LYS     1      22.490  50.240  25.260  0.00  0.00           H  
ATOM     14  HG2 LYS     1      21.090  49.140  25.710  0.00  0.00           H  
ATOM     15  HD1 LYS     1      22.140  49.080  27.950  0.00  0.00           H  
ATOM     16  HD2 LYS     1      23.320  50.370  27.490  0.00  0.00           H  
ATOM     17  HE1 LYS     1      21.480  51.820  26.840  0.00  0.00           H  
ATOM     18  HE2 LYS     1      20.250  50.560  27.460  0.00  0.00           H  
ATOM     19  HZ1 LYS     1      22.130  52.200  29.000  0.00  0.00           H  
ATOM     20  HZ2 LYS     1      20.380  51.940  29.140  0.00  0.00           H  
ATOM     21  HZ3 LYS     1      21.520  50.830  29.690  0.00  0.00           H  
ATOM     22  H1  LYS     1      23.790  47.880  22.290  0.00  0.00           H  
ATOM     23  H2  LYS     1      23.260  49.180  23.140  0.00  0.00           H  
ATOM     24  H3  LYS     1      24.740  48.480  23.520  0.00  0.00           H  
ATOM     25  N   CYS     2      21.080  46.570  24.830  0.00  0.00           N  
ATOM     26  CA  CYS     2      19.660  46.450  24.830  0.00  0.00           C  
ATOM     27  C   CYS     2      19.200  47.170  26.090  0.00  0.00           C  
ATOM     28  O   CYS     2      19.970  47.310  27.020  0.00  0.00           O  
ATOM     29  CB  CYS     2      19.450  44.890  24.870  0.00  0.00           C  
ATOM     30  SG  CYS     2      17.680  44.620  24.530  0.00  0.00           S  
ATOM     31  HN  CYS     2      21.570  46.390  25.680  0.00  0.00           H  
ATOM     32  HA  CYS     2      19.220  47.020  24.020  0.00  0.00           H  
ATOM     33  HB1 CYS     2      20.040  44.500  24.020  0.00  0.00           H  
ATOM     34  HB2 CYS     2      19.670  44.420  25.860  0.00  0.00           H  
ATOM     35  N   ASN     3      17.950  47.640  26.070  0.00  0.00           N  
ATOM     36  CA  ASN     3      17.550  48.630  27.040  0.00  0.00           C  
ATOM     37  C   ASN     3      17.390  48.160  28.470  0.00  0.00           C  
ATOM     38  O   ASN     3      17.720  48.860  29.410  0.00  0.00           O  
ATOM     39  CB  ASN     3      16.240  49.250  26.610  0.00  0.00           C  
ATOM     40  CG  ASN     3      16.290  50.100  25.330  0.00  0.00           C  
ATOM     41  ND2 ASN     3      15.190  50.100  24.570  0.00  0.00           N  
ATOM     42  OD1 ASN     3      17.340  50.650  25.060  0.00  0.00           O  
ATOM     43  HN  ASN     3      17.350  47.580  25.270  0.00  0.00           H  
ATOM     44  HA  ASN     3      18.250  49.440  27.140  0.00  0.00           H  
ATOM     45  HB1 ASN     3      15.670  48.330  26.370  0.00  0.00           H  
ATOM     46  HB2 ASN     3      15.610  49.700  27.400  0.00  0.00           H  
ATOM     47 HD21 ASN     3      14.450  49.470  24.790  0.00  0.00           H  
ATOM     48 HD22 ASN     3      15.120  50.780  23.840  0.00  0.00           H  
ATOM     49  N   THR     4      16.960  46.930  28.560  0.00  0.00           N  
ATOM     50  CA  THR     4      16.670  46.340  29.890  0.00  0.00           C  
ATOM     51  C   THR     4      17.820  45.430  30.170  0.00  0.00           C  
ATOM     52  O   THR     4      18.480  44.890  29.320  0.00  0.00           O  
ATOM     53  CB  THR     4      15.380  45.550  29.900  0.00  0.00           C  
ATOM     54  CG2 THR     4      14.160  46.410  29.350  0.00  0.00           C  
ATOM     55  OG1 THR     4      15.430  44.430  29.040  0.00  0.00           O  
ATOM     56  HN  THR     4      16.930  46.280  27.800  0.00  0.00           H  
ATOM     57  HA  THR     4      16.670  47.130  30.630  0.00  0.00           H  
ATOM     58  HB  THR     4      15.100  45.250  30.940  0.00  0.00           H  
ATOM     59  HG1 THR     4      14.620  43.940  29.180  0.00  0.00           H  
ATOM     60 HG21 THR     4      13.260  45.780  29.200  0.00  0.00           H  
ATOM     61 HG22 THR     4      14.100  47.290  30.030  0.00  0.00           H  
ATOM     62 HG23 THR     4      14.480  46.610  28.310  0.00  0.00           H  
ATOM     63  N   ALA     5      18.020  45.170  31.510  0.00  0.00           N  
ATOM     64  CA  ALA     5      18.950  44.180  31.900  0.00  0.00           C  
ATOM     65  C   ALA     5      18.420  42.730  31.730  0.00  0.00           C  
ATOM     66  O   ALA     5      19.230  41.770  31.730  0.00  0.00           O  
ATOM     67  CB  ALA     5      19.390  44.400  33.350  0.00  0.00           C  
ATOM     68  HN  ALA     5      17.650  45.860  32.120  0.00  0.00           H  
ATOM     69  HA  ALA     5      19.830  44.230  31.280  0.00  0.00           H  
ATOM     70  HB1 ALA     5      18.560  44.150  34.050  0.00  0.00           H  
ATOM     71  HB2 ALA     5      20.250  43.820  33.740  0.00  0.00           H  
ATOM     72  HB3 ALA     5      19.680  45.480  33.360  0.00  0.00           H  
ATOM     73  N   THR     6      17.120  42.470  31.720  0.00  0.00           N  
ATOM     74  CA  THR     6      16.520  41.180  31.370  0.00  0.00           C  
ATOM     75  C   THR     6      16.740  40.910  29.950  0.00  0.00           C  
ATOM     76  O   THR     6      16.780  39.720  29.560  0.00  0.00           O  
ATOM     77  CB  THR     6      15.050  41.090  31.770  0.00  0.00           C  
ATOM     78  CG2 THR     6      14.750  40.980  33.240  0.00  0.00           C  
ATOM     79  OG1 THR     6      14.390  42.280  31.310  0.00  0.00           O  
ATOM     80  HN  THR     6      16.440  43.140  32.000  0.00  0.00           H  
ATOM     81  HA  THR     6      17.050  40.350  31.820  0.00  0.00           H  
ATOM     82  HB  THR     6      14.570  40.180  31.360  0.00  0.00           H  
ATOM     83  HG1 THR     6      13.670  42.500  31.910  0.00  0.00           H  
ATOM     84 HG21 THR     6      15.440  40.240  33.700  0.00  0.00           H  
ATOM     85 HG22 THR     6      15.060  41.900  33.770  0.00  0.00           H  
ATOM     86 HG23 THR     6      13.720  40.630  33.470  0.00  0.00           H  
ATOM     87  N   CYS     7      16.920  41.850  29.080  0.00  0.00           N  
ATOM     88  CA  CYS     7      17.270  41.650  27.670  0.00  0.00           C  
ATOM     89  C   CYS     7      18.760  41.270  27.620  0.00  0.00           C  
ATOM     90  O   CYS     7      19.210  40.410  26.910  0.00  0.00           O  
ATOM     91  CB  CYS     7      17.030  42.940  26.830  0.00  0.00           C  
ATOM     92  SG  CYS     7      17.390  42.760  25.030  0.00  0.00           S  
ATOM     93  HN  CYS     7      16.700  42.790  29.340  0.00  0.00           H  
ATOM     94  HA  CYS     7      16.670  40.860  27.230  0.00  0.00           H  
ATOM     95  HB1 CYS     7      15.970  43.250  26.970  0.00  0.00           H  
ATOM     96  HB2 CYS     7      17.680  43.730  27.230  0.00  0.00           H  
ATOM     97  N   ALA     8      19.640  41.860  28.470  0.00  0.00           N  
ATOM     98  CA  ALA     8      21.050  41.480  28.690  0.00  0.00           C  
ATOM     99  C   ALA     8      21.230  40.000  29.020  0.00  0.00           C  
ATOM    100  O   ALA     8      22.230  39.450  28.480  0.00  0.00           O  
ATOM    101  CB  ALA     8      21.580  42.480  29.710  0.00  0.00           C  
ATOM    102  HN  ALA     8      19.360  42.610  29.080  0.00  0.00           H  
ATOM    103  HA  ALA     8      21.590  41.490  27.750  0.00  0.00           H  
ATOM    104  HB1 ALA     8      21.420  42.270  30.790  0.00  0.00           H  
ATOM    105  HB2 ALA     8      22.690  42.490  29.620  0.00  0.00           H  
ATOM    106  HB3 ALA     8      21.250  43.540  29.590  0.00  0.00           H  
ATOM    107  N   THR     9      20.380  39.390  29.870  0.00  0.00           N  
ATOM    108  CA  THR     9      20.380  37.960  30.020  0.00  0.00           C  
ATOM    109  C   THR     9      20.220  37.150  28.750  0.00  0.00           C  
ATOM    110  O   THR     9      21.050  36.290  28.510  0.00  0.00           O  
ATOM    111  CB  THR     9      19.310  37.490  31.050  0.00  0.00           C  
ATOM    112  CG2 THR     9      19.200  36.010  31.200  0.00  0.00           C  
ATOM    113  OG1 THR     9      19.760  38.000  32.330  0.00  0.00           O  
ATOM    114  HN  THR     9      19.700  39.820  30.460  0.00  0.00           H  
ATOM    115  HA  THR     9      21.370  37.730  30.390  0.00  0.00           H  
ATOM    116  HB  THR     9      18.340  37.910  30.720  0.00  0.00           H  
ATOM    117  HG1 THR     9      19.030  37.710  32.870  0.00  0.00           H  
ATOM    118 HG21 THR     9      19.000  35.430  30.280  0.00  0.00           H  
ATOM    119 HG22 THR     9      20.170  35.620  31.580  0.00  0.00           H  
ATOM    120 HG23 THR     9      18.420  35.820  31.970  0.00  0.00           H  
ATOM    121  N   GLN    10      19.340  37.490  27.800  0.00  0.00           N  
ATOM    122  CA  GLN    10      19.080  36.890  26.520  0.00  0.00           C  
ATOM    123  C   GLN    10      20.330  37.030  25.610  0.00  0.00           C  
ATOM    124  O   GLN    10      20.480  36.190  24.740  0.00  0.00           O  
ATOM    125  CB  GLN    10      17.940  37.540  25.710  0.00  0.00           C  
ATOM    126  CG  GLN    10      16.670  37.830  26.520  0.00  0.00           C  
ATOM    127  CD  GLN    10      16.170  36.560  27.220  0.00  0.00           C  
ATOM    128  NE2 GLN    10      15.850  36.650  28.530  0.00  0.00           N  
ATOM    129  OE1 GLN    10      16.340  35.510  26.630  0.00  0.00           O  
ATOM    130  HN  GLN    10      18.860  38.370  27.850  0.00  0.00           H  
ATOM    131  HA  GLN    10      18.990  35.830  26.730  0.00  0.00           H  
ATOM    132  HB1 GLN    10      18.410  38.460  25.300  0.00  0.00           H  
ATOM    133  HB2 GLN    10      17.800  36.760  24.930  0.00  0.00           H  
ATOM    134  HG1 GLN    10      16.970  38.610  27.250  0.00  0.00           H  
ATOM    135  HG2 GLN    10      15.820  38.220  25.920  0.00  0.00           H  
ATOM    136 HE21 GLN    10      15.800  37.590  28.870  0.00  0.00           H  
ATOM    137 HE22 GLN    10      15.670  35.830  29.060  0.00  0.00           H  
ATOM    138  N   ARG    11      21.290  37.910  25.940  0.00  0.00           N  
ATOM    139  CA  ARG    11      22.510  38.040  25.150  0.00  0.00           C  
ATOM    140  C   ARG    11      23.700  37.190  25.490  0.00  0.00           C  
ATOM    141  O   ARG    11      24.490  36.830  24.570  0.00  0.00           O  
ATOM    142  CB  ARG    11      23.090  39.550  25.290  0.00  0.00           C  
ATOM    143  CG  ARG    11      22.100  40.500  24.530  0.00  0.00           C  
ATOM    144  CD  ARG    11      22.500  40.480  23.000  0.00  0.00           C  
ATOM    145  NE  ARG    11      21.310  40.510  22.090  0.00  0.00           N  
ATOM    146  CZ  ARG    11      20.700  41.660  21.890  0.00  0.00           C  
ATOM    147  NH1 ARG    11      21.100  42.850  22.260  0.00  0.00           N1+
ATOM    148  NH2 ARG    11      19.630  41.730  21.130  0.00  0.00           N  
ATOM    149  HN  ARG    11      21.070  38.500  26.710  0.00  0.00           H  
ATOM    150  HA  ARG    11      22.350  37.730  24.130  0.00  0.00           H  
ATOM    151  HB1 ARG    11      23.110  39.790  26.370  0.00  0.00           H  
ATOM    152  HB2 ARG    11      24.140  39.620  24.930  0.00  0.00           H  
ATOM    153  HG1 ARG    11      21.090  40.080  24.740  0.00  0.00           H  
ATOM    154  HG2 ARG    11      22.290  41.530  24.920  0.00  0.00           H  
ATOM    155  HD1 ARG    11      23.210  41.290  22.730  0.00  0.00           H  
ATOM    156  HD2 ARG    11      23.090  39.550  22.830  0.00  0.00           H  
ATOM    157  HE  ARG    11      20.880  39.700  21.690  0.00  0.00           H  
ATOM    158 HH11 ARG    11      21.880  42.980  22.870  0.00  0.00           H  
ATOM    159 HH12 ARG    11      20.340  43.500  22.280  0.00  0.00           H  
ATOM    160 HH21 ARG    11      19.420  40.940  20.550  0.00  0.00           H  
ATOM    161 HH22 ARG    11      19.610  42.610  20.670  0.00  0.00           H  
ATOM    162  N   LEU    12      23.680  36.700  26.740  0.00  0.00           N  
ATOM    163  CA  LEU    12      24.700  35.960  27.400  0.00  0.00           C  
ATOM    164  C   LEU    12      25.040  34.610  26.680  0.00  0.00           C  
ATOM    165  O   LEU    12      26.200  34.070  26.630  0.00  0.00           O  
ATOM    166  CB  LEU    12      24.430  35.680  28.890  0.00  0.00           C  
ATOM    167  CG  LEU    12      24.310  36.910  29.850  0.00  0.00           C  
ATOM    168  CD1 LEU    12      23.990  36.640  31.310  0.00  0.00           C  
ATOM    169  CD2 LEU    12      25.600  37.770  29.820  0.00  0.00           C  
ATOM    170  HN  LEU    12      22.960  36.990  27.360  0.00  0.00           H  
ATOM    171  HA  LEU    12      25.600  36.570  27.340  0.00  0.00           H  
ATOM    172  HB1 LEU    12      23.490  35.100  29.020  0.00  0.00           H  
ATOM    173  HB2 LEU    12      25.310  35.120  29.270  0.00  0.00           H  
ATOM    174  HG  LEU    12      23.440  37.520  29.550  0.00  0.00           H  
ATOM    175 HD11 LEU    12      23.180  35.900  31.510  0.00  0.00           H  
ATOM    176 HD12 LEU    12      24.920  36.200  31.730  0.00  0.00           H  
ATOM    177 HD13 LEU    12      23.860  37.580  31.880  0.00  0.00           H  
ATOM    178 HD21 LEU    12      25.470  38.390  30.730  0.00  0.00           H  
ATOM    179 HD22 LEU    12      26.520  37.150  29.880  0.00  0.00           H  
ATOM    180 HD23 LEU    12      25.620  38.400  28.910  0.00  0.00           H  
ATOM    181  N   ALA    13      24.060  33.980  25.960  0.00  0.00           N  
ATOM    182  CA  ALA    13      24.180  32.880  25.060  0.00  0.00           C  
ATOM    183  C   ALA    13      24.770  33.230  23.660  0.00  0.00           C  
ATOM    184  O   ALA    13      25.050  32.380  22.850  0.00  0.00           O  
ATOM    185  CB  ALA    13      22.860  32.050  24.950  0.00  0.00           C  
ATOM    186  HN  ALA    13      23.150  34.370  26.050  0.00  0.00           H  
ATOM    187  HA  ALA    13      24.820  32.170  25.560  0.00  0.00           H  
ATOM    188  HB1 ALA    13      22.980  31.130  24.340  0.00  0.00           H  
ATOM    189  HB2 ALA    13      22.470  31.680  25.930  0.00  0.00           H  
ATOM    190  HB3 ALA    13      21.970  32.590  24.560  0.00  0.00           H  
ATOM    191  N   ASN    14      24.840  34.490  23.200  0.00  0.00           N  
ATOM    192  CA  ASN    14      25.720  34.810  22.070  0.00  0.00           C  
ATOM    193  C   ASN    14      27.180  34.940  22.430  0.00  0.00           C  
ATOM    194  O   ASN    14      28.070  34.320  21.930  0.00  0.00           O  
ATOM    195  CB  ASN    14      25.150  36.030  21.430  0.00  0.00           C  
ATOM    196  CG  ASN    14      23.690  35.750  21.000  0.00  0.00           C  
ATOM    197  ND2 ASN    14      23.540  34.590  20.320  0.00  0.00           N  
ATOM    198  OD1 ASN    14      22.720  36.470  21.330  0.00  0.00           O  
ATOM    199  HN  ASN    14      24.450  35.280  23.660  0.00  0.00           H  
ATOM    200  HA  ASN    14      25.640  34.060  21.300  0.00  0.00           H  
ATOM    201  HB1 ASN    14      25.070  36.980  22.000  0.00  0.00           H  
ATOM    202  HB2 ASN    14      25.820  36.270  20.580  0.00  0.00           H  
ATOM    203 HD21 ASN    14      24.340  34.010  20.190  0.00  0.00           H  
ATOM    204 HD22 ASN    14      22.600  34.260  20.190  0.00  0.00           H  
ATOM    205  N   PHE    15      27.400  35.770  23.560  0.00  0.00           N  
ATOM    206  CA  PHE    15      28.700  36.010  24.070  0.00  0.00           C  
ATOM    207  C   PHE    15      28.840  36.060  25.550  0.00  0.00           C  
ATOM    208  O   PHE    15      28.000  36.630  26.240  0.00  0.00           O  
ATOM    209  CB  PHE    15      29.310  37.380  23.620  0.00  0.00           C  
ATOM    210  CG  PHE    15      29.460  37.460  22.160  0.00  0.00           C  
ATOM    211  CD1 PHE    15      30.620  37.220  21.440  0.00  0.00           C  
ATOM    212  CD2 PHE    15      28.370  38.050  21.410  0.00  0.00           C  
ATOM    213  CE1 PHE    15      30.610  37.240  20.020  0.00  0.00           C  
ATOM    214  CE2 PHE    15      28.450  38.230  20.060  0.00  0.00           C  
ATOM    215  CZ  PHE    15      29.500  37.760  19.350  0.00  0.00           C  
ATOM    216  HN  PHE    15      26.610  36.260  23.900  0.00  0.00           H  
ATOM    217  HA  PHE    15      29.300  35.260  23.570  0.00  0.00           H  
ATOM    218  HB1 PHE    15      28.530  38.150  23.810  0.00  0.00           H  
ATOM    219  HB2 PHE    15      30.290  37.640  24.070  0.00  0.00           H  
ATOM    220  HD1 PHE    15      31.500  36.730  21.840  0.00  0.00           H  
ATOM    221  HD2 PHE    15      27.410  38.240  21.870  0.00  0.00           H  
ATOM    222  HE1 PHE    15      31.490  36.800  19.550  0.00  0.00           H  
ATOM    223  HE2 PHE    15      27.590  38.720  19.610  0.00  0.00           H  
ATOM    224  HZ  PHE    15      29.580  37.840  18.270  0.00  0.00           H  
ATOM    225  N   LEU    16      29.920  35.420  26.000  0.00  0.00           N  
ATOM    226  CA  LEU    16      30.300  35.320  27.360  0.00  0.00           C  
ATOM    227  C   LEU    16      30.820  36.600  27.930  0.00  0.00           C  
ATOM    228  O   LEU    16      31.510  37.370  27.320  0.00  0.00           O  
ATOM    229  CB  LEU    16      31.210  34.120  27.660  0.00  0.00           C  
ATOM    230  CG  LEU    16      30.670  32.750  27.170  0.00  0.00           C  
ATOM    231  CD1 LEU    16      31.700  31.700  27.400  0.00  0.00           C  
ATOM    232  CD2 LEU    16      29.330  32.390  27.900  0.00  0.00           C  
ATOM    233  HN  LEU    16      30.610  35.080  25.370  0.00  0.00           H  
ATOM    234  HA  LEU    16      29.390  35.230  27.930  0.00  0.00           H  
ATOM    235  HB1 LEU    16      32.180  34.260  27.130  0.00  0.00           H  
ATOM    236  HB2 LEU    16      31.260  34.020  28.770  0.00  0.00           H  
ATOM    237  HG  LEU    16      30.420  32.880  26.090  0.00  0.00           H  
ATOM    238 HD11 LEU    16      31.240  30.700  27.230  0.00  0.00           H  
ATOM    239 HD12 LEU    16      32.490  31.790  26.630  0.00  0.00           H  
ATOM    240 HD13 LEU    16      32.130  31.630  28.430  0.00  0.00           H  
ATOM    241 HD21 LEU    16      28.440  32.900  27.490  0.00  0.00           H  
ATOM    242 HD22 LEU    16      29.070  31.310  27.810  0.00  0.00           H  
ATOM    243 HD23 LEU    16      29.530  32.520  28.990  0.00  0.00           H  
ATOM    244  N   VAL    17      30.550  36.880  29.220  0.00  0.00           N  
ATOM    245  CA  VAL    17      31.160  37.940  29.960  0.00  0.00           C  
ATOM    246  C   VAL    17      31.980  37.320  31.100  0.00  0.00           C  
ATOM    247  O   VAL    17      31.580  36.230  31.680  0.00  0.00           O  
ATOM    248  CB  VAL    17      30.140  38.850  30.560  0.00  0.00           C  
ATOM    249  CG1 VAL    17      30.750  40.030  31.230  0.00  0.00           C  
ATOM    250  CG2 VAL    17      29.320  39.310  29.290  0.00  0.00           C  
ATOM    251  HN  VAL    17      29.990  36.200  29.700  0.00  0.00           H  
ATOM    252  HA  VAL    17      31.830  38.470  29.300  0.00  0.00           H  
ATOM    253  HB  VAL    17      29.470  38.300  31.250  0.00  0.00           H  
ATOM    254 HG11 VAL    17      31.410  39.740  32.080  0.00  0.00           H  
ATOM    255 HG12 VAL    17      31.410  40.690  30.610  0.00  0.00           H  
ATOM    256 HG13 VAL    17      29.970  40.620  31.760  0.00  0.00           H  
ATOM    257 HG21 VAL    17      28.440  38.630  29.320  0.00  0.00           H  
ATOM    258 HG22 VAL    17      28.950  40.330  29.520  0.00  0.00           H  
ATOM    259 HG23 VAL    17      29.950  39.350  28.370  0.00  0.00           H  
ATOM    260  N   HIS    18      33.200  37.940  31.290  0.00  0.00           N  
ATOM    261  CA  HIS    18      34.140  37.440  32.260  0.00  0.00           C  
ATOM    262  C   HIS    18      34.430  38.590  33.150  0.00  0.00           C  
ATOM    263  O   HIS    18      34.180  39.830  32.840  0.00  0.00           O  
ATOM    264  CB  HIS    18      35.470  37.020  31.570  0.00  0.00           C  
ATOM    265  CG  HIS    18      35.380  35.950  30.490  0.00  0.00           C  
ATOM    266  CD2 HIS    18      35.350  36.100  29.170  0.00  0.00           C  
ATOM    267  ND1 HIS    18      35.480  34.570  30.800  0.00  0.00           N  
ATOM    268  CE1 HIS    18      35.580  33.990  29.680  0.00  0.00           C  
ATOM    269  NE2 HIS    18      35.470  34.860  28.610  0.00  0.00           N  
ATOM    270  HN  HIS    18      33.450  38.790  30.840  0.00  0.00           H  
ATOM    271  HA  HIS    18      33.770  36.650  32.890  0.00  0.00           H  
ATOM    272  HB1 HIS    18      35.870  37.930  31.060  0.00  0.00           H  
ATOM    273  HB2 HIS    18      36.240  36.650  32.270  0.00  0.00           H  
ATOM    274  HD2 HIS    18      35.320  36.960  28.510  0.00  0.00           H  
ATOM    275  HE1 HIS    18      35.700  32.950  29.360  0.00  0.00           H  
ATOM    276  HE2 HIS    18      35.480  34.570  27.650  0.00  0.00           H  
ATOM    277  N   SER    19      34.960  38.320  34.350  0.00  0.00           N  
ATOM    278  CA  SER    19      35.100  39.250  35.400  0.00  0.00           C  
ATOM    279  C   SER    19      36.610  39.460  35.650  0.00  0.00           C  
ATOM    280  O   SER    19      37.350  38.520  35.940  0.00  0.00           O  
ATOM    281  CB  SER    19      34.500  38.810  36.790  0.00  0.00           C  
ATOM    282  OG  SER    19      34.630  39.680  37.880  0.00  0.00           O  
ATOM    283  HN  SER    19      35.240  37.370  34.510  0.00  0.00           H  
ATOM    284  HA  SER    19      34.810  40.250  35.110  0.00  0.00           H  
ATOM    285  HB1 SER    19      33.390  38.760  36.710  0.00  0.00           H  
ATOM    286  HB2 SER    19      34.890  37.800  37.070  0.00  0.00           H  
ATOM    287  HG1 SER    19      34.040  39.330  38.560  0.00  0.00           H  
ATOM    288  N   SER    20      37.130  40.740  35.490  0.00  0.00           N  
ATOM    289  CA  SER    20      38.520  41.090  35.810  0.00  0.00           C  
ATOM    290  C   SER    20      38.650  41.640  37.230  0.00  0.00           C  
ATOM    291  O   SER    20      39.690  42.060  37.590  0.00  0.00           O  
ATOM    292  CB  SER    20      39.060  42.200  34.890  0.00  0.00           C  
ATOM    293  OG  SER    20      38.170  43.270  34.820  0.00  0.00           O  
ATOM    294  HN  SER    20      36.600  41.450  35.030  0.00  0.00           H  
ATOM    295  HA  SER    20      39.130  40.210  35.650  0.00  0.00           H  
ATOM    296  HB1 SER    20      40.080  42.540  35.170  0.00  0.00           H  
ATOM    297  HB2 SER    20      39.250  41.840  33.860  0.00  0.00           H  
ATOM    298  HG1 SER    20      38.220  43.650  35.700  0.00  0.00           H  
ATOM    299  N   ASN    21      37.630  41.570  38.030  0.00  0.00           N  
ATOM    300  CA  ASN    21      37.840  41.780  39.480  0.00  0.00           C  
ATOM    301  C   ASN    21      38.450  40.620  40.180  0.00  0.00           C  
ATOM    302  O   ASN    21      38.460  39.490  39.670  0.00  0.00           O  
ATOM    303  CB  ASN    21      36.450  42.130  40.250  0.00  0.00           C  
ATOM    304  CG  ASN    21      35.690  43.080  39.430  0.00  0.00           C  
ATOM    305  ND2 ASN    21      36.250  44.190  39.070  0.00  0.00           N  
ATOM    306  OD1 ASN    21      34.540  42.830  39.130  0.00  0.00           O  
ATOM    307  HN  ASN    21      36.730  41.230  37.760  0.00  0.00           H  
ATOM    308  HA  ASN    21      38.500  42.630  39.610  0.00  0.00           H  
ATOM    309  HB1 ASN    21      35.930  41.140  40.260  0.00  0.00           H  
ATOM    310  HB2 ASN    21      36.670  42.510  41.270  0.00  0.00           H  
ATOM    311 HD21 ASN    21      37.150  44.430  39.420  0.00  0.00           H  
ATOM    312 HD22 ASN    21      35.640  44.720  38.480  0.00  0.00           H  
ATOM    313  N   ASN    22      39.010  40.880  41.390  0.00  0.00           N  
ATOM    314  CA  ASN    22      39.950  39.940  42.020  0.00  0.00           C  
ATOM    315  C   ASN    22      39.400  39.550  43.390  0.00  0.00           C  
ATOM    316  O   ASN    22      39.010  40.410  44.170  0.00  0.00           O  
ATOM    317  CB  ASN    22      41.290  40.700  42.230  0.00  0.00           C  
ATOM    318  CG  ASN    22      42.420  39.810  42.730  0.00  0.00           C  
ATOM    319  ND2 ASN    22      43.540  40.510  43.030  0.00  0.00           N  
ATOM    320  OD1 ASN    22      42.320  38.590  42.930  0.00  0.00           O  
ATOM    321  HN  ASN    22      38.880  41.790  41.770  0.00  0.00           H  
ATOM    322  HA  ASN    22      40.010  39.060  41.400  0.00  0.00           H  
ATOM    323  HB1 ASN    22      41.550  41.100  41.230  0.00  0.00           H  
ATOM    324  HB2 ASN    22      41.080  41.550  42.910  0.00  0.00           H  
ATOM    325 HD21 ASN    22      43.520  41.510  42.940  0.00  0.00           H  
ATOM    326 HD22 ASN    22      44.300  39.970  43.410  0.00  0.00           H  
ATOM    327  N   PHE    23      39.330  38.220  43.740  0.00  0.00           N  
ATOM    328  CA  PHE    23      38.920  37.740  45.060  0.00  0.00           C  
ATOM    329  C   PHE    23      40.020  36.960  45.710  0.00  0.00           C  
ATOM    330  O   PHE    23      39.840  36.230  46.650  0.00  0.00           O  
ATOM    331  CB  PHE    23      37.570  36.880  44.960  0.00  0.00           C  
ATOM    332  CG  PHE    23      36.480  37.650  44.160  0.00  0.00           C  
ATOM    333  CD1 PHE    23      35.330  38.140  44.820  0.00  0.00           C  
ATOM    334  CD2 PHE    23      36.510  37.840  42.750  0.00  0.00           C  
ATOM    335  CE1 PHE    23      34.320  38.770  44.100  0.00  0.00           C  
ATOM    336  CE2 PHE    23      35.510  38.430  42.010  0.00  0.00           C  
ATOM    337  CZ  PHE    23      34.370  38.880  42.710  0.00  0.00           C  
ATOM    338  HN  PHE    23      39.550  37.480  43.120  0.00  0.00           H  
ATOM    339  HA  PHE    23      38.690  38.530  45.760  0.00  0.00           H  
ATOM    340  HB1 PHE    23      37.680  35.860  44.520  0.00  0.00           H  
ATOM    341  HB2 PHE    23      37.240  36.770  46.010  0.00  0.00           H  
ATOM    342  HD1 PHE    23      35.190  38.020  45.890  0.00  0.00           H  
ATOM    343  HD2 PHE    23      37.320  37.340  42.230  0.00  0.00           H  
ATOM    344  HE1 PHE    23      33.450  39.050  44.670  0.00  0.00           H  
ATOM    345  HE2 PHE    23      35.650  38.520  40.940  0.00  0.00           H  
ATOM    346  HZ  PHE    23      33.580  39.400  42.180  0.00  0.00           H  
ATOM    347  N   GLY    24      41.250  37.120  45.230  0.00  0.00           N  
ATOM    348  CA  GLY    24      42.420  36.460  45.650  0.00  0.00           C  
ATOM    349  C   GLY    24      42.990  37.250  46.810  0.00  0.00           C  
ATOM    350  O   GLY    24      43.480  38.360  46.630  0.00  0.00           O  
ATOM    351  HN  GLY    24      41.310  37.770  44.480  0.00  0.00           H  
ATOM    352  HA1 GLY    24      42.150  35.470  45.990  0.00  0.00           H  
ATOM    353  HA2 GLY    24      43.070  36.540  44.800  0.00  0.00           H  
ATOM    354  N   ALA    25      43.060  36.570  48.010  0.00  0.00           N  
ATOM    355  CA  ALA    25      43.460  37.090  49.280  0.00  0.00           C  
ATOM    356  C   ALA    25      44.960  37.340  49.330  0.00  0.00           C  
ATOM    357  O   ALA    25      45.650  36.790  48.530  0.00  0.00           O  
ATOM    358  CB  ALA    25      43.020  36.230  50.470  0.00  0.00           C  
ATOM    359  HN  ALA    25      42.820  35.600  47.970  0.00  0.00           H  
ATOM    360  HA  ALA    25      42.990  38.050  49.430  0.00  0.00           H  
ATOM    361  HB1 ALA    25      43.540  35.250  50.540  0.00  0.00           H  
ATOM    362  HB2 ALA    25      43.180  36.800  51.410  0.00  0.00           H  
ATOM    363  HB3 ALA    25      41.910  36.160  50.420  0.00  0.00           H  
ATOM    364  N   ILE    26      45.370  38.090  50.400  0.00  0.00           N  
ATOM    365  CA  ILE    26      46.740  38.480  50.510  0.00  0.00           C  
ATOM    366  C   ILE    26      47.520  37.480  51.370  0.00  0.00           C  
ATOM    367  O   ILE    26      47.660  37.630  52.570  0.00  0.00           O  
ATOM    368  CB  ILE    26      46.660  39.880  51.010  0.00  0.00           C  
ATOM    369  CG1 ILE    26      45.800  40.790  50.110  0.00  0.00           C  
ATOM    370  CG2 ILE    26      48.090  40.610  51.110  0.00  0.00           C  
ATOM    371  CD  ILE    26      46.220  40.890  48.610  0.00  0.00           C  
ATOM    372  HN  ILE    26      44.780  38.530  51.070  0.00  0.00           H  
ATOM    373  HA  ILE    26      47.230  38.620  49.560  0.00  0.00           H  
ATOM    374  HB  ILE    26      46.250  39.920  52.040  0.00  0.00           H  
ATOM    375 HG11 ILE    26      44.730  40.520  50.160  0.00  0.00           H  
ATOM    376 HG12 ILE    26      45.890  41.830  50.510  0.00  0.00           H  
ATOM    377 HG21 ILE    26      48.610  40.270  52.030  0.00  0.00           H  
ATOM    378 HG22 ILE    26      48.610  40.530  50.130  0.00  0.00           H  
ATOM    379 HG23 ILE    26      47.990  41.700  51.260  0.00  0.00           H  
ATOM    380  HD1 ILE    26      45.830  40.060  47.980  0.00  0.00           H  
ATOM    381  HD2 ILE    26      45.730  41.770  48.140  0.00  0.00           H  
ATOM    382  HD3 ILE    26      47.300  41.120  48.460  0.00  0.00           H  
ATOM    383  N   LEU    27      48.060  36.450  50.730  0.00  0.00           N  
ATOM    384  CA  LEU    27      48.980  35.470  51.400  0.00  0.00           C  
ATOM    385  C   LEU    27      50.290  35.990  51.890  0.00  0.00           C  
ATOM    386  O   LEU    27      50.850  35.550  52.860  0.00  0.00           O  
ATOM    387  CB  LEU    27      49.150  34.240  50.480  0.00  0.00           C  
ATOM    388  CG  LEU    27      47.850  33.610  49.950  0.00  0.00           C  
ATOM    389  CD1 LEU    27      47.970  32.360  48.980  0.00  0.00           C  
ATOM    390  CD2 LEU    27      46.890  33.160  51.000  0.00  0.00           C  
ATOM    391  HN  LEU    27      47.990  36.190  49.770  0.00  0.00           H  
ATOM    392  HA  LEU    27      48.450  35.130  52.280  0.00  0.00           H  
ATOM    393  HB1 LEU    27      49.630  34.500  49.520  0.00  0.00           H  
ATOM    394  HB2 LEU    27      49.770  33.460  50.970  0.00  0.00           H  
ATOM    395  HG  LEU    27      47.300  34.360  49.330  0.00  0.00           H  
ATOM    396 HD11 LEU    27      46.970  31.980  48.670  0.00  0.00           H  
ATOM    397 HD12 LEU    27      48.510  32.540  48.030  0.00  0.00           H  
ATOM    398 HD13 LEU    27      48.630  31.680  49.570  0.00  0.00           H  
ATOM    399 HD21 LEU    27      47.220  32.160  51.340  0.00  0.00           H  
ATOM    400 HD22 LEU    27      47.090  33.820  51.870  0.00  0.00           H  
ATOM    401 HD23 LEU    27      45.810  33.110  50.740  0.00  0.00           H  
ATOM    402  N   SER    28      50.970  36.960  51.200  0.00  0.00           N  
ATOM    403  CA  SER    28      52.260  37.480  51.650  0.00  0.00           C  
ATOM    404  C   SER    28      51.950  38.670  52.430  0.00  0.00           C  
ATOM    405  O   SER    28      51.320  39.670  52.060  0.00  0.00           O  
ATOM    406  CB  SER    28      53.250  37.890  50.470  0.00  0.00           C  
ATOM    407  OG  SER    28      54.600  38.130  50.840  0.00  0.00           O  
ATOM    408  HN  SER    28      50.580  37.260  50.340  0.00  0.00           H  
ATOM    409  HA  SER    28      52.840  36.780  52.240  0.00  0.00           H  
ATOM    410  HB1 SER    28      53.100  37.160  49.660  0.00  0.00           H  
ATOM    411  HB2 SER    28      52.920  38.890  50.110  0.00  0.00           H  
ATOM    412  HG1 SER    28      54.880  37.240  51.070  0.00  0.00           H  
ATOM    413  N   SER    29      52.360  38.650  53.640  0.00  0.00           N  
ATOM    414  CA  SER    29      52.030  39.620  54.740  0.00  0.00           C  
ATOM    415  C   SER    29      52.730  40.820  54.810  0.00  0.00           C  
ATOM    416  O   SER    29      53.980  40.920  54.570  0.00  0.00           O  
ATOM    417  CB  SER    29      52.180  38.890  56.180  0.00  0.00           C  
ATOM    418  OG  SER    29      53.420  38.320  56.460  0.00  0.00           O  
ATOM    419  HN  SER    29      53.010  37.960  53.930  0.00  0.00           H  
ATOM    420  HA  SER    29      51.000  39.940  54.700  0.00  0.00           H  
ATOM    421  HB1 SER    29      51.920  39.620  56.980  0.00  0.00           H  
ATOM    422  HB2 SER    29      51.380  38.120  56.260  0.00  0.00           H  
ATOM    423  HG1 SER    29      53.090  37.560  56.950  0.00  0.00           H  
ATOM    424  N   THR    30      51.970  41.870  55.160  0.00  0.00           N  
ATOM    425  CA  THR    30      52.540  43.240  55.510  0.00  0.00           C  
ATOM    426  C   THR    30      53.550  43.230  56.640  0.00  0.00           C  
ATOM    427  O   THR    30      53.170  43.000  57.790  0.00  0.00           O  
ATOM    428  CB  THR    30      51.480  44.270  55.900  0.00  0.00           C  
ATOM    429  CG2 THR    30      50.550  44.310  54.740  0.00  0.00           C  
ATOM    430  OG1 THR    30      50.740  43.910  57.130  0.00  0.00           O  
ATOM    431  HN  THR    30      51.000  41.680  55.280  0.00  0.00           H  
ATOM    432  HA  THR    30      53.030  43.650  54.650  0.00  0.00           H  
ATOM    433  HB  THR    30      52.010  45.220  56.120  0.00  0.00           H  
ATOM    434  HG1 THR    30      51.330  43.870  57.890  0.00  0.00           H  
ATOM    435 HG21 THR    30      49.810  45.140  54.660  0.00  0.00           H  
ATOM    436 HG22 THR    30      51.100  44.390  53.780  0.00  0.00           H  
ATOM    437 HG23 THR    30      49.940  43.390  54.810  0.00  0.00           H  
ATOM    438  N   ASN    31      54.830  43.430  56.250  0.00  0.00           N  
ATOM    439  CA  ASN    31      55.920  43.420  57.200  0.00  0.00           C  
ATOM    440  C   ASN    31      55.750  44.640  58.100  0.00  0.00           C  
ATOM    441  O   ASN    31      55.350  45.760  57.670  0.00  0.00           O  
ATOM    442  CB  ASN    31      57.310  43.520  56.480  0.00  0.00           C  
ATOM    443  CG  ASN    31      57.710  42.210  55.920  0.00  0.00           C  
ATOM    444  ND2 ASN    31      58.800  42.210  55.180  0.00  0.00           N  
ATOM    445  OD1 ASN    31      57.190  41.090  56.130  0.00  0.00           O  
ATOM    446  HN  ASN    31      55.140  43.630  55.330  0.00  0.00           H  
ATOM    447  HA  ASN    31      55.830  42.520  57.780  0.00  0.00           H  
ATOM    448  HB1 ASN    31      57.210  44.240  55.640  0.00  0.00           H  
ATOM    449  HB2 ASN    31      58.110  43.840  57.190  0.00  0.00           H  
ATOM    450 HD21 ASN    31      59.300  43.050  54.980  0.00  0.00           H  
ATOM    451 HD22 ASN    31      59.100  41.370  54.730  0.00  0.00           H  
ATOM    452  N   VAL    32      56.180  44.600  59.370  0.00  0.00           N  
ATOM    453  CA  VAL    32      56.220  45.750  60.220  0.00  0.00           C  
ATOM    454  C   VAL    32      57.140  46.910  59.880  0.00  0.00           C  
ATOM    455  O   VAL    32      56.820  48.130  59.890  0.00  0.00           O  
ATOM    456  CB  VAL    32      56.640  45.260  61.610  0.00  0.00           C  
ATOM    457  CG1 VAL    32      57.040  46.390  62.580  0.00  0.00           C  
ATOM    458  CG2 VAL    32      55.480  44.530  62.160  0.00  0.00           C  
ATOM    459  HN  VAL    32      56.630  43.850  59.840  0.00  0.00           H  
ATOM    460  HA  VAL    32      55.240  46.200  60.250  0.00  0.00           H  
ATOM    461  HB  VAL    32      57.550  44.620  61.530  0.00  0.00           H  
ATOM    462 HG11 VAL    32      56.410  47.280  62.350  0.00  0.00           H  
ATOM    463 HG12 VAL    32      56.950  45.950  63.600  0.00  0.00           H  
ATOM    464 HG13 VAL    32      58.120  46.660  62.530  0.00  0.00           H  
ATOM    465 HG21 VAL    32      55.160  43.630  61.590  0.00  0.00           H  
ATOM    466 HG22 VAL    32      55.610  44.190  63.210  0.00  0.00           H  
ATOM    467 HG23 VAL    32      54.630  45.250  62.170  0.00  0.00           H  
ATOM    468  N   GLY    33      58.340  46.640  59.480  0.00  0.00           N  
ATOM    469  CA  GLY    33      59.180  47.570  58.710  0.00  0.00           C  
ATOM    470  C   GLY    33      59.780  48.700  59.530  0.00  0.00           C  
ATOM    471  O   GLY    33      59.990  49.770  59.070  0.00  0.00           O  
ATOM    472  HN  GLY    33      58.740  45.720  59.490  0.00  0.00           H  
ATOM    473  HA1 GLY    33      60.050  47.070  58.300  0.00  0.00           H  
ATOM    474  HA2 GLY    33      58.570  48.070  57.980  0.00  0.00           H  
ATOM    475  N   SER    34      60.080  48.500  60.830  0.00  0.00           N  
ATOM    476  CA  SER    34      60.710  49.600  61.630  0.00  0.00           C  
ATOM    477  C   SER    34      62.210  49.560  61.620  0.00  0.00           C  
ATOM    478  O   SER    34      62.910  50.470  62.060  0.00  0.00           O  
ATOM    479  CB  SER    34      60.180  49.480  63.100  0.00  0.00           C  
ATOM    480  OG  SER    34      58.760  49.550  63.140  0.00  0.00           O  
ATOM    481  HN  SER    34      59.900  47.640  61.290  0.00  0.00           H  
ATOM    482  HA  SER    34      60.470  50.560  61.190  0.00  0.00           H  
ATOM    483  HB1 SER    34      60.410  48.500  63.570  0.00  0.00           H  
ATOM    484  HB2 SER    34      60.560  50.260  63.780  0.00  0.00           H  
ATOM    485  HG1 SER    34      58.500  50.440  62.880  0.00  0.00           H  
ATOM    486  N   ASN    35      62.820  48.460  61.210  0.00  0.00           N  
ATOM    487  CA  ASN    35      64.210  48.220  61.330  0.00  0.00           C  
ATOM    488  C   ASN    35      64.630  47.260  60.330  0.00  0.00           C  
ATOM    489  O   ASN    35      63.740  46.490  59.990  0.00  0.00           O  
ATOM    490  CB  ASN    35      64.570  47.730  62.790  0.00  0.00           C  
ATOM    491  CG  ASN    35      64.540  48.780  63.780  0.00  0.00           C  
ATOM    492  ND2 ASN    35      65.390  49.800  63.800  0.00  0.00           N  
ATOM    493  OD1 ASN    35      63.640  48.720  64.640  0.00  0.00           O  
ATOM    494  HN  ASN    35      62.250  47.680  60.940  0.00  0.00           H  
ATOM    495  HA  ASN    35      64.810  49.090  61.120  0.00  0.00           H  
ATOM    496  HB1 ASN    35      63.860  46.890  62.950  0.00  0.00           H  
ATOM    497  HB2 ASN    35      65.610  47.320  62.860  0.00  0.00           H  
ATOM    498 HD21 ASN    35      66.180  49.870  63.180  0.00  0.00           H  
ATOM    499 HD22 ASN    35      65.240  50.550  64.450  0.00  0.00           H  
ATOM    500  N   THR    36      65.910  47.170  59.850  0.00  0.00           N  
ATOM    501  CA  THR    36      66.390  46.250  58.760  0.00  0.00           C  
ATOM    502  C   THR    36      66.080  44.800  59.060  0.00  0.00           C  
ATOM    503  O   THR    36      66.120  44.440  60.200  0.00  0.00           O  
ATOM    504  CB  THR    36      67.870  46.510  58.420  0.00  0.00           C  
ATOM    505  CG2 THR    36      68.050  47.830  57.750  0.00  0.00           C  
ATOM    506  OG1 THR    36      68.760  46.190  59.530  0.00  0.00           O  
ATOM    507  HN  THR    36      66.630  47.680  60.320  0.00  0.00           H  
ATOM    508  HA  THR    36      65.760  46.510  57.930  0.00  0.00           H  
ATOM    509  HB  THR    36      68.240  45.840  57.620  0.00  0.00           H  
ATOM    510  HG1 THR    36      69.640  45.970  59.220  0.00  0.00           H  
ATOM    511 HG21 THR    36      69.120  47.910  57.440  0.00  0.00           H  
ATOM    512 HG22 THR    36      67.410  47.910  56.850  0.00  0.00           H  
ATOM    513 HG23 THR    36      67.850  48.690  58.430  0.00  0.00           H  
ATOM    514  N   TYR    37      65.780  44.020  58.040  0.00  0.00           N  
ATOM    515  CA  TYR    37      65.630  42.600  58.190  0.00  0.00           C  
ATOM    516  C   TYR    37      66.930  41.790  57.950  0.00  0.00           C  
ATOM    517  CB  TYR    37      64.510  42.010  57.300  0.00  0.00           C  
ATOM    518  CG  TYR    37      63.180  42.460  57.830  0.00  0.00           C  
ATOM    519  CD1 TYR    37      62.450  43.470  57.250  0.00  0.00           C  
ATOM    520  CD2 TYR    37      62.700  41.840  58.990  0.00  0.00           C  
ATOM    521  CE1 TYR    37      61.230  43.910  57.780  0.00  0.00           C  
ATOM    522  CE2 TYR    37      61.470  42.340  59.570  0.00  0.00           C  
ATOM    523  CZ  TYR    37      60.720  43.320  58.910  0.00  0.00           C  
ATOM    524  OH  TYR    37      59.610  43.950  59.500  0.00  0.00           O  
ATOM    525  OT1 TYR    37      67.330  41.010  58.850  0.00  0.00           O  
ATOM    526  OT2 TYR    37      67.510  41.960  56.850  0.00  0.00           O  
ATOM    527  HN  TYR    37      66.030  44.350  57.130  0.00  0.00           H  
ATOM    528  HA  TYR    37      65.380  42.320  59.200  0.00  0.00           H  
ATOM    529  HB1 TYR    37      64.560  42.200  56.210  0.00  0.00           H  
ATOM    530  HB2 TYR    37      64.550  40.910  57.480  0.00  0.00           H  
ATOM    531  HD1 TYR    37      62.880  43.970  56.400  0.00  0.00           H  
ATOM    532  HD2 TYR    37      63.250  41.150  59.610  0.00  0.00           H  
ATOM    533  HE1 TYR    37      60.660  44.700  57.310  0.00  0.00           H  
ATOM    534  HE2 TYR    37      61.150  41.830  60.470  0.00  0.00           H  
ATOM    535  HH  TYR    37      59.490  43.430  60.300  0.00  0.00           H  
TER   
ENDMDL
MODEL        6
ATOM      1  N   LYS     1      31.050  47.320  17.700  0.00  0.00           N  
ATOM      2  CA  LYS     1      29.610  47.640  18.080  0.00  0.00           C  
ATOM      3  C   LYS     1      28.540  46.800  17.410  0.00  0.00           C  
ATOM      4  O   LYS     1      28.740  46.340  16.290  0.00  0.00           O  
ATOM      5  CB  LYS     1      29.430  49.150  17.800  0.00  0.00           C  
ATOM      6  CG  LYS     1      29.990  50.130  18.850  0.00  0.00           C  
ATOM      7  CD  LYS     1      29.640  51.650  18.710  0.00  0.00           C  
ATOM      8  CE  LYS     1      30.210  52.570  19.770  0.00  0.00           C  
ATOM      9  NZ  LYS     1      30.110  53.940  19.360  0.00  0.00           N1+
ATOM     10  HA  LYS     1      29.590  47.520  19.160  0.00  0.00           H  
ATOM     11  HB1 LYS     1      30.000  49.410  16.870  0.00  0.00           H  
ATOM     12  HB2 LYS     1      28.370  49.450  17.770  0.00  0.00           H  
ATOM     13  HG1 LYS     1      29.730  49.700  19.840  0.00  0.00           H  
ATOM     14  HG2 LYS     1      31.100  50.060  18.790  0.00  0.00           H  
ATOM     15  HD1 LYS     1      30.050  51.890  17.700  0.00  0.00           H  
ATOM     16  HD2 LYS     1      28.530  51.740  18.620  0.00  0.00           H  
ATOM     17  HE1 LYS     1      29.730  52.370  20.760  0.00  0.00           H  
ATOM     18  HE2 LYS     1      31.300  52.430  19.900  0.00  0.00           H  
ATOM     19  HZ1 LYS     1      30.440  54.510  20.160  0.00  0.00           H  
ATOM     20  HZ2 LYS     1      30.660  54.130  18.500  0.00  0.00           H  
ATOM     21  HZ3 LYS     1      29.120  54.190  19.140  0.00  0.00           H  
ATOM     22  H1  LYS     1      31.640  47.840  18.370  0.00  0.00           H  
ATOM     23  H2  LYS     1      31.130  46.280  17.780  0.00  0.00           H  
ATOM     24  H3  LYS     1      31.270  47.540  16.700  0.00  0.00           H  
ATOM     25  N   CYS     2      27.460  46.350  18.100  0.00  0.00           N  
ATOM     26  CA  CYS     2      26.480  45.500  17.470  0.00  0.00           C  
ATOM     27  C   CYS     2      25.270  45.850  18.250  0.00  0.00           C  
ATOM     28  O   CYS     2      25.370  45.960  19.490  0.00  0.00           O  
ATOM     29  CB  CYS     2      27.000  44.080  17.560  0.00  0.00           C  
ATOM     30  SG  CYS     2      25.900  42.910  16.710  0.00  0.00           S  
ATOM     31  HN  CYS     2      27.140  46.700  18.970  0.00  0.00           H  
ATOM     32  HA  CYS     2      26.320  45.770  16.430  0.00  0.00           H  
ATOM     33  HB1 CYS     2      28.020  44.020  17.120  0.00  0.00           H  
ATOM     34  HB2 CYS     2      27.090  43.810  18.630  0.00  0.00           H  
ATOM     35  N   ASN     3      24.200  46.250  17.560  0.00  0.00           N  
ATOM     36  CA  ASN     3      22.950  46.760  18.070  0.00  0.00           C  
ATOM     37  C   ASN     3      22.250  45.950  19.130  0.00  0.00           C  
ATOM     38  O   ASN     3      21.720  46.500  20.110  0.00  0.00           O  
ATOM     39  CB  ASN     3      21.860  46.960  16.900  0.00  0.00           C  
ATOM     40  CG  ASN     3      22.130  48.110  15.930  0.00  0.00           C  
ATOM     41  ND2 ASN     3      21.580  48.100  14.710  0.00  0.00           N  
ATOM     42  OD1 ASN     3      22.840  49.030  16.250  0.00  0.00           O  
ATOM     43  HN  ASN     3      24.140  46.150  16.570  0.00  0.00           H  
ATOM     44  HA  ASN     3      23.150  47.700  18.570  0.00  0.00           H  
ATOM     45  HB1 ASN     3      21.720  46.020  16.330  0.00  0.00           H  
ATOM     46  HB2 ASN     3      20.850  47.220  17.280  0.00  0.00           H  
ATOM     47 HD21 ASN     3      21.290  47.200  14.380  0.00  0.00           H  
ATOM     48 HD22 ASN     3      21.710  48.830  14.040  0.00  0.00           H  
ATOM     49  N   THR     4      22.330  44.590  19.010  0.00  0.00           N  
ATOM     50  CA  THR     4      21.550  43.710  19.880  0.00  0.00           C  
ATOM     51  C   THR     4      22.460  42.950  20.880  0.00  0.00           C  
ATOM     52  O   THR     4      23.600  42.500  20.470  0.00  0.00           O  
ATOM     53  CB  THR     4      20.840  42.520  19.120  0.00  0.00           C  
ATOM     54  CG2 THR     4      19.880  41.780  20.050  0.00  0.00           C  
ATOM     55  OG1 THR     4      19.870  43.110  18.130  0.00  0.00           O  
ATOM     56  HN  THR     4      22.740  44.110  18.240  0.00  0.00           H  
ATOM     57  HA  THR     4      20.920  44.340  20.490  0.00  0.00           H  
ATOM     58  HB  THR     4      21.570  41.840  18.640  0.00  0.00           H  
ATOM     59  HG1 THR     4      20.280  42.880  17.300  0.00  0.00           H  
ATOM     60 HG21 THR     4      19.170  42.540  20.430  0.00  0.00           H  
ATOM     61 HG22 THR     4      19.180  41.150  19.460  0.00  0.00           H  
ATOM     62 HG23 THR     4      20.350  41.150  20.840  0.00  0.00           H  
ATOM     63  N   ALA     5      22.160  42.860  22.150  0.00  0.00           N  
ATOM     64  CA  ALA     5      23.100  42.610  23.200  0.00  0.00           C  
ATOM     65  C   ALA     5      23.890  41.310  23.230  0.00  0.00           C  
ATOM     66  O   ALA     5      25.050  41.350  23.620  0.00  0.00           O  
ATOM     67  CB  ALA     5      22.490  42.830  24.620  0.00  0.00           C  
ATOM     68  HN  ALA     5      21.290  43.170  22.530  0.00  0.00           H  
ATOM     69  HA  ALA     5      23.930  43.300  23.160  0.00  0.00           H  
ATOM     70  HB1 ALA     5      21.740  42.070  24.940  0.00  0.00           H  
ATOM     71  HB2 ALA     5      23.310  42.770  25.360  0.00  0.00           H  
ATOM     72  HB3 ALA     5      21.930  43.790  24.610  0.00  0.00           H  
ATOM     73  N   THR     6      23.400  40.160  22.800  0.00  0.00           N  
ATOM     74  CA  THR     6      24.040  38.880  22.760  0.00  0.00           C  
ATOM     75  C   THR     6      25.230  38.840  21.770  0.00  0.00           C  
ATOM     76  O   THR     6      26.310  38.260  22.060  0.00  0.00           O  
ATOM     77  CB  THR     6      23.010  37.830  22.260  0.00  0.00           C  
ATOM     78  CG2 THR     6      21.820  37.920  23.210  0.00  0.00           C  
ATOM     79  OG1 THR     6      22.420  38.210  21.040  0.00  0.00           O  
ATOM     80  HN  THR     6      22.530  40.040  22.320  0.00  0.00           H  
ATOM     81  HA  THR     6      24.580  38.700  23.670  0.00  0.00           H  
ATOM     82  HB  THR     6      23.440  36.810  22.260  0.00  0.00           H  
ATOM     83  HG1 THR     6      21.790  37.500  20.900  0.00  0.00           H  
ATOM     84 HG21 THR     6      22.270  38.080  24.220  0.00  0.00           H  
ATOM     85 HG22 THR     6      21.280  38.890  23.120  0.00  0.00           H  
ATOM     86 HG23 THR     6      21.200  37.010  23.070  0.00  0.00           H  
ATOM     87  N   CYS     7      25.090  39.640  20.680  0.00  0.00           N  
ATOM     88  CA  CYS     7      26.210  39.990  19.830  0.00  0.00           C  
ATOM     89  C   CYS     7      27.380  40.860  20.380  0.00  0.00           C  
ATOM     90  O   CYS     7      28.540  40.610  20.250  0.00  0.00           O  
ATOM     91  CB  CYS     7      25.650  40.730  18.650  0.00  0.00           C  
ATOM     92  SG  CYS     7      26.680  41.090  17.220  0.00  0.00           S  
ATOM     93  HN  CYS     7      24.150  39.890  20.470  0.00  0.00           H  
ATOM     94  HA  CYS     7      26.500  39.000  19.520  0.00  0.00           H  
ATOM     95  HB1 CYS     7      24.690  40.300  18.280  0.00  0.00           H  
ATOM     96  HB2 CYS     7      25.400  41.760  18.970  0.00  0.00           H  
ATOM     97  N   ALA     8      26.910  41.890  21.160  0.00  0.00           N  
ATOM     98  CA  ALA     8      27.860  42.790  21.790  0.00  0.00           C  
ATOM     99  C   ALA     8      28.740  42.130  22.800  0.00  0.00           C  
ATOM    100  O   ALA     8      29.960  42.370  22.910  0.00  0.00           O  
ATOM    101  CB  ALA     8      27.080  43.940  22.470  0.00  0.00           C  
ATOM    102  HN  ALA     8      25.940  42.150  21.090  0.00  0.00           H  
ATOM    103  HA  ALA     8      28.500  43.150  21.000  0.00  0.00           H  
ATOM    104  HB1 ALA     8      26.190  43.590  23.020  0.00  0.00           H  
ATOM    105  HB2 ALA     8      27.900  44.430  23.040  0.00  0.00           H  
ATOM    106  HB3 ALA     8      26.730  44.670  21.710  0.00  0.00           H  
ATOM    107  N   THR     9      28.200  41.130  23.510  0.00  0.00           N  
ATOM    108  CA  THR     9      29.050  40.200  24.300  0.00  0.00           C  
ATOM    109  C   THR     9      29.950  39.210  23.500  0.00  0.00           C  
ATOM    110  O   THR     9      31.060  38.880  23.900  0.00  0.00           O  
ATOM    111  CB  THR     9      28.280  39.340  25.300  0.00  0.00           C  
ATOM    112  CG2 THR     9      28.950  37.970  25.800  0.00  0.00           C  
ATOM    113  OG1 THR     9      28.010  40.170  26.440  0.00  0.00           O  
ATOM    114  HN  THR     9      27.210  40.990  23.510  0.00  0.00           H  
ATOM    115  HA  THR     9      29.800  40.720  24.880  0.00  0.00           H  
ATOM    116  HB  THR     9      27.270  39.120  24.900  0.00  0.00           H  
ATOM    117  HG1 THR     9      27.730  41.020  26.100  0.00  0.00           H  
ATOM    118 HG21 THR     9      29.050  37.250  24.960  0.00  0.00           H  
ATOM    119 HG22 THR     9      29.890  38.230  26.330  0.00  0.00           H  
ATOM    120 HG23 THR     9      28.170  37.510  26.450  0.00  0.00           H  
ATOM    121  N   GLN    10      29.470  38.610  22.350  0.00  0.00           N  
ATOM    122  CA  GLN    10      30.270  37.670  21.530  0.00  0.00           C  
ATOM    123  C   GLN    10      31.530  38.350  20.940  0.00  0.00           C  
ATOM    124  O   GLN    10      32.570  37.680  20.840  0.00  0.00           O  
ATOM    125  CB  GLN    10      29.400  36.860  20.520  0.00  0.00           C  
ATOM    126  CG  GLN    10      28.490  35.710  21.150  0.00  0.00           C  
ATOM    127  CD  GLN    10      29.070  35.080  22.340  0.00  0.00           C  
ATOM    128  NE2 GLN    10      30.240  34.470  22.150  0.00  0.00           N  
ATOM    129  OE1 GLN    10      28.540  35.150  23.520  0.00  0.00           O  
ATOM    130  HN  GLN    10      28.620  38.950  21.960  0.00  0.00           H  
ATOM    131  HA  GLN    10      30.690  36.940  22.220  0.00  0.00           H  
ATOM    132  HB1 GLN    10      28.790  37.670  20.070  0.00  0.00           H  
ATOM    133  HB2 GLN    10      30.110  36.380  19.800  0.00  0.00           H  
ATOM    134  HG1 GLN    10      27.540  36.210  21.450  0.00  0.00           H  
ATOM    135  HG2 GLN    10      28.370  34.910  20.380  0.00  0.00           H  
ATOM    136 HE21 GLN    10      30.630  34.520  21.230  0.00  0.00           H  
ATOM    137 HE22 GLN    10      30.750  34.070  22.910  0.00  0.00           H  
ATOM    138  N   ARG    11      31.490  39.610  20.560  0.00  0.00           N  
ATOM    139  CA  ARG    11      32.690  40.260  20.080  0.00  0.00           C  
ATOM    140  C   ARG    11      33.770  40.400  21.120  0.00  0.00           C  
ATOM    141  O   ARG    11      34.940  40.150  20.820  0.00  0.00           O  
ATOM    142  CB  ARG    11      32.430  41.570  19.430  0.00  0.00           C  
ATOM    143  CG  ARG    11      31.630  41.430  18.150  0.00  0.00           C  
ATOM    144  CD  ARG    11      32.240  40.700  16.930  0.00  0.00           C  
ATOM    145  NE  ARG    11      32.140  39.240  17.230  0.00  0.00           N  
ATOM    146  CZ  ARG    11      31.110  38.410  17.040  0.00  0.00           C  
ATOM    147  NH1 ARG    11      29.940  38.800  16.610  0.00  0.00           N1+
ATOM    148  NH2 ARG    11      31.270  37.180  17.480  0.00  0.00           N  
ATOM    149  HN  ARG    11      30.720  40.240  20.710  0.00  0.00           H  
ATOM    150  HA  ARG    11      33.130  39.630  19.320  0.00  0.00           H  
ATOM    151  HB1 ARG    11      31.910  42.270  20.120  0.00  0.00           H  
ATOM    152  HB2 ARG    11      33.290  42.200  19.100  0.00  0.00           H  
ATOM    153  HG1 ARG    11      30.620  41.060  18.440  0.00  0.00           H  
ATOM    154  HG2 ARG    11      31.510  42.470  17.780  0.00  0.00           H  
ATOM    155  HD1 ARG    11      31.800  40.960  15.940  0.00  0.00           H  
ATOM    156  HD2 ARG    11      33.290  41.060  16.810  0.00  0.00           H  
ATOM    157  HE  ARG    11      32.930  38.720  17.540  0.00  0.00           H  
ATOM    158 HH11 ARG    11      29.920  39.710  16.200  0.00  0.00           H  
ATOM    159 HH12 ARG    11      29.110  38.320  16.900  0.00  0.00           H  
ATOM    160 HH21 ARG    11      32.210  36.860  17.480  0.00  0.00           H  
ATOM    161 HH22 ARG    11      30.560  36.480  17.420  0.00  0.00           H  
ATOM    162  N   LEU    12      33.440  40.750  22.400  0.00  0.00           N  
ATOM    163  CA  LEU    12      34.450  40.770  23.440  0.00  0.00           C  
ATOM    164  C   LEU    12      35.050  39.330  23.750  0.00  0.00           C  
ATOM    165  O   LEU    12      36.160  39.230  24.190  0.00  0.00           O  
ATOM    166  CB  LEU    12      33.870  41.480  24.710  0.00  0.00           C  
ATOM    167  CG  LEU    12      33.550  42.960  24.630  0.00  0.00           C  
ATOM    168  CD1 LEU    12      32.990  43.280  25.970  0.00  0.00           C  
ATOM    169  CD2 LEU    12      34.770  43.860  24.370  0.00  0.00           C  
ATOM    170  HN  LEU    12      32.500  40.800  22.710  0.00  0.00           H  
ATOM    171  HA  LEU    12      35.270  41.370  23.070  0.00  0.00           H  
ATOM    172  HB1 LEU    12      32.930  40.940  24.980  0.00  0.00           H  
ATOM    173  HB2 LEU    12      34.520  41.320  25.590  0.00  0.00           H  
ATOM    174  HG  LEU    12      32.810  43.190  23.850  0.00  0.00           H  
ATOM    175 HD11 LEU    12      31.960  42.880  26.080  0.00  0.00           H  
ATOM    176 HD12 LEU    12      33.630  42.990  26.820  0.00  0.00           H  
ATOM    177 HD13 LEU    12      32.810  44.360  26.110  0.00  0.00           H  
ATOM    178 HD21 LEU    12      35.230  43.730  23.370  0.00  0.00           H  
ATOM    179 HD22 LEU    12      34.500  44.940  24.440  0.00  0.00           H  
ATOM    180 HD23 LEU    12      35.530  43.630  25.150  0.00  0.00           H  
ATOM    181  N   ALA    13      34.270  38.270  23.560  0.00  0.00           N  
ATOM    182  CA  ALA    13      34.770  36.890  23.680  0.00  0.00           C  
ATOM    183  C   ALA    13      35.810  36.580  22.670  0.00  0.00           C  
ATOM    184  O   ALA    13      36.770  35.930  23.090  0.00  0.00           O  
ATOM    185  CB  ALA    13      33.600  35.900  23.460  0.00  0.00           C  
ATOM    186  HN  ALA    13      33.360  38.430  23.200  0.00  0.00           H  
ATOM    187  HA  ALA    13      35.170  36.570  24.640  0.00  0.00           H  
ATOM    188  HB1 ALA    13      33.820  34.920  23.930  0.00  0.00           H  
ATOM    189  HB2 ALA    13      32.750  36.330  24.030  0.00  0.00           H  
ATOM    190  HB3 ALA    13      33.150  35.810  22.450  0.00  0.00           H  
ATOM    191  N   ASN    14      35.640  36.960  21.410  0.00  0.00           N  
ATOM    192  CA  ASN    14      36.710  36.810  20.480  0.00  0.00           C  
ATOM    193  C   ASN    14      38.020  37.400  20.870  0.00  0.00           C  
ATOM    194  O   ASN    14      39.090  36.730  20.790  0.00  0.00           O  
ATOM    195  CB  ASN    14      36.180  37.380  19.110  0.00  0.00           C  
ATOM    196  CG  ASN    14      35.070  36.530  18.490  0.00  0.00           C  
ATOM    197  ND2 ASN    14      35.490  35.380  18.000  0.00  0.00           N  
ATOM    198  OD1 ASN    14      33.930  36.900  18.280  0.00  0.00           O  
ATOM    199  HN  ASN    14      34.890  37.580  21.200  0.00  0.00           H  
ATOM    200  HA  ASN    14      36.800  35.750  20.320  0.00  0.00           H  
ATOM    201  HB1 ASN    14      35.840  38.430  19.220  0.00  0.00           H  
ATOM    202  HB2 ASN    14      37.030  37.410  18.390  0.00  0.00           H  
ATOM    203 HD21 ASN    14      36.480  35.230  17.980  0.00  0.00           H  
ATOM    204 HD22 ASN    14      34.780  34.740  17.710  0.00  0.00           H  
ATOM    205  N   PHE    15      38.000  38.660  21.410  0.00  0.00           N  
ATOM    206  CA  PHE    15      39.190  39.480  21.440  0.00  0.00           C  
ATOM    207  C   PHE    15      39.910  39.290  22.780  0.00  0.00           C  
ATOM    208  O   PHE    15      41.110  39.620  22.840  0.00  0.00           O  
ATOM    209  CB  PHE    15      38.800  41.000  21.270  0.00  0.00           C  
ATOM    210  CG  PHE    15      37.890  41.340  20.120  0.00  0.00           C  
ATOM    211  CD1 PHE    15      38.120  40.820  18.860  0.00  0.00           C  
ATOM    212  CD2 PHE    15      36.990  42.390  20.320  0.00  0.00           C  
ATOM    213  CE1 PHE    15      37.310  41.340  17.770  0.00  0.00           C  
ATOM    214  CE2 PHE    15      36.180  42.880  19.300  0.00  0.00           C  
ATOM    215  CZ  PHE    15      36.360  42.340  18.020  0.00  0.00           C  
ATOM    216  HN  PHE    15      37.100  39.090  21.470  0.00  0.00           H  
ATOM    217  HA  PHE    15      39.920  39.210  20.690  0.00  0.00           H  
ATOM    218  HB1 PHE    15      38.340  41.380  22.210  0.00  0.00           H  
ATOM    219  HB2 PHE    15      39.710  41.640  21.220  0.00  0.00           H  
ATOM    220  HD1 PHE    15      38.830  40.050  18.590  0.00  0.00           H  
ATOM    221  HD2 PHE    15      37.100  42.880  21.270  0.00  0.00           H  
ATOM    222  HE1 PHE    15      37.490  40.960  16.770  0.00  0.00           H  
ATOM    223  HE2 PHE    15      35.480  43.690  19.460  0.00  0.00           H  
ATOM    224  HZ  PHE    15      35.720  42.720  17.240  0.00  0.00           H  
ATOM    225  N   LEU    16      39.170  38.700  23.740  0.00  0.00           N  
ATOM    226  CA  LEU    16      39.760  38.480  25.080  0.00  0.00           C  
ATOM    227  C   LEU    16      39.940  39.680  25.960  0.00  0.00           C  
ATOM    228  O   LEU    16      40.800  40.530  25.800  0.00  0.00           O  
ATOM    229  CB  LEU    16      41.120  37.680  25.240  0.00  0.00           C  
ATOM    230  CG  LEU    16      41.290  36.390  24.320  0.00  0.00           C  
ATOM    231  CD1 LEU    16      42.750  35.950  24.370  0.00  0.00           C  
ATOM    232  CD2 LEU    16      40.350  35.250  24.770  0.00  0.00           C  
ATOM    233  HN  LEU    16      38.190  38.530  23.730  0.00  0.00           H  
ATOM    234  HA  LEU    16      38.990  37.910  25.580  0.00  0.00           H  
ATOM    235  HB1 LEU    16      42.050  38.290  25.150  0.00  0.00           H  
ATOM    236  HB2 LEU    16      41.200  37.180  26.230  0.00  0.00           H  
ATOM    237  HG  LEU    16      41.200  36.690  23.260  0.00  0.00           H  
ATOM    238 HD11 LEU    16      42.980  35.440  23.400  0.00  0.00           H  
ATOM    239 HD12 LEU    16      43.290  36.920  24.430  0.00  0.00           H  
ATOM    240 HD13 LEU    16      43.030  35.340  25.260  0.00  0.00           H  
ATOM    241 HD21 LEU    16      39.350  35.550  24.390  0.00  0.00           H  
ATOM    242 HD22 LEU    16      40.620  34.250  24.370  0.00  0.00           H  
ATOM    243 HD23 LEU    16      40.340  35.260  25.880  0.00  0.00           H  
ATOM    244  N   VAL    17      39.220  39.680  27.110  0.00  0.00           N  
ATOM    245  CA  VAL    17      39.360  40.580  28.240  0.00  0.00           C  
ATOM    246  C   VAL    17      40.230  40.080  29.410  0.00  0.00           C  
ATOM    247  O   VAL    17      40.170  38.950  29.810  0.00  0.00           O  
ATOM    248  CB  VAL    17      37.950  40.950  28.700  0.00  0.00           C  
ATOM    249  CG1 VAL    17      37.790  41.970  29.810  0.00  0.00           C  
ATOM    250  CG2 VAL    17      37.090  41.550  27.500  0.00  0.00           C  
ATOM    251  HN  VAL    17      38.520  38.990  27.260  0.00  0.00           H  
ATOM    252  HA  VAL    17      39.820  41.460  27.830  0.00  0.00           H  
ATOM    253  HB  VAL    17      37.460  40.010  29.020  0.00  0.00           H  
ATOM    254 HG11 VAL    17      38.280  41.720  30.770  0.00  0.00           H  
ATOM    255 HG12 VAL    17      38.310  42.870  29.420  0.00  0.00           H  
ATOM    256 HG13 VAL    17      36.710  42.150  30.020  0.00  0.00           H  
ATOM    257 HG21 VAL    17      37.070  40.770  26.710  0.00  0.00           H  
ATOM    258 HG22 VAL    17      36.080  41.850  27.860  0.00  0.00           H  
ATOM    259 HG23 VAL    17      37.610  42.460  27.140  0.00  0.00           H  
ATOM    260  N   HIS    18      40.980  40.970  30.050  0.00  0.00           N  
ATOM    261  CA  HIS    18      41.980  40.560  30.940  0.00  0.00           C  
ATOM    262  C   HIS    18      41.820  41.010  32.350  0.00  0.00           C  
ATOM    263  O   HIS    18      41.620  42.190  32.690  0.00  0.00           O  
ATOM    264  CB  HIS    18      43.340  41.210  30.500  0.00  0.00           C  
ATOM    265  CG  HIS    18      43.640  40.810  29.070  0.00  0.00           C  
ATOM    266  CD2 HIS    18      43.380  41.520  27.960  0.00  0.00           C  
ATOM    267  ND1 HIS    18      44.410  39.710  28.740  0.00  0.00           N  
ATOM    268  CE1 HIS    18      44.530  39.810  27.410  0.00  0.00           C  
ATOM    269  NE2 HIS    18      43.950  40.890  26.920  0.00  0.00           N  
ATOM    270  HN  HIS    18      40.880  41.930  29.790  0.00  0.00           H  
ATOM    271  HA  HIS    18      42.080  39.490  30.930  0.00  0.00           H  
ATOM    272  HB1 HIS    18      43.410  42.300  30.680  0.00  0.00           H  
ATOM    273  HB2 HIS    18      44.120  40.760  31.150  0.00  0.00           H  
ATOM    274  HD2 HIS    18      42.730  42.380  27.850  0.00  0.00           H  
ATOM    275  HE1 HIS    18      45.050  39.070  26.800  0.00  0.00           H  
ATOM    276  HE2 HIS    18      43.910  41.120  25.950  0.00  0.00           H  
ATOM    277  N   SER    19      41.930  40.020  33.220  0.00  0.00           N  
ATOM    278  CA  SER    19      42.060  40.120  34.690  0.00  0.00           C  
ATOM    279  C   SER    19      43.230  41.040  35.070  0.00  0.00           C  
ATOM    280  O   SER    19      44.370  41.010  34.560  0.00  0.00           O  
ATOM    281  CB  SER    19      42.110  38.770  35.390  0.00  0.00           C  
ATOM    282  OG  SER    19      41.910  38.940  36.830  0.00  0.00           O  
ATOM    283  HN  SER    19      42.240  39.130  32.900  0.00  0.00           H  
ATOM    284  HA  SER    19      41.170  40.700  34.870  0.00  0.00           H  
ATOM    285  HB1 SER    19      41.300  38.140  34.960  0.00  0.00           H  
ATOM    286  HB2 SER    19      43.090  38.290  35.170  0.00  0.00           H  
ATOM    287  HG1 SER    19      41.740  38.040  37.110  0.00  0.00           H  
ATOM    288  N   SER    20      43.070  41.800  36.170  0.00  0.00           N  
ATOM    289  CA  SER    20      44.080  42.650  36.850  0.00  0.00           C  
ATOM    290  C   SER    20      44.530  42.090  38.130  0.00  0.00           C  
ATOM    291  O   SER    20      45.440  42.590  38.750  0.00  0.00           O  
ATOM    292  CB  SER    20      43.370  44.030  37.250  0.00  0.00           C  
ATOM    293  OG  SER    20      42.120  43.780  37.920  0.00  0.00           O  
ATOM    294  HN  SER    20      42.150  41.680  36.540  0.00  0.00           H  
ATOM    295  HA  SER    20      44.860  43.040  36.210  0.00  0.00           H  
ATOM    296  HB1 SER    20      44.050  44.720  37.780  0.00  0.00           H  
ATOM    297  HB2 SER    20      43.110  44.500  36.280  0.00  0.00           H  
ATOM    298  HG1 SER    20      41.490  43.630  37.210  0.00  0.00           H  
ATOM    299  N   ASN    21      43.940  40.990  38.540  0.00  0.00           N  
ATOM    300  CA  ASN    21      44.500  40.150  39.650  0.00  0.00           C  
ATOM    301  C   ASN    21      45.750  39.490  39.130  0.00  0.00           C  
ATOM    302  O   ASN    21      45.910  39.300  37.910  0.00  0.00           O  
ATOM    303  CB  ASN    21      43.470  39.120  40.170  0.00  0.00           C  
ATOM    304  CG  ASN    21      42.090  39.680  40.520  0.00  0.00           C  
ATOM    305  ND2 ASN    21      41.100  38.830  40.750  0.00  0.00           N  
ATOM    306  OD1 ASN    21      41.890  40.910  40.640  0.00  0.00           O  
ATOM    307  HN  ASN    21      43.220  40.570  38.000  0.00  0.00           H  
ATOM    308  HA  ASN    21      44.780  40.830  40.450  0.00  0.00           H  
ATOM    309  HB1 ASN    21      43.350  38.300  39.430  0.00  0.00           H  
ATOM    310  HB2 ASN    21      43.850  38.560  41.040  0.00  0.00           H  
ATOM    311 HD21 ASN    21      41.310  37.850  40.680  0.00  0.00           H  
ATOM    312 HD22 ASN    21      40.350  39.230  41.280  0.00  0.00           H  
ATOM    313  N   ASN    22      46.550  38.940  40.120  0.00  0.00           N  
ATOM    314  CA  ASN    22      47.760  38.200  39.750  0.00  0.00           C  
ATOM    315  C   ASN    22      47.620  36.780  40.390  0.00  0.00           C  
ATOM    316  O   ASN    22      47.110  36.630  41.520  0.00  0.00           O  
ATOM    317  CB  ASN    22      49.080  39.060  40.180  0.00  0.00           C  
ATOM    318  CG  ASN    22      50.430  38.260  39.980  0.00  0.00           C  
ATOM    319  ND2 ASN    22      51.020  38.430  38.770  0.00  0.00           N  
ATOM    320  OD1 ASN    22      50.890  37.520  40.880  0.00  0.00           O  
ATOM    321  HN  ASN    22      46.390  39.000  41.100  0.00  0.00           H  
ATOM    322  HA  ASN    22      47.910  38.160  38.680  0.00  0.00           H  
ATOM    323  HB1 ASN    22      49.190  40.090  39.780  0.00  0.00           H  
ATOM    324  HB2 ASN    22      49.010  39.180  41.290  0.00  0.00           H  
ATOM    325 HD21 ASN    22      50.560  38.950  38.040  0.00  0.00           H  
ATOM    326 HD22 ASN    22      51.900  38.020  38.570  0.00  0.00           H  
ATOM    327  N   PHE    23      48.060  35.720  39.660  0.00  0.00           N  
ATOM    328  CA  PHE    23      47.980  34.310  40.150  0.00  0.00           C  
ATOM    329  C   PHE    23      49.220  33.760  40.750  0.00  0.00           C  
ATOM    330  O   PHE    23      49.180  32.630  41.230  0.00  0.00           O  
ATOM    331  CB  PHE    23      47.490  33.440  39.040  0.00  0.00           C  
ATOM    332  CG  PHE    23      46.090  33.880  38.490  0.00  0.00           C  
ATOM    333  CD1 PHE    23      45.080  34.250  39.330  0.00  0.00           C  
ATOM    334  CD2 PHE    23      45.780  33.920  37.150  0.00  0.00           C  
ATOM    335  CE1 PHE    23      43.850  34.850  38.920  0.00  0.00           C  
ATOM    336  CE2 PHE    23      44.580  34.480  36.700  0.00  0.00           C  
ATOM    337  CZ  PHE    23      43.640  35.000  37.540  0.00  0.00           C  
ATOM    338  HN  PHE    23      48.360  35.860  38.720  0.00  0.00           H  
ATOM    339  HA  PHE    23      47.290  34.260  40.980  0.00  0.00           H  
ATOM    340  HB1 PHE    23      48.200  33.470  38.180  0.00  0.00           H  
ATOM    341  HB2 PHE    23      47.310  32.370  39.270  0.00  0.00           H  
ATOM    342  HD1 PHE    23      45.150  34.050  40.390  0.00  0.00           H  
ATOM    343  HD2 PHE    23      46.560  33.460  36.560  0.00  0.00           H  
ATOM    344  HE1 PHE    23      43.090  35.190  39.610  0.00  0.00           H  
ATOM    345  HE2 PHE    23      44.410  34.520  35.640  0.00  0.00           H  
ATOM    346  HZ  PHE    23      42.710  35.400  37.180  0.00  0.00           H  
ATOM    347  N   GLY    24      50.320  34.560  40.930  0.00  0.00           N  
ATOM    348  CA  GLY    24      51.480  34.140  41.710  0.00  0.00           C  
ATOM    349  C   GLY    24      51.310  33.910  43.260  0.00  0.00           C  
ATOM    350  O   GLY    24      50.350  34.290  43.980  0.00  0.00           O  
ATOM    351  HN  GLY    24      50.270  35.490  40.570  0.00  0.00           H  
ATOM    352  HA1 GLY    24      51.730  33.180  41.280  0.00  0.00           H  
ATOM    353  HA2 GLY    24      52.220  34.910  41.540  0.00  0.00           H  
ATOM    354  N   ALA    25      52.280  33.280  43.910  0.00  0.00           N  
ATOM    355  CA  ALA    25      52.390  32.940  45.330  0.00  0.00           C  
ATOM    356  C   ALA    25      53.750  33.290  45.820  0.00  0.00           C  
ATOM    357  O   ALA    25      54.710  33.300  45.090  0.00  0.00           O  
ATOM    358  CB  ALA    25      52.190  31.410  45.440  0.00  0.00           C  
ATOM    359  HN  ALA    25      53.040  33.020  43.330  0.00  0.00           H  
ATOM    360  HA  ALA    25      51.650  33.420  45.950  0.00  0.00           H  
ATOM    361  HB1 ALA    25      51.300  31.030  44.890  0.00  0.00           H  
ATOM    362  HB2 ALA    25      53.000  30.870  44.910  0.00  0.00           H  
ATOM    363  HB3 ALA    25      52.230  31.230  46.530  0.00  0.00           H  
ATOM    364  N   ILE    26      53.910  33.340  47.180  0.00  0.00           N  
ATOM    365  CA  ILE    26      55.200  33.500  47.860  0.00  0.00           C  
ATOM    366  C   ILE    26      55.850  32.190  47.950  0.00  0.00           C  
ATOM    367  O   ILE    26      55.450  31.290  48.710  0.00  0.00           O  
ATOM    368  CB  ILE    26      55.040  34.210  49.220  0.00  0.00           C  
ATOM    369  CG1 ILE    26      54.180  35.540  49.100  0.00  0.00           C  
ATOM    370  CG2 ILE    26      56.470  34.610  49.720  0.00  0.00           C  
ATOM    371  CD  ILE    26      52.710  35.300  49.430  0.00  0.00           C  
ATOM    372  HN  ILE    26      53.130  33.230  47.790  0.00  0.00           H  
ATOM    373  HA  ILE    26      55.770  34.100  47.160  0.00  0.00           H  
ATOM    374  HB  ILE    26      54.610  33.500  49.960  0.00  0.00           H  
ATOM    375 HG11 ILE    26      54.510  36.190  49.930  0.00  0.00           H  
ATOM    376 HG12 ILE    26      54.400  35.960  48.090  0.00  0.00           H  
ATOM    377 HG21 ILE    26      56.940  35.480  49.220  0.00  0.00           H  
ATOM    378 HG22 ILE    26      56.530  34.830  50.810  0.00  0.00           H  
ATOM    379 HG23 ILE    26      57.180  33.770  49.580  0.00  0.00           H  
ATOM    380  HD1 ILE    26      52.590  34.650  50.330  0.00  0.00           H  
ATOM    381  HD2 ILE    26      52.270  36.310  49.640  0.00  0.00           H  
ATOM    382  HD3 ILE    26      52.220  34.740  48.610  0.00  0.00           H  
ATOM    383  N   LEU    27      56.870  31.980  47.170  0.00  0.00           N  
ATOM    384  CA  LEU    27      57.360  30.610  47.010  0.00  0.00           C  
ATOM    385  C   LEU    27      58.610  30.350  47.850  0.00  0.00           C  
ATOM    386  O   LEU    27      59.090  29.220  47.900  0.00  0.00           O  
ATOM    387  CB  LEU    27      57.830  30.420  45.560  0.00  0.00           C  
ATOM    388  CG  LEU    27      56.680  30.530  44.600  0.00  0.00           C  
ATOM    389  CD1 LEU    27      57.150  30.520  43.110  0.00  0.00           C  
ATOM    390  CD2 LEU    27      55.550  29.530  44.910  0.00  0.00           C  
ATOM    391  HN  LEU    27      57.190  32.680  46.540  0.00  0.00           H  
ATOM    392  HA  LEU    27      56.680  29.850  47.380  0.00  0.00           H  
ATOM    393  HB1 LEU    27      58.600  31.170  45.290  0.00  0.00           H  
ATOM    394  HB2 LEU    27      58.290  29.420  45.370  0.00  0.00           H  
ATOM    395  HG  LEU    27      56.200  31.520  44.730  0.00  0.00           H  
ATOM    396 HD11 LEU    27      57.710  29.580  43.000  0.00  0.00           H  
ATOM    397 HD12 LEU    27      56.290  30.370  42.420  0.00  0.00           H  
ATOM    398 HD13 LEU    27      57.680  31.440  42.790  0.00  0.00           H  
ATOM    399 HD21 LEU    27      54.760  29.460  44.130  0.00  0.00           H  
ATOM    400 HD22 LEU    27      56.100  28.560  44.990  0.00  0.00           H  
ATOM    401 HD23 LEU    27      55.060  29.830  45.860  0.00  0.00           H  
ATOM    402  N   SER    28      59.120  31.420  48.420  0.00  0.00           N  
ATOM    403  CA  SER    28      60.190  31.310  49.430  0.00  0.00           C  
ATOM    404  C   SER    28      60.110  32.510  50.320  0.00  0.00           C  
ATOM    405  O   SER    28      60.030  33.630  49.810  0.00  0.00           O  
ATOM    406  CB  SER    28      61.640  31.420  48.770  0.00  0.00           C  
ATOM    407  OG  SER    28      62.640  31.050  49.750  0.00  0.00           O  
ATOM    408  HN  SER    28      58.770  32.330  48.200  0.00  0.00           H  
ATOM    409  HA  SER    28      60.140  30.430  50.060  0.00  0.00           H  
ATOM    410  HB1 SER    28      61.620  30.630  47.990  0.00  0.00           H  
ATOM    411  HB2 SER    28      61.900  32.430  48.390  0.00  0.00           H  
ATOM    412  HG1 SER    28      62.550  30.100  49.840  0.00  0.00           H  
ATOM    413  N   SER    29      60.060  32.360  51.600  0.00  0.00           N  
ATOM    414  CA  SER    29      59.590  33.380  52.500  0.00  0.00           C  
ATOM    415  C   SER    29      60.500  34.610  52.650  0.00  0.00           C  
ATOM    416  O   SER    29      61.720  34.480  52.800  0.00  0.00           O  
ATOM    417  CB  SER    29      59.210  32.730  53.910  0.00  0.00           C  
ATOM    418  OG  SER    29      60.270  31.830  54.280  0.00  0.00           O  
ATOM    419  HN  SER    29      60.250  31.460  51.990  0.00  0.00           H  
ATOM    420  HA  SER    29      58.640  33.760  52.130  0.00  0.00           H  
ATOM    421  HB1 SER    29      59.180  33.590  54.610  0.00  0.00           H  
ATOM    422  HB2 SER    29      58.210  32.240  53.940  0.00  0.00           H  
ATOM    423  HG1 SER    29      59.930  30.960  54.060  0.00  0.00           H  
ATOM    424  N   THR    30      59.910  35.840  52.710  0.00  0.00           N  
ATOM    425  CA  THR    30      60.620  37.070  52.640  0.00  0.00           C  
ATOM    426  C   THR    30      60.270  37.970  53.720  0.00  0.00           C  
ATOM    427  O   THR    30      59.080  38.300  53.830  0.00  0.00           O  
ATOM    428  CB  THR    30      60.350  37.770  51.290  0.00  0.00           C  
ATOM    429  CG2 THR    30      60.590  39.260  51.150  0.00  0.00           C  
ATOM    430  OG1 THR    30      61.180  37.290  50.290  0.00  0.00           O  
ATOM    431  HN  THR    30      58.920  35.920  52.860  0.00  0.00           H  
ATOM    432  HA  THR    30      61.690  36.950  52.650  0.00  0.00           H  
ATOM    433  HB  THR    30      59.300  37.620  50.960  0.00  0.00           H  
ATOM    434  HG1 THR    30      60.550  37.170  49.570  0.00  0.00           H  
ATOM    435 HG21 THR    30      60.310  39.560  50.120  0.00  0.00           H  
ATOM    436 HG22 THR    30      59.920  39.870  51.790  0.00  0.00           H  
ATOM    437 HG23 THR    30      61.650  39.550  51.320  0.00  0.00           H  
ATOM    438  N   ASN    31      61.270  38.450  54.420  0.00  0.00           N  
ATOM    439  CA  ASN    31      61.000  39.140  55.600  0.00  0.00           C  
ATOM    440  C   ASN    31      61.220  40.680  55.320  0.00  0.00           C  
ATOM    441  O   ASN    31      62.100  41.150  54.650  0.00  0.00           O  
ATOM    442  CB  ASN    31      61.820  38.600  56.800  0.00  0.00           C  
ATOM    443  CG  ASN    31      61.400  37.160  57.050  0.00  0.00           C  
ATOM    444  ND2 ASN    31      62.230  36.230  56.570  0.00  0.00           N  
ATOM    445  OD1 ASN    31      60.290  36.850  57.440  0.00  0.00           O  
ATOM    446  HN  ASN    31      62.230  38.180  54.320  0.00  0.00           H  
ATOM    447  HA  ASN    31      60.010  38.930  55.990  0.00  0.00           H  
ATOM    448  HB1 ASN    31      62.930  38.640  56.730  0.00  0.00           H  
ATOM    449  HB2 ASN    31      61.530  39.160  57.710  0.00  0.00           H  
ATOM    450 HD21 ASN    31      63.130  36.490  56.230  0.00  0.00           H  
ATOM    451 HD22 ASN    31      61.990  35.270  56.710  0.00  0.00           H  
ATOM    452  N   VAL    32      60.220  41.500  55.820  0.00  0.00           N  
ATOM    453  CA  VAL    32      60.300  42.910  55.760  0.00  0.00           C  
ATOM    454  C   VAL    32      61.500  43.540  56.400  0.00  0.00           C  
ATOM    455  O   VAL    32      62.030  44.530  55.840  0.00  0.00           O  
ATOM    456  CB  VAL    32      59.040  43.500  56.460  0.00  0.00           C  
ATOM    457  CG1 VAL    32      59.090  45.030  56.660  0.00  0.00           C  
ATOM    458  CG2 VAL    32      57.880  43.120  55.460  0.00  0.00           C  
ATOM    459  HN  VAL    32      59.450  41.100  56.300  0.00  0.00           H  
ATOM    460  HA  VAL    32      60.270  43.130  54.700  0.00  0.00           H  
ATOM    461  HB  VAL    32      58.930  43.060  57.470  0.00  0.00           H  
ATOM    462 HG11 VAL    32      59.390  45.620  55.760  0.00  0.00           H  
ATOM    463 HG12 VAL    32      58.110  45.440  56.980  0.00  0.00           H  
ATOM    464 HG13 VAL    32      59.890  45.340  57.380  0.00  0.00           H  
ATOM    465 HG21 VAL    32      56.950  43.690  55.660  0.00  0.00           H  
ATOM    466 HG22 VAL    32      58.280  43.390  54.460  0.00  0.00           H  
ATOM    467 HG23 VAL    32      57.630  42.040  55.450  0.00  0.00           H  
ATOM    468  N   GLY    33      61.920  43.000  57.570  0.00  0.00           N  
ATOM    469  CA  GLY    33      63.120  43.600  58.190  0.00  0.00           C  
ATOM    470  C   GLY    33      62.840  44.830  59.070  0.00  0.00           C  
ATOM    471  O   GLY    33      63.740  45.650  59.190  0.00  0.00           O  
ATOM    472  HN  GLY    33      61.530  42.180  57.990  0.00  0.00           H  
ATOM    473  HA1 GLY    33      63.510  42.910  58.920  0.00  0.00           H  
ATOM    474  HA2 GLY    33      63.840  43.830  57.410  0.00  0.00           H  
ATOM    475  N   SER    34      61.640  44.930  59.640  0.00  0.00           N  
ATOM    476  CA  SER    34      61.360  46.100  60.420  0.00  0.00           C  
ATOM    477  C   SER    34      61.210  45.590  61.870  0.00  0.00           C  
ATOM    478  O   SER    34      60.820  46.380  62.690  0.00  0.00           O  
ATOM    479  CB  SER    34      60.130  46.930  60.100  0.00  0.00           C  
ATOM    480  OG  SER    34      58.960  46.130  60.020  0.00  0.00           O  
ATOM    481  HN  SER    34      60.880  44.300  59.510  0.00  0.00           H  
ATOM    482  HA  SER    34      62.230  46.730  60.460  0.00  0.00           H  
ATOM    483  HB1 SER    34      59.900  47.700  60.880  0.00  0.00           H  
ATOM    484  HB2 SER    34      60.290  47.460  59.140  0.00  0.00           H  
ATOM    485  HG1 SER    34      59.030  45.550  60.790  0.00  0.00           H  
ATOM    486  N   ASN    35      61.350  44.310  62.270  0.00  0.00           N  
ATOM    487  CA  ASN    35      60.960  43.940  63.690  0.00  0.00           C  
ATOM    488  C   ASN    35      61.720  42.660  63.940  0.00  0.00           C  
ATOM    489  O   ASN    35      62.310  42.060  63.040  0.00  0.00           O  
ATOM    490  CB  ASN    35      59.440  43.630  63.980  0.00  0.00           C  
ATOM    491  CG  ASN    35      58.530  44.700  63.400  0.00  0.00           C  
ATOM    492  ND2 ASN    35      58.390  45.840  64.100  0.00  0.00           N  
ATOM    493  OD1 ASN    35      57.980  44.550  62.290  0.00  0.00           O  
ATOM    494  HN  ASN    35      61.620  43.600  61.630  0.00  0.00           H  
ATOM    495  HA  ASN    35      61.430  44.680  64.310  0.00  0.00           H  
ATOM    496  HB1 ASN    35      59.170  42.600  63.670  0.00  0.00           H  
ATOM    497  HB2 ASN    35      59.380  43.660  65.090  0.00  0.00           H  
ATOM    498 HD21 ASN    35      58.720  45.840  65.040  0.00  0.00           H  
ATOM    499 HD22 ASN    35      57.810  46.590  63.780  0.00  0.00           H  
ATOM    500  N   THR    36      61.640  42.200  65.160  0.00  0.00           N  
ATOM    501  CA  THR    36      62.010  40.900  65.660  0.00  0.00           C  
ATOM    502  C   THR    36      60.900  39.870  65.440  0.00  0.00           C  
ATOM    503  O   THR    36      59.730  40.140  65.740  0.00  0.00           O  
ATOM    504  CB  THR    36      62.550  40.980  67.030  0.00  0.00           C  
ATOM    505  CG2 THR    36      61.430  41.300  68.060  0.00  0.00           C  
ATOM    506  OG1 THR    36      63.060  39.710  67.420  0.00  0.00           O  
ATOM    507  HN  THR    36      61.150  42.640  65.910  0.00  0.00           H  
ATOM    508  HA  THR    36      62.850  40.620  65.040  0.00  0.00           H  
ATOM    509  HB  THR    36      63.300  41.800  67.050  0.00  0.00           H  
ATOM    510  HG1 THR    36      63.910  39.890  67.830  0.00  0.00           H  
ATOM    511 HG21 THR    36      60.870  42.250  67.880  0.00  0.00           H  
ATOM    512 HG22 THR    36      60.600  40.590  68.270  0.00  0.00           H  
ATOM    513 HG23 THR    36      61.930  41.390  69.040  0.00  0.00           H  
ATOM    514  N   TYR    37      61.130  38.710  64.800  0.00  0.00           N  
ATOM    515  CA  TYR    37      60.000  37.940  64.370  0.00  0.00           C  
ATOM    516  C   TYR    37      60.090  36.580  65.060  0.00  0.00           C  
ATOM    517  CB  TYR    37      59.950  37.680  62.840  0.00  0.00           C  
ATOM    518  CG  TYR    37      59.940  38.990  62.180  0.00  0.00           C  
ATOM    519  CD1 TYR    37      61.030  39.450  61.430  0.00  0.00           C  
ATOM    520  CD2 TYR    37      58.740  39.770  62.120  0.00  0.00           C  
ATOM    521  CE1 TYR    37      60.950  40.690  60.750  0.00  0.00           C  
ATOM    522  CE2 TYR    37      58.700  40.980  61.480  0.00  0.00           C  
ATOM    523  CZ  TYR    37      59.800  41.440  60.770  0.00  0.00           C  
ATOM    524  OH  TYR    37      59.790  42.600  59.970  0.00  0.00           O  
ATOM    525  OT1 TYR    37      60.680  35.610  64.470  0.00  0.00           O  
ATOM    526  OT2 TYR    37      59.620  36.530  66.230  0.00  0.00           O  
ATOM    527  HN  TYR    37      62.030  38.660  64.380  0.00  0.00           H  
ATOM    528  HA  TYR    37      59.060  38.440  64.530  0.00  0.00           H  
ATOM    529  HB1 TYR    37      60.840  37.090  62.540  0.00  0.00           H  
ATOM    530  HB2 TYR    37      58.980  37.190  62.660  0.00  0.00           H  
ATOM    531  HD1 TYR    37      62.020  39.020  61.420  0.00  0.00           H  
ATOM    532  HD2 TYR    37      57.810  39.490  62.600  0.00  0.00           H  
ATOM    533  HE1 TYR    37      61.830  41.100  60.270  0.00  0.00           H  
ATOM    534  HE2 TYR    37      57.820  41.600  61.370  0.00  0.00           H  
ATOM    535  HH  TYR    37      58.960  43.040  60.160  0.00  0.00           H  
TER   
ENDMDL
MODEL        7
ATOM      1  N   LYS     1      32.370  52.830  21.980  0.00  0.00           N  
ATOM      2  CA  LYS     1      32.170  51.370  22.240  0.00  0.00           C  
ATOM      3  C   LYS     1      30.790  50.940  22.110  0.00  0.00           C  
ATOM      4  O   LYS     1      29.840  51.740  22.240  0.00  0.00           O  
ATOM      5  CB  LYS     1      32.690  51.160  23.730  0.00  0.00           C  
ATOM      6  CG  LYS     1      31.650  51.150  24.920  0.00  0.00           C  
ATOM      7  CD  LYS     1      30.870  52.450  25.160  0.00  0.00           C  
ATOM      8  CE  LYS     1      30.710  52.890  26.650  0.00  0.00           C  
ATOM      9  NZ  LYS     1      29.670  53.940  26.820  0.00  0.00           N1+
ATOM     10  HA  LYS     1      32.800  50.840  21.540  0.00  0.00           H  
ATOM     11  HB1 LYS     1      33.130  50.140  23.800  0.00  0.00           H  
ATOM     12  HB2 LYS     1      33.560  51.800  24.000  0.00  0.00           H  
ATOM     13  HG1 LYS     1      30.990  50.270  24.750  0.00  0.00           H  
ATOM     14  HG2 LYS     1      32.150  50.930  25.890  0.00  0.00           H  
ATOM     15  HD1 LYS     1      31.380  53.300  24.650  0.00  0.00           H  
ATOM     16  HD2 LYS     1      29.840  52.350  24.760  0.00  0.00           H  
ATOM     17  HE1 LYS     1      30.370  52.020  27.260  0.00  0.00           H  
ATOM     18  HE2 LYS     1      31.580  53.440  27.080  0.00  0.00           H  
ATOM     19  HZ1 LYS     1      29.840  54.800  26.250  0.00  0.00           H  
ATOM     20  HZ2 LYS     1      28.800  53.530  26.410  0.00  0.00           H  
ATOM     21  HZ3 LYS     1      29.550  54.250  27.800  0.00  0.00           H  
ATOM     22  H1  LYS     1      32.080  52.960  20.990  0.00  0.00           H  
ATOM     23  H2  LYS     1      31.710  53.440  22.500  0.00  0.00           H  
ATOM     24  H3  LYS     1      33.370  53.120  21.980  0.00  0.00           H  
ATOM     25  N   CYS     2      30.560  49.620  21.900  0.00  0.00           N  
ATOM     26  CA  CYS     2      29.200  49.000  22.070  0.00  0.00           C  
ATOM     27  C   CYS     2      28.370  49.280  23.350  0.00  0.00           C  
ATOM     28  O   CYS     2      28.930  49.140  24.460  0.00  0.00           O  
ATOM     29  CB  CYS     2      29.260  47.380  21.790  0.00  0.00           C  
ATOM     30  SG  CYS     2      27.620  46.720  21.280  0.00  0.00           S  
ATOM     31  HN  CYS     2      31.330  49.010  21.720  0.00  0.00           H  
ATOM     32  HA  CYS     2      28.630  49.400  21.240  0.00  0.00           H  
ATOM     33  HB1 CYS     2      30.040  47.240  21.010  0.00  0.00           H  
ATOM     34  HB2 CYS     2      29.690  46.810  22.640  0.00  0.00           H  
ATOM     35  N   ASN     3      27.040  49.440  23.190  0.00  0.00           N  
ATOM     36  CA  ASN     3      26.190  49.330  24.380  0.00  0.00           C  
ATOM     37  C   ASN     3      25.950  47.860  24.860  0.00  0.00           C  
ATOM     38  O   ASN     3      25.820  46.900  24.100  0.00  0.00           O  
ATOM     39  CB  ASN     3      24.760  49.980  24.240  0.00  0.00           C  
ATOM     40  CG  ASN     3      24.840  51.410  23.750  0.00  0.00           C  
ATOM     41  ND2 ASN     3      23.690  52.070  23.360  0.00  0.00           N  
ATOM     42  OD1 ASN     3      25.930  52.010  23.760  0.00  0.00           O  
ATOM     43  HN  ASN     3      26.640  49.520  22.280  0.00  0.00           H  
ATOM     44  HA  ASN     3      26.700  49.800  25.200  0.00  0.00           H  
ATOM     45  HB1 ASN     3      24.230  49.360  23.490  0.00  0.00           H  
ATOM     46  HB2 ASN     3      24.220  49.840  25.200  0.00  0.00           H  
ATOM     47 HD21 ASN     3      22.760  51.780  23.580  0.00  0.00           H  
ATOM     48 HD22 ASN     3      23.790  53.060  23.280  0.00  0.00           H  
ATOM     49  N   THR     4      26.030  47.790  26.210  0.00  0.00           N  
ATOM     50  CA  THR     4      25.970  46.540  26.900  0.00  0.00           C  
ATOM     51  C   THR     4      27.340  45.830  26.980  0.00  0.00           C  
ATOM     52  O   THR     4      28.100  45.590  26.040  0.00  0.00           O  
ATOM     53  CB  THR     4      24.640  45.700  26.620  0.00  0.00           C  
ATOM     54  CG2 THR     4      25.050  44.320  25.940  0.00  0.00           C  
ATOM     55  OG1 THR     4      23.900  45.420  27.790  0.00  0.00           O  
ATOM     56  HN  THR     4      26.340  48.560  26.760  0.00  0.00           H  
ATOM     57  HA  THR     4      25.800  46.930  27.900  0.00  0.00           H  
ATOM     58  HB  THR     4      24.000  46.180  25.850  0.00  0.00           H  
ATOM     59  HG1 THR     4      23.490  46.280  27.870  0.00  0.00           H  
ATOM     60 HG21 THR     4      25.310  43.520  26.660  0.00  0.00           H  
ATOM     61 HG22 THR     4      24.130  43.980  25.420  0.00  0.00           H  
ATOM     62 HG23 THR     4      25.820  44.480  25.160  0.00  0.00           H  
ATOM     63  N   ALA     5      27.700  45.500  28.250  0.00  0.00           N  
ATOM     64  CA  ALA     5      28.940  44.950  28.730  0.00  0.00           C  
ATOM     65  C   ALA     5      29.470  43.610  28.070  0.00  0.00           C  
ATOM     66  O   ALA     5      30.640  43.440  27.740  0.00  0.00           O  
ATOM     67  CB  ALA     5      28.580  44.650  30.250  0.00  0.00           C  
ATOM     68  HN  ALA     5      27.110  45.700  29.030  0.00  0.00           H  
ATOM     69  HA  ALA     5      29.790  45.620  28.690  0.00  0.00           H  
ATOM     70  HB1 ALA     5      27.670  44.060  30.470  0.00  0.00           H  
ATOM     71  HB2 ALA     5      29.420  44.170  30.800  0.00  0.00           H  
ATOM     72  HB3 ALA     5      28.510  45.630  30.770  0.00  0.00           H  
ATOM     73  N   THR     6      28.570  42.710  27.770  0.00  0.00           N  
ATOM     74  CA  THR     6      28.820  41.460  26.990  0.00  0.00           C  
ATOM     75  C   THR     6      29.150  41.770  25.510  0.00  0.00           C  
ATOM     76  O   THR     6      29.960  41.090  24.880  0.00  0.00           O  
ATOM     77  CB  THR     6      27.630  40.560  27.090  0.00  0.00           C  
ATOM     78  CG2 THR     6      27.510  40.080  28.530  0.00  0.00           C  
ATOM     79  OG1 THR     6      26.390  41.150  26.700  0.00  0.00           O  
ATOM     80  HN  THR     6      27.620  42.800  28.060  0.00  0.00           H  
ATOM     81  HA  THR     6      29.660  40.880  27.360  0.00  0.00           H  
ATOM     82  HB  THR     6      27.710  39.590  26.560  0.00  0.00           H  
ATOM     83  HG1 THR     6      26.480  41.150  25.750  0.00  0.00           H  
ATOM     84 HG21 THR     6      28.360  39.460  28.900  0.00  0.00           H  
ATOM     85 HG22 THR     6      27.330  40.910  29.250  0.00  0.00           H  
ATOM     86 HG23 THR     6      26.730  39.320  28.730  0.00  0.00           H  
ATOM     87  N   CYS     7      28.590  42.820  24.980  0.00  0.00           N  
ATOM     88  CA  CYS     7      28.880  43.340  23.620  0.00  0.00           C  
ATOM     89  C   CYS     7      30.280  44.110  23.560  0.00  0.00           C  
ATOM     90  O   CYS     7      31.130  43.860  22.660  0.00  0.00           O  
ATOM     91  CB  CYS     7      27.660  44.150  23.080  0.00  0.00           C  
ATOM     92  SG  CYS     7      27.960  44.710  21.350  0.00  0.00           S  
ATOM     93  HN  CYS     7      28.060  43.330  25.650  0.00  0.00           H  
ATOM     94  HA  CYS     7      29.080  42.520  22.940  0.00  0.00           H  
ATOM     95  HB1 CYS     7      26.790  43.500  23.280  0.00  0.00           H  
ATOM     96  HB2 CYS     7      27.570  45.010  23.790  0.00  0.00           H  
ATOM     97  N   ALA     8      30.420  44.990  24.590  0.00  0.00           N  
ATOM     98  CA  ALA     8      31.650  45.660  24.780  0.00  0.00           C  
ATOM     99  C   ALA     8      32.850  44.740  24.990  0.00  0.00           C  
ATOM    100  O   ALA     8      33.950  44.920  24.470  0.00  0.00           O  
ATOM    101  CB  ALA     8      31.590  46.460  26.110  0.00  0.00           C  
ATOM    102  HN  ALA     8      29.710  45.180  25.260  0.00  0.00           H  
ATOM    103  HA  ALA     8      31.850  46.330  23.950  0.00  0.00           H  
ATOM    104  HB1 ALA     8      31.520  45.860  27.050  0.00  0.00           H  
ATOM    105  HB2 ALA     8      32.420  47.190  26.220  0.00  0.00           H  
ATOM    106  HB3 ALA     8      30.590  46.930  26.190  0.00  0.00           H  
ATOM    107  N   THR     9      32.680  43.680  25.810  0.00  0.00           N  
ATOM    108  CA  THR     9      33.640  42.660  26.030  0.00  0.00           C  
ATOM    109  C   THR     9      34.020  41.900  24.760  0.00  0.00           C  
ATOM    110  O   THR     9      35.150  41.620  24.460  0.00  0.00           O  
ATOM    111  CB  THR     9      33.250  41.720  27.120  0.00  0.00           C  
ATOM    112  CG2 THR     9      34.330  40.610  27.420  0.00  0.00           C  
ATOM    113  OG1 THR     9      33.120  42.470  28.340  0.00  0.00           O  
ATOM    114  HN  THR     9      31.780  43.550  26.220  0.00  0.00           H  
ATOM    115  HA  THR     9      34.540  43.140  26.390  0.00  0.00           H  
ATOM    116  HB  THR     9      32.310  41.180  26.880  0.00  0.00           H  
ATOM    117  HG1 THR     9      32.210  42.740  28.450  0.00  0.00           H  
ATOM    118 HG21 THR     9      34.220  39.840  26.620  0.00  0.00           H  
ATOM    119 HG22 THR     9      35.340  41.070  27.320  0.00  0.00           H  
ATOM    120 HG23 THR     9      34.190  40.180  28.440  0.00  0.00           H  
ATOM    121  N   GLN    10      33.010  41.630  23.890  0.00  0.00           N  
ATOM    122  CA  GLN    10      33.220  40.990  22.600  0.00  0.00           C  
ATOM    123  C   GLN    10      33.970  41.730  21.550  0.00  0.00           C  
ATOM    124  O   GLN    10      34.880  41.190  20.930  0.00  0.00           O  
ATOM    125  CB  GLN    10      31.920  40.340  22.110  0.00  0.00           C  
ATOM    126  CG  GLN    10      31.440  39.010  22.760  0.00  0.00           C  
ATOM    127  CD  GLN    10      32.550  38.200  23.470  0.00  0.00           C  
ATOM    128  NE2 GLN    10      33.120  37.240  22.740  0.00  0.00           N  
ATOM    129  OE1 GLN    10      32.890  38.400  24.610  0.00  0.00           O  
ATOM    130  HN  GLN    10      32.050  41.810  24.090  0.00  0.00           H  
ATOM    131  HA  GLN    10      33.900  40.180  22.850  0.00  0.00           H  
ATOM    132  HB1 GLN    10      31.100  41.050  21.860  0.00  0.00           H  
ATOM    133  HB2 GLN    10      32.050  39.940  21.080  0.00  0.00           H  
ATOM    134  HG1 GLN    10      30.770  39.240  23.620  0.00  0.00           H  
ATOM    135  HG2 GLN    10      31.060  38.350  21.950  0.00  0.00           H  
ATOM    136 HE21 GLN    10      33.180  37.200  21.750  0.00  0.00           H  
ATOM    137 HE22 GLN    10      33.700  36.590  23.230  0.00  0.00           H  
ATOM    138  N   ARG    11      33.810  43.040  21.490  0.00  0.00           N  
ATOM    139  CA  ARG    11      34.610  43.960  20.720  0.00  0.00           C  
ATOM    140  C   ARG    11      36.100  44.080  21.280  0.00  0.00           C  
ATOM    141  O   ARG    11      37.030  44.170  20.490  0.00  0.00           O  
ATOM    142  CB  ARG    11      33.950  45.320  20.550  0.00  0.00           C  
ATOM    143  CG  ARG    11      32.620  45.340  19.830  0.00  0.00           C  
ATOM    144  CD  ARG    11      32.640  44.510  18.510  0.00  0.00           C  
ATOM    145  NE  ARG    11      32.440  43.040  18.630  0.00  0.00           N  
ATOM    146  CZ  ARG    11      31.320  42.450  18.960  0.00  0.00           C  
ATOM    147  NH1 ARG    11      30.250  43.130  19.360  0.00  0.00           N1+
ATOM    148  NH2 ARG    11      31.150  41.160  18.890  0.00  0.00           N  
ATOM    149  HN  ARG    11      33.020  43.390  21.980  0.00  0.00           H  
ATOM    150  HA  ARG    11      34.720  43.580  19.720  0.00  0.00           H  
ATOM    151  HB1 ARG    11      33.940  45.650  21.610  0.00  0.00           H  
ATOM    152  HB2 ARG    11      34.680  45.910  19.960  0.00  0.00           H  
ATOM    153  HG1 ARG    11      31.830  44.880  20.460  0.00  0.00           H  
ATOM    154  HG2 ARG    11      32.590  46.440  19.640  0.00  0.00           H  
ATOM    155  HD1 ARG    11      31.880  44.810  17.750  0.00  0.00           H  
ATOM    156  HD2 ARG    11      33.590  44.680  17.950  0.00  0.00           H  
ATOM    157  HE  ARG    11      33.210  42.410  18.640  0.00  0.00           H  
ATOM    158 HH11 ARG    11      30.230  44.130  19.360  0.00  0.00           H  
ATOM    159 HH12 ARG    11      29.430  42.580  19.570  0.00  0.00           H  
ATOM    160 HH21 ARG    11      31.710  40.520  18.360  0.00  0.00           H  
ATOM    161 HH22 ARG    11      30.220  40.800  18.930  0.00  0.00           H  
ATOM    162  N   LEU    12      36.260  44.080  22.610  0.00  0.00           N  
ATOM    163  CA  LEU    12      37.650  43.980  23.110  0.00  0.00           C  
ATOM    164  C   LEU    12      38.330  42.620  22.770  0.00  0.00           C  
ATOM    165  O   LEU    12      39.550  42.620  22.440  0.00  0.00           O  
ATOM    166  CB  LEU    12      37.590  44.060  24.670  0.00  0.00           C  
ATOM    167  CG  LEU    12      37.120  45.390  25.270  0.00  0.00           C  
ATOM    168  CD1 LEU    12      37.110  45.300  26.780  0.00  0.00           C  
ATOM    169  CD2 LEU    12      37.890  46.580  24.770  0.00  0.00           C  
ATOM    170  HN  LEU    12      35.470  43.930  23.200  0.00  0.00           H  
ATOM    171  HA  LEU    12      38.280  44.750  22.690  0.00  0.00           H  
ATOM    172  HB1 LEU    12      36.900  43.270  25.050  0.00  0.00           H  
ATOM    173  HB2 LEU    12      38.610  43.800  25.020  0.00  0.00           H  
ATOM    174  HG  LEU    12      36.070  45.570  24.970  0.00  0.00           H  
ATOM    175 HD11 LEU    12      38.110  45.000  27.170  0.00  0.00           H  
ATOM    176 HD12 LEU    12      36.780  46.240  27.290  0.00  0.00           H  
ATOM    177 HD13 LEU    12      36.440  44.510  27.170  0.00  0.00           H  
ATOM    178 HD21 LEU    12      38.080  46.550  23.680  0.00  0.00           H  
ATOM    179 HD22 LEU    12      37.310  47.530  24.870  0.00  0.00           H  
ATOM    180 HD23 LEU    12      38.950  46.710  25.080  0.00  0.00           H  
ATOM    181  N   ALA    13      37.530  41.510  22.750  0.00  0.00           N  
ATOM    182  CA  ALA    13      38.010  40.200  22.260  0.00  0.00           C  
ATOM    183  C   ALA    13      38.390  40.160  20.800  0.00  0.00           C  
ATOM    184  O   ALA    13      39.500  39.790  20.410  0.00  0.00           O  
ATOM    185  CB  ALA    13      36.950  39.140  22.590  0.00  0.00           C  
ATOM    186  HN  ALA    13      36.580  41.650  23.020  0.00  0.00           H  
ATOM    187  HA  ALA    13      38.890  40.000  22.840  0.00  0.00           H  
ATOM    188  HB1 ALA    13      35.950  39.350  22.160  0.00  0.00           H  
ATOM    189  HB2 ALA    13      37.260  38.120  22.270  0.00  0.00           H  
ATOM    190  HB3 ALA    13      36.940  39.110  23.700  0.00  0.00           H  
ATOM    191  N   ASN    14      37.550  40.790  19.850  0.00  0.00           N  
ATOM    192  CA  ASN    14      37.840  40.910  18.390  0.00  0.00           C  
ATOM    193  C   ASN    14      39.070  41.860  18.130  0.00  0.00           C  
ATOM    194  O   ASN    14      39.820  41.690  17.180  0.00  0.00           O  
ATOM    195  CB  ASN    14      36.570  41.500  17.590  0.00  0.00           C  
ATOM    196  CG  ASN    14      35.320  40.680  17.710  0.00  0.00           C  
ATOM    197  ND2 ASN    14      35.460  39.360  17.420  0.00  0.00           N  
ATOM    198  OD1 ASN    14      34.220  41.190  17.870  0.00  0.00           O  
ATOM    199  HN  ASN    14      36.630  41.070  20.110  0.00  0.00           H  
ATOM    200  HA  ASN    14      38.120  40.010  17.860  0.00  0.00           H  
ATOM    201  HB1 ASN    14      36.390  42.530  17.970  0.00  0.00           H  
ATOM    202  HB2 ASN    14      36.730  41.680  16.510  0.00  0.00           H  
ATOM    203 HD21 ASN    14      36.320  38.910  17.180  0.00  0.00           H  
ATOM    204 HD22 ASN    14      34.710  38.740  17.670  0.00  0.00           H  
ATOM    205  N   PHE    15      39.350  42.850  19.000  0.00  0.00           N  
ATOM    206  CA  PHE    15      40.600  43.690  18.970  0.00  0.00           C  
ATOM    207  C   PHE    15      41.810  42.870  19.360  0.00  0.00           C  
ATOM    208  O   PHE    15      42.880  42.970  18.880  0.00  0.00           O  
ATOM    209  CB  PHE    15      40.530  44.960  19.900  0.00  0.00           C  
ATOM    210  CG  PHE    15      39.550  46.000  19.390  0.00  0.00           C  
ATOM    211  CD1 PHE    15      39.650  46.530  18.140  0.00  0.00           C  
ATOM    212  CD2 PHE    15      38.640  46.580  20.310  0.00  0.00           C  
ATOM    213  CE1 PHE    15      38.800  47.600  17.750  0.00  0.00           C  
ATOM    214  CE2 PHE    15      37.820  47.590  19.900  0.00  0.00           C  
ATOM    215  CZ  PHE    15      37.860  48.160  18.630  0.00  0.00           C  
ATOM    216  HN  PHE    15      38.590  43.180  19.540  0.00  0.00           H  
ATOM    217  HA  PHE    15      40.910  44.010  17.980  0.00  0.00           H  
ATOM    218  HB1 PHE    15      40.340  44.680  20.960  0.00  0.00           H  
ATOM    219  HB2 PHE    15      41.490  45.510  19.940  0.00  0.00           H  
ATOM    220  HD1 PHE    15      40.410  46.170  17.460  0.00  0.00           H  
ATOM    221  HD2 PHE    15      38.410  46.330  21.330  0.00  0.00           H  
ATOM    222  HE1 PHE    15      38.810  48.060  16.780  0.00  0.00           H  
ATOM    223  HE2 PHE    15      37.140  47.990  20.640  0.00  0.00           H  
ATOM    224  HZ  PHE    15      37.170  48.880  18.230  0.00  0.00           H  
ATOM    225  N   LEU    16      41.520  42.010  20.300  0.00  0.00           N  
ATOM    226  CA  LEU    16      42.320  40.890  20.820  0.00  0.00           C  
ATOM    227  C   LEU    16      43.080  41.250  22.020  0.00  0.00           C  
ATOM    228  O   LEU    16      44.130  40.650  22.200  0.00  0.00           O  
ATOM    229  CB  LEU    16      43.150  40.130  19.720  0.00  0.00           C  
ATOM    230  CG  LEU    16      43.500  38.600  20.010  0.00  0.00           C  
ATOM    231  CD1 LEU    16      42.250  37.790  20.230  0.00  0.00           C  
ATOM    232  CD2 LEU    16      44.290  38.030  18.770  0.00  0.00           C  
ATOM    233  HN  LEU    16      40.540  42.010  20.510  0.00  0.00           H  
ATOM    234  HA  LEU    16      41.630  40.100  21.100  0.00  0.00           H  
ATOM    235  HB1 LEU    16      42.560  40.140  18.780  0.00  0.00           H  
ATOM    236  HB2 LEU    16      44.100  40.670  19.570  0.00  0.00           H  
ATOM    237  HG  LEU    16      44.120  38.560  20.930  0.00  0.00           H  
ATOM    238 HD11 LEU    16      41.750  38.050  21.180  0.00  0.00           H  
ATOM    239 HD12 LEU    16      41.580  37.840  19.350  0.00  0.00           H  
ATOM    240 HD13 LEU    16      42.450  36.690  20.240  0.00  0.00           H  
ATOM    241 HD21 LEU    16      44.660  37.010  19.010  0.00  0.00           H  
ATOM    242 HD22 LEU    16      43.550  38.080  17.940  0.00  0.00           H  
ATOM    243 HD23 LEU    16      45.130  38.740  18.640  0.00  0.00           H  
ATOM    244  N   VAL    17      42.580  42.110  22.890  0.00  0.00           N  
ATOM    245  CA  VAL    17      43.260  42.860  23.960  0.00  0.00           C  
ATOM    246  C   VAL    17      43.860  41.920  25.060  0.00  0.00           C  
ATOM    247  O   VAL    17      43.220  40.980  25.480  0.00  0.00           O  
ATOM    248  CB  VAL    17      42.170  43.770  24.480  0.00  0.00           C  
ATOM    249  CG1 VAL    17      41.380  43.280  25.710  0.00  0.00           C  
ATOM    250  CG2 VAL    17      42.900  45.080  24.710  0.00  0.00           C  
ATOM    251  HN  VAL    17      41.660  42.430  22.670  0.00  0.00           H  
ATOM    252  HA  VAL    17      44.090  43.320  23.440  0.00  0.00           H  
ATOM    253  HB  VAL    17      41.440  44.070  23.700  0.00  0.00           H  
ATOM    254 HG11 VAL    17      41.940  43.340  26.670  0.00  0.00           H  
ATOM    255 HG12 VAL    17      40.520  43.980  25.840  0.00  0.00           H  
ATOM    256 HG13 VAL    17      41.070  42.210  25.630  0.00  0.00           H  
ATOM    257 HG21 VAL    17      42.120  45.850  24.860  0.00  0.00           H  
ATOM    258 HG22 VAL    17      43.430  45.000  25.690  0.00  0.00           H  
ATOM    259 HG23 VAL    17      43.620  45.360  23.910  0.00  0.00           H  
ATOM    260  N   HIS    18      45.040  42.240  25.600  0.00  0.00           N  
ATOM    261  CA  HIS    18      45.560  41.610  26.810  0.00  0.00           C  
ATOM    262  C   HIS    18      44.700  41.820  28.010  0.00  0.00           C  
ATOM    263  O   HIS    18      44.320  42.910  28.390  0.00  0.00           O  
ATOM    264  CB  HIS    18      46.940  42.090  27.250  0.00  0.00           C  
ATOM    265  CG  HIS    18      47.990  41.880  26.250  0.00  0.00           C  
ATOM    266  CD2 HIS    18      48.510  42.720  25.310  0.00  0.00           C  
ATOM    267  ND1 HIS    18      48.690  40.640  26.240  0.00  0.00           N  
ATOM    268  CE1 HIS    18      49.630  40.770  25.340  0.00  0.00           C  
ATOM    269  NE2 HIS    18      49.600  42.000  24.690  0.00  0.00           N  
ATOM    270  HN  HIS    18      45.650  42.920  25.180  0.00  0.00           H  
ATOM    271  HA  HIS    18      45.700  40.550  26.700  0.00  0.00           H  
ATOM    272  HB1 HIS    18      46.910  43.190  27.390  0.00  0.00           H  
ATOM    273  HB2 HIS    18      47.310  41.750  28.240  0.00  0.00           H  
ATOM    274  HD2 HIS    18      48.180  43.730  25.130  0.00  0.00           H  
ATOM    275  HE1 HIS    18      50.340  39.940  25.240  0.00  0.00           H  
ATOM    276  HE2 HIS    18      50.290  42.380  24.070  0.00  0.00           H  
ATOM    277  N   SER    19      44.350  40.720  28.680  0.00  0.00           N  
ATOM    278  CA  SER    19      43.770  40.690  30.000  0.00  0.00           C  
ATOM    279  C   SER    19      44.770  41.150  31.080  0.00  0.00           C  
ATOM    280  O   SER    19      45.980  41.100  30.850  0.00  0.00           O  
ATOM    281  CB  SER    19      43.410  39.240  30.390  0.00  0.00           C  
ATOM    282  OG  SER    19      42.750  39.140  31.590  0.00  0.00           O  
ATOM    283  HN  SER    19      44.730  39.840  28.410  0.00  0.00           H  
ATOM    284  HA  SER    19      42.830  41.240  29.980  0.00  0.00           H  
ATOM    285  HB1 SER    19      42.680  38.800  29.670  0.00  0.00           H  
ATOM    286  HB2 SER    19      44.290  38.560  30.320  0.00  0.00           H  
ATOM    287  HG1 SER    19      42.060  39.810  31.530  0.00  0.00           H  
ATOM    288  N   SER    20      44.250  41.640  32.240  0.00  0.00           N  
ATOM    289  CA  SER    20      45.120  42.220  33.290  0.00  0.00           C  
ATOM    290  C   SER    20      45.820  41.150  34.090  0.00  0.00           C  
ATOM    291  O   SER    20      46.840  41.390  34.760  0.00  0.00           O  
ATOM    292  CB  SER    20      44.360  43.030  34.350  0.00  0.00           C  
ATOM    293  OG  SER    20      43.030  42.590  34.680  0.00  0.00           O  
ATOM    294  HN  SER    20      43.310  41.440  32.510  0.00  0.00           H  
ATOM    295  HA  SER    20      45.960  42.750  32.860  0.00  0.00           H  
ATOM    296  HB1 SER    20      44.860  43.020  35.340  0.00  0.00           H  
ATOM    297  HB2 SER    20      44.340  44.090  34.010  0.00  0.00           H  
ATOM    298  HG1 SER    20      42.710  43.260  35.280  0.00  0.00           H  
ATOM    299  N   ASN    21      45.220  39.980  34.090  0.00  0.00           N  
ATOM    300  CA  ASN    21      45.650  38.810  34.890  0.00  0.00           C  
ATOM    301  C   ASN    21      46.710  37.980  34.150  0.00  0.00           C  
ATOM    302  O   ASN    21      46.650  37.770  32.920  0.00  0.00           O  
ATOM    303  CB  ASN    21      44.560  37.950  35.590  0.00  0.00           C  
ATOM    304  CG  ASN    21      43.500  38.810  36.180  0.00  0.00           C  
ATOM    305  ND2 ASN    21      43.860  39.610  37.210  0.00  0.00           N  
ATOM    306  OD1 ASN    21      42.330  38.720  35.750  0.00  0.00           O  
ATOM    307  HN  ASN    21      44.440  39.780  33.500  0.00  0.00           H  
ATOM    308  HA  ASN    21      46.190  39.230  35.730  0.00  0.00           H  
ATOM    309  HB1 ASN    21      44.100  37.330  34.790  0.00  0.00           H  
ATOM    310  HB2 ASN    21      44.900  37.180  36.320  0.00  0.00           H  
ATOM    311 HD21 ASN    21      44.730  39.500  37.700  0.00  0.00           H  
ATOM    312 HD22 ASN    21      43.140  40.230  37.520  0.00  0.00           H  
ATOM    313  N   ASN    22      47.700  37.590  34.970  0.00  0.00           N  
ATOM    314  CA  ASN    22      48.760  36.800  34.470  0.00  0.00           C  
ATOM    315  C   ASN    22      48.490  35.390  35.060  0.00  0.00           C  
ATOM    316  O   ASN    22      48.470  35.290  36.310  0.00  0.00           O  
ATOM    317  CB  ASN    22      50.170  37.340  34.910  0.00  0.00           C  
ATOM    318  CG  ASN    22      51.380  36.530  34.480  0.00  0.00           C  
ATOM    319  ND2 ASN    22      52.590  36.930  34.940  0.00  0.00           N  
ATOM    320  OD1 ASN    22      51.280  35.580  33.690  0.00  0.00           O  
ATOM    321  HN  ASN    22      47.730  37.890  35.920  0.00  0.00           H  
ATOM    322  HA  ASN    22      48.610  36.670  33.410  0.00  0.00           H  
ATOM    323  HB1 ASN    22      50.300  38.350  34.460  0.00  0.00           H  
ATOM    324  HB2 ASN    22      50.170  37.400  36.020  0.00  0.00           H  
ATOM    325 HD21 ASN    22      52.560  37.660  35.610  0.00  0.00           H  
ATOM    326 HD22 ASN    22      53.410  36.370  34.790  0.00  0.00           H  
ATOM    327  N   PHE    23      48.150  34.400  34.200  0.00  0.00           N  
ATOM    328  CA  PHE    23      47.500  33.150  34.600  0.00  0.00           C  
ATOM    329  C   PHE    23      48.660  32.150  34.950  0.00  0.00           C  
ATOM    330  O   PHE    23      48.440  31.030  35.410  0.00  0.00           O  
ATOM    331  CB  PHE    23      46.670  32.560  33.480  0.00  0.00           C  
ATOM    332  CG  PHE    23      45.560  33.480  33.050  0.00  0.00           C  
ATOM    333  CD1 PHE    23      45.660  34.410  31.970  0.00  0.00           C  
ATOM    334  CD2 PHE    23      44.370  33.410  33.790  0.00  0.00           C  
ATOM    335  CE1 PHE    23      44.640  35.320  31.710  0.00  0.00           C  
ATOM    336  CE2 PHE    23      43.420  34.380  33.610  0.00  0.00           C  
ATOM    337  CZ  PHE    23      43.550  35.280  32.550  0.00  0.00           C  
ATOM    338  HN  PHE    23      48.380  34.640  33.260  0.00  0.00           H  
ATOM    339  HA  PHE    23      46.970  33.280  35.530  0.00  0.00           H  
ATOM    340  HB1 PHE    23      47.410  32.430  32.650  0.00  0.00           H  
ATOM    341  HB2 PHE    23      46.190  31.570  33.620  0.00  0.00           H  
ATOM    342  HD1 PHE    23      46.560  34.620  31.410  0.00  0.00           H  
ATOM    343  HD2 PHE    23      44.140  32.610  34.480  0.00  0.00           H  
ATOM    344  HE1 PHE    23      44.640  36.100  30.960  0.00  0.00           H  
ATOM    345  HE2 PHE    23      42.470  34.260  34.110  0.00  0.00           H  
ATOM    346  HZ  PHE    23      42.780  35.990  32.310  0.00  0.00           H  
ATOM    347  N   GLY    24      49.850  32.690  34.740  0.00  0.00           N  
ATOM    348  CA  GLY    24      51.120  32.140  35.220  0.00  0.00           C  
ATOM    349  C   GLY    24      51.400  31.750  36.660  0.00  0.00           C  
ATOM    350  O   GLY    24      50.720  32.230  37.580  0.00  0.00           O  
ATOM    351  HN  GLY    24      49.900  33.450  34.090  0.00  0.00           H  
ATOM    352  HA1 GLY    24      51.170  31.210  34.660  0.00  0.00           H  
ATOM    353  HA2 GLY    24      51.770  32.970  35.010  0.00  0.00           H  
ATOM    354  N   ALA    25      52.330  30.800  36.940  0.00  0.00           N  
ATOM    355  CA  ALA    25      52.670  30.310  38.300  0.00  0.00           C  
ATOM    356  C   ALA    25      53.330  31.330  39.220  0.00  0.00           C  
ATOM    357  O   ALA    25      54.050  32.240  38.870  0.00  0.00           O  
ATOM    358  CB  ALA    25      53.460  28.940  38.190  0.00  0.00           C  
ATOM    359  HN  ALA    25      52.900  30.490  36.170  0.00  0.00           H  
ATOM    360  HA  ALA    25      51.730  30.000  38.750  0.00  0.00           H  
ATOM    361  HB1 ALA    25      53.710  28.630  39.230  0.00  0.00           H  
ATOM    362  HB2 ALA    25      52.800  28.150  37.770  0.00  0.00           H  
ATOM    363  HB3 ALA    25      54.410  28.970  37.610  0.00  0.00           H  
ATOM    364  N   ILE    26      53.010  31.250  40.500  0.00  0.00           N  
ATOM    365  CA  ILE    26      53.430  32.220  41.540  0.00  0.00           C  
ATOM    366  C   ILE    26      54.720  31.760  42.160  0.00  0.00           C  
ATOM    367  O   ILE    26      54.830  30.870  42.960  0.00  0.00           O  
ATOM    368  CB  ILE    26      52.390  32.450  42.580  0.00  0.00           C  
ATOM    369  CG1 ILE    26      51.240  33.260  41.950  0.00  0.00           C  
ATOM    370  CG2 ILE    26      53.010  33.220  43.820  0.00  0.00           C  
ATOM    371  CD  ILE    26      50.040  33.450  42.960  0.00  0.00           C  
ATOM    372  HN  ILE    26      52.270  30.630  40.740  0.00  0.00           H  
ATOM    373  HA  ILE    26      53.440  33.250  41.210  0.00  0.00           H  
ATOM    374  HB  ILE    26      52.000  31.470  42.920  0.00  0.00           H  
ATOM    375 HG11 ILE    26      51.710  34.240  41.750  0.00  0.00           H  
ATOM    376 HG12 ILE    26      50.840  32.790  41.030  0.00  0.00           H  
ATOM    377 HG21 ILE    26      53.760  32.530  44.260  0.00  0.00           H  
ATOM    378 HG22 ILE    26      53.550  34.140  43.520  0.00  0.00           H  
ATOM    379 HG23 ILE    26      52.210  33.360  44.580  0.00  0.00           H  
ATOM    380  HD1 ILE    26      49.730  32.420  43.230  0.00  0.00           H  
ATOM    381  HD2 ILE    26      50.400  33.980  43.870  0.00  0.00           H  
ATOM    382  HD3 ILE    26      49.250  34.150  42.630  0.00  0.00           H  
ATOM    383  N   LEU    27      55.870  32.330  41.660  0.00  0.00           N  
ATOM    384  CA  LEU    27      57.200  31.900  42.030  0.00  0.00           C  
ATOM    385  C   LEU    27      57.620  31.940  43.520  0.00  0.00           C  
ATOM    386  O   LEU    27      58.360  31.060  44.010  0.00  0.00           O  
ATOM    387  CB  LEU    27      58.300  32.720  41.280  0.00  0.00           C  
ATOM    388  CG  LEU    27      58.090  32.500  39.720  0.00  0.00           C  
ATOM    389  CD1 LEU    27      59.230  33.150  38.900  0.00  0.00           C  
ATOM    390  CD2 LEU    27      57.930  31.010  39.240  0.00  0.00           C  
ATOM    391  HN  LEU    27      55.790  33.100  41.030  0.00  0.00           H  
ATOM    392  HA  LEU    27      57.220  30.840  41.830  0.00  0.00           H  
ATOM    393  HB1 LEU    27      58.220  33.800  41.520  0.00  0.00           H  
ATOM    394  HB2 LEU    27      59.340  32.420  41.520  0.00  0.00           H  
ATOM    395  HG  LEU    27      57.160  33.000  39.370  0.00  0.00           H  
ATOM    396 HD11 LEU    27      58.970  33.190  37.820  0.00  0.00           H  
ATOM    397 HD12 LEU    27      59.440  34.210  39.150  0.00  0.00           H  
ATOM    398 HD13 LEU    27      60.190  32.610  39.090  0.00  0.00           H  
ATOM    399 HD21 LEU    27      57.720  31.090  38.150  0.00  0.00           H  
ATOM    400 HD22 LEU    27      58.910  30.490  39.310  0.00  0.00           H  
ATOM    401 HD23 LEU    27      57.120  30.380  39.670  0.00  0.00           H  
ATOM    402  N   SER    28      57.200  32.990  44.290  0.00  0.00           N  
ATOM    403  CA  SER    28      57.510  33.010  45.720  0.00  0.00           C  
ATOM    404  C   SER    28      56.430  33.810  46.420  0.00  0.00           C  
ATOM    405  O   SER    28      55.800  34.740  45.880  0.00  0.00           O  
ATOM    406  CB  SER    28      59.000  33.540  45.950  0.00  0.00           C  
ATOM    407  OG  SER    28      59.050  34.910  45.630  0.00  0.00           O  
ATOM    408  HN  SER    28      56.620  33.750  43.990  0.00  0.00           H  
ATOM    409  HA  SER    28      57.440  32.050  46.210  0.00  0.00           H  
ATOM    410  HB1 SER    28      59.430  33.390  46.960  0.00  0.00           H  
ATOM    411  HB2 SER    28      59.680  32.960  45.300  0.00  0.00           H  
ATOM    412  HG1 SER    28      58.770  35.010  44.710  0.00  0.00           H  
ATOM    413  N   SER    29      56.110  33.390  47.660  0.00  0.00           N  
ATOM    414  CA  SER    29      55.200  34.120  48.540  0.00  0.00           C  
ATOM    415  C   SER    29      55.830  35.430  49.040  0.00  0.00           C  
ATOM    416  O   SER    29      57.020  35.570  49.170  0.00  0.00           O  
ATOM    417  CB  SER    29      55.010  33.290  49.870  0.00  0.00           C  
ATOM    418  OG  SER    29      56.120  32.920  50.630  0.00  0.00           O  
ATOM    419  HN  SER    29      56.640  32.660  48.070  0.00  0.00           H  
ATOM    420  HA  SER    29      54.230  34.270  48.090  0.00  0.00           H  
ATOM    421  HB1 SER    29      54.240  33.750  50.510  0.00  0.00           H  
ATOM    422  HB2 SER    29      54.640  32.360  49.380  0.00  0.00           H  
ATOM    423  HG1 SER    29      56.080  33.550  51.350  0.00  0.00           H  
ATOM    424  N   THR    30      54.960  36.490  49.200  0.00  0.00           N  
ATOM    425  CA  THR    30      55.300  37.860  49.560  0.00  0.00           C  
ATOM    426  C   THR    30      54.270  38.450  50.560  0.00  0.00           C  
ATOM    427  O   THR    30      53.050  38.150  50.590  0.00  0.00           O  
ATOM    428  CB  THR    30      55.180  38.810  48.290  0.00  0.00           C  
ATOM    429  CG2 THR    30      56.520  38.690  47.600  0.00  0.00           C  
ATOM    430  OG1 THR    30      54.040  38.560  47.480  0.00  0.00           O  
ATOM    431  HN  THR    30      54.000  36.410  48.950  0.00  0.00           H  
ATOM    432  HA  THR    30      56.270  38.140  49.930  0.00  0.00           H  
ATOM    433  HB  THR    30      54.970  39.870  48.560  0.00  0.00           H  
ATOM    434  HG1 THR    30      54.020  39.420  47.070  0.00  0.00           H  
ATOM    435 HG21 THR    30      57.450  38.630  48.210  0.00  0.00           H  
ATOM    436 HG22 THR    30      56.550  37.670  47.150  0.00  0.00           H  
ATOM    437 HG23 THR    30      56.670  39.500  46.860  0.00  0.00           H  
ATOM    438  N   ASN    31      54.780  39.280  51.480  0.00  0.00           N  
ATOM    439  CA  ASN    31      53.970  39.850  52.530  0.00  0.00           C  
ATOM    440  C   ASN    31      53.730  41.290  52.200  0.00  0.00           C  
ATOM    441  O   ASN    31      54.510  42.040  51.710  0.00  0.00           O  
ATOM    442  CB  ASN    31      54.690  39.770  53.930  0.00  0.00           C  
ATOM    443  CG  ASN    31      55.230  38.380  54.240  0.00  0.00           C  
ATOM    444  ND2 ASN    31      55.820  38.270  55.450  0.00  0.00           N  
ATOM    445  OD1 ASN    31      55.160  37.360  53.570  0.00  0.00           O  
ATOM    446  HN  ASN    31      55.730  39.600  51.460  0.00  0.00           H  
ATOM    447  HA  ASN    31      53.050  39.280  52.570  0.00  0.00           H  
ATOM    448  HB1 ASN    31      55.600  40.400  53.970  0.00  0.00           H  
ATOM    449  HB2 ASN    31      54.080  40.060  54.820  0.00  0.00           H  
ATOM    450 HD21 ASN    31      55.930  39.110  55.990  0.00  0.00           H  
ATOM    451 HD22 ASN    31      56.290  37.420  55.670  0.00  0.00           H  
ATOM    452  N   VAL    32      52.500  41.720  52.600  0.00  0.00           N  
ATOM    453  CA  VAL    32      51.980  43.060  52.280  0.00  0.00           C  
ATOM    454  C   VAL    32      52.610  44.120  53.160  0.00  0.00           C  
ATOM    455  O   VAL    32      52.770  45.310  52.840  0.00  0.00           O  
ATOM    456  CB  VAL    32      50.500  43.000  52.250  0.00  0.00           C  
ATOM    457  CG1 VAL    32      50.000  42.620  53.640  0.00  0.00           C  
ATOM    458  CG2 VAL    32      49.840  44.280  51.740  0.00  0.00           C  
ATOM    459  HN  VAL    32      51.860  41.020  52.910  0.00  0.00           H  
ATOM    460  HA  VAL    32      52.290  43.290  51.270  0.00  0.00           H  
ATOM    461  HB  VAL    32      50.290  42.160  51.550  0.00  0.00           H  
ATOM    462 HG11 VAL    32      49.940  43.500  54.300  0.00  0.00           H  
ATOM    463 HG12 VAL    32      49.030  42.140  53.410  0.00  0.00           H  
ATOM    464 HG13 VAL    32      50.580  41.810  54.140  0.00  0.00           H  
ATOM    465 HG21 VAL    32      50.030  44.340  50.650  0.00  0.00           H  
ATOM    466 HG22 VAL    32      48.730  44.240  51.880  0.00  0.00           H  
ATOM    467 HG23 VAL    32      50.370  45.170  52.140  0.00  0.00           H  
ATOM    468  N   GLY    33      52.980  43.610  54.400  0.00  0.00           N  
ATOM    469  CA  GLY    33      53.720  44.410  55.340  0.00  0.00           C  
ATOM    470  C   GLY    33      52.860  45.080  56.350  0.00  0.00           C  
ATOM    471  O   GLY    33      53.320  45.900  57.150  0.00  0.00           O  
ATOM    472  HN  GLY    33      52.750  42.650  54.510  0.00  0.00           H  
ATOM    473  HA1 GLY    33      54.370  43.730  55.850  0.00  0.00           H  
ATOM    474  HA2 GLY    33      54.320  45.110  54.770  0.00  0.00           H  
ATOM    475  N   SER    34      51.560  44.690  56.380  0.00  0.00           N  
ATOM    476  CA  SER    34      50.520  45.300  57.260  0.00  0.00           C  
ATOM    477  C   SER    34      50.220  44.360  58.450  0.00  0.00           C  
ATOM    478  O   SER    34      49.230  44.510  59.110  0.00  0.00           O  
ATOM    479  CB  SER    34      49.250  45.720  56.520  0.00  0.00           C  
ATOM    480  OG  SER    34      49.500  46.590  55.460  0.00  0.00           O  
ATOM    481  HN  SER    34      51.340  43.990  55.710  0.00  0.00           H  
ATOM    482  HA  SER    34      50.940  46.230  57.590  0.00  0.00           H  
ATOM    483  HB1 SER    34      48.940  44.750  56.070  0.00  0.00           H  
ATOM    484  HB2 SER    34      48.470  46.150  57.190  0.00  0.00           H  
ATOM    485  HG1 SER    34      49.710  47.420  55.890  0.00  0.00           H  
ATOM    486  N   ASN    35      51.140  43.460  58.840  0.00  0.00           N  
ATOM    487  CA  ASN    35      51.030  42.750  60.070  0.00  0.00           C  
ATOM    488  C   ASN    35      52.410  42.840  60.800  0.00  0.00           C  
ATOM    489  O   ASN    35      53.370  42.430  60.160  0.00  0.00           O  
ATOM    490  CB  ASN    35      50.620  41.200  59.920  0.00  0.00           C  
ATOM    491  CG  ASN    35      49.300  41.150  59.180  0.00  0.00           C  
ATOM    492  ND2 ASN    35      48.120  41.280  59.910  0.00  0.00           N  
ATOM    493  OD1 ASN    35      49.340  40.920  57.940  0.00  0.00           O  
ATOM    494  HN  ASN    35      51.990  43.220  58.370  0.00  0.00           H  
ATOM    495  HA  ASN    35      50.320  43.150  60.780  0.00  0.00           H  
ATOM    496  HB1 ASN    35      51.420  40.730  59.310  0.00  0.00           H  
ATOM    497  HB2 ASN    35      50.570  40.760  60.940  0.00  0.00           H  
ATOM    498 HD21 ASN    35      48.220  41.460  60.890  0.00  0.00           H  
ATOM    499 HD22 ASN    35      47.250  41.340  59.410  0.00  0.00           H  
ATOM    500  N   THR    36      52.520  43.190  62.120  0.00  0.00           N  
ATOM    501  CA  THR    36      53.810  43.350  62.850  0.00  0.00           C  
ATOM    502  C   THR    36      54.050  41.990  63.430  0.00  0.00           C  
ATOM    503  O   THR    36      53.120  41.220  63.700  0.00  0.00           O  
ATOM    504  CB  THR    36      53.650  44.360  63.950  0.00  0.00           C  
ATOM    505  CG2 THR    36      52.790  43.940  65.100  0.00  0.00           C  
ATOM    506  OG1 THR    36      54.940  44.770  64.470  0.00  0.00           O  
ATOM    507  HN  THR    36      51.740  43.680  62.500  0.00  0.00           H  
ATOM    508  HA  THR    36      54.580  43.660  62.160  0.00  0.00           H  
ATOM    509  HB  THR    36      53.280  45.280  63.430  0.00  0.00           H  
ATOM    510  HG1 THR    36      55.260  45.470  63.890  0.00  0.00           H  
ATOM    511 HG21 THR    36      52.590  44.780  65.790  0.00  0.00           H  
ATOM    512 HG22 THR    36      51.870  43.530  64.620  0.00  0.00           H  
ATOM    513 HG23 THR    36      53.290  43.220  65.780  0.00  0.00           H  
ATOM    514  N   TYR    37      55.370  41.610  63.680  0.00  0.00           N  
ATOM    515  CA  TYR    37      55.670  40.310  64.240  0.00  0.00           C  
ATOM    516  C   TYR    37      56.420  40.420  65.600  0.00  0.00           C  
ATOM    517  CB  TYR    37      56.510  39.430  63.240  0.00  0.00           C  
ATOM    518  CG  TYR    37      55.800  38.900  62.080  0.00  0.00           C  
ATOM    519  CD1 TYR    37      55.980  39.430  60.800  0.00  0.00           C  
ATOM    520  CD2 TYR    37      54.830  37.830  62.190  0.00  0.00           C  
ATOM    521  CE1 TYR    37      55.340  38.970  59.650  0.00  0.00           C  
ATOM    522  CE2 TYR    37      54.040  37.560  61.070  0.00  0.00           C  
ATOM    523  CZ  TYR    37      54.320  38.020  59.810  0.00  0.00           C  
ATOM    524  OH  TYR    37      53.520  37.800  58.610  0.00  0.00           O  
ATOM    525  OT1 TYR    37      57.230  41.360  65.800  0.00  0.00           O  
ATOM    526  OT2 TYR    37      56.280  39.530  66.450  0.00  0.00           O  
ATOM    527  HN  TYR    37      56.070  42.320  63.580  0.00  0.00           H  
ATOM    528  HA  TYR    37      54.790  39.730  64.500  0.00  0.00           H  
ATOM    529  HB1 TYR    37      57.250  40.200  62.920  0.00  0.00           H  
ATOM    530  HB2 TYR    37      56.920  38.580  63.820  0.00  0.00           H  
ATOM    531  HD1 TYR    37      56.590  40.320  60.740  0.00  0.00           H  
ATOM    532  HD2 TYR    37      54.670  37.470  63.200  0.00  0.00           H  
ATOM    533  HE1 TYR    37      55.430  39.530  58.730  0.00  0.00           H  
ATOM    534  HE2 TYR    37      53.230  36.860  61.190  0.00  0.00           H  
ATOM    535  HH  TYR    37      52.860  37.120  58.790  0.00  0.00           H  
TER   
ENDMDL
MODEL        8
ATOM      1  N   LYS     1      27.910  49.600  19.730  0.00  0.00           N  
ATOM      2  CA  LYS     1      29.100  49.390  20.560  0.00  0.00           C  
ATOM      3  C   LYS     1      28.780  48.920  22.000  0.00  0.00           C  
ATOM      4  O   LYS     1      27.640  48.970  22.480  0.00  0.00           O  
ATOM      5  CB  LYS     1      29.730  50.820  20.640  0.00  0.00           C  
ATOM      6  CG  LYS     1      29.350  51.830  21.740  0.00  0.00           C  
ATOM      7  CD  LYS     1      30.190  53.110  21.690  0.00  0.00           C  
ATOM      8  CE  LYS     1      29.840  54.050  20.510  0.00  0.00           C  
ATOM      9  NZ  LYS     1      30.780  55.150  20.530  0.00  0.00           N1+
ATOM     10  HA  LYS     1      29.770  48.680  20.100  0.00  0.00           H  
ATOM     11  HB1 LYS     1      30.810  50.660  20.840  0.00  0.00           H  
ATOM     12  HB2 LYS     1      29.750  51.250  19.610  0.00  0.00           H  
ATOM     13  HG1 LYS     1      28.280  52.120  21.710  0.00  0.00           H  
ATOM     14  HG2 LYS     1      29.640  51.380  22.720  0.00  0.00           H  
ATOM     15  HD1 LYS     1      30.070  53.700  22.630  0.00  0.00           H  
ATOM     16  HD2 LYS     1      31.230  52.760  21.540  0.00  0.00           H  
ATOM     17  HE1 LYS     1      29.880  53.530  19.530  0.00  0.00           H  
ATOM     18  HE2 LYS     1      28.810  54.440  20.590  0.00  0.00           H  
ATOM     19  HZ1 LYS     1      30.690  55.660  21.430  0.00  0.00           H  
ATOM     20  HZ2 LYS     1      31.770  54.850  20.400  0.00  0.00           H  
ATOM     21  HZ3 LYS     1      30.580  55.840  19.790  0.00  0.00           H  
ATOM     22  H1  LYS     1      27.170  50.220  20.130  0.00  0.00           H  
ATOM     23  H2  LYS     1      28.210  49.950  18.790  0.00  0.00           H  
ATOM     24  H3  LYS     1      27.350  48.740  19.540  0.00  0.00           H  
ATOM     25  N   CYS     2      29.770  48.410  22.730  0.00  0.00           N  
ATOM     26  CA  CYS     2      29.530  47.970  24.060  0.00  0.00           C  
ATOM     27  C   CYS     2      30.290  48.760  24.970  0.00  0.00           C  
ATOM     28  O   CYS     2      31.510  48.990  24.850  0.00  0.00           O  
ATOM     29  CB  CYS     2      29.940  46.550  24.480  0.00  0.00           C  
ATOM     30  SG  CYS     2      28.650  45.410  24.010  0.00  0.00           S  
ATOM     31  HN  CYS     2      30.670  48.610  22.350  0.00  0.00           H  
ATOM     32  HA  CYS     2      28.510  48.100  24.370  0.00  0.00           H  
ATOM     33  HB1 CYS     2      30.930  46.290  24.030  0.00  0.00           H  
ATOM     34  HB2 CYS     2      30.010  46.510  25.590  0.00  0.00           H  
ATOM     35  N   ASN     3      29.560  49.310  25.990  0.00  0.00           N  
ATOM     36  CA  ASN     3      30.220  50.130  27.010  0.00  0.00           C  
ATOM     37  C   ASN     3      30.130  49.390  28.350  0.00  0.00           C  
ATOM     38  O   ASN     3      31.100  49.490  29.100  0.00  0.00           O  
ATOM     39  CB  ASN     3      29.610  51.590  27.080  0.00  0.00           C  
ATOM     40  CG  ASN     3      30.150  52.410  25.880  0.00  0.00           C  
ATOM     41  ND2 ASN     3      31.510  52.490  25.660  0.00  0.00           N  
ATOM     42  OD1 ASN     3      29.350  52.840  25.030  0.00  0.00           O  
ATOM     43  HN  ASN     3      28.570  49.230  25.920  0.00  0.00           H  
ATOM     44  HA  ASN     3      31.280  50.170  26.810  0.00  0.00           H  
ATOM     45  HB1 ASN     3      28.500  51.490  27.020  0.00  0.00           H  
ATOM     46  HB2 ASN     3      29.930  52.060  28.030  0.00  0.00           H  
ATOM     47 HD21 ASN     3      32.160  52.260  26.380  0.00  0.00           H  
ATOM     48 HD22 ASN     3      31.820  53.070  24.910  0.00  0.00           H  
ATOM     49  N   THR     4      28.990  48.630  28.620  0.00  0.00           N  
ATOM     50  CA  THR     4      28.940  47.680  29.640  0.00  0.00           C  
ATOM     51  C   THR     4      30.160  46.680  29.720  0.00  0.00           C  
ATOM     52  O   THR     4      30.600  46.060  28.820  0.00  0.00           O  
ATOM     53  CB  THR     4      27.620  46.930  29.690  0.00  0.00           C  
ATOM     54  CG2 THR     4      27.540  46.120  28.420  0.00  0.00           C  
ATOM     55  OG1 THR     4      27.630  46.020  30.800  0.00  0.00           O  
ATOM     56  HN  THR     4      28.210  48.560  28.000  0.00  0.00           H  
ATOM     57  HA  THR     4      29.030  48.160  30.600  0.00  0.00           H  
ATOM     58  HB  THR     4      26.680  47.520  29.760  0.00  0.00           H  
ATOM     59  HG1 THR     4      26.740  45.660  30.790  0.00  0.00           H  
ATOM     60 HG21 THR     4      28.330  45.340  28.400  0.00  0.00           H  
ATOM     61 HG22 THR     4      26.550  45.610  28.330  0.00  0.00           H  
ATOM     62 HG23 THR     4      27.720  46.620  27.450  0.00  0.00           H  
ATOM     63  N   ALA     5      30.750  46.580  30.900  0.00  0.00           N  
ATOM     64  CA  ALA     5      32.100  46.040  31.250  0.00  0.00           C  
ATOM     65  C   ALA     5      32.470  44.580  30.910  0.00  0.00           C  
ATOM     66  O   ALA     5      33.550  44.320  30.380  0.00  0.00           O  
ATOM     67  CB  ALA     5      32.210  46.310  32.790  0.00  0.00           C  
ATOM     68  HN  ALA     5      30.290  47.010  31.680  0.00  0.00           H  
ATOM     69  HA  ALA     5      32.860  46.640  30.760  0.00  0.00           H  
ATOM     70  HB1 ALA     5      31.320  45.850  33.270  0.00  0.00           H  
ATOM     71  HB2 ALA     5      33.190  45.940  33.180  0.00  0.00           H  
ATOM     72  HB3 ALA     5      32.320  47.400  32.960  0.00  0.00           H  
ATOM     73  N   THR     6      31.540  43.610  31.080  0.00  0.00           N  
ATOM     74  CA  THR     6      31.730  42.310  30.500  0.00  0.00           C  
ATOM     75  C   THR     6      31.850  42.260  28.960  0.00  0.00           C  
ATOM     76  O   THR     6      32.810  41.650  28.470  0.00  0.00           O  
ATOM     77  CB  THR     6      30.550  41.310  30.870  0.00  0.00           C  
ATOM     78  CG2 THR     6      30.780  40.720  32.240  0.00  0.00           C  
ATOM     79  OG1 THR     6      29.250  41.900  30.760  0.00  0.00           O  
ATOM     80  HN  THR     6      30.740  43.950  31.570  0.00  0.00           H  
ATOM     81  HA  THR     6      32.640  41.850  30.840  0.00  0.00           H  
ATOM     82  HB  THR     6      30.440  40.440  30.190  0.00  0.00           H  
ATOM     83  HG1 THR     6      29.450  42.770  31.110  0.00  0.00           H  
ATOM     84 HG21 THR     6      31.670  40.060  32.170  0.00  0.00           H  
ATOM     85 HG22 THR     6      30.940  41.370  33.120  0.00  0.00           H  
ATOM     86 HG23 THR     6      29.860  40.120  32.430  0.00  0.00           H  
ATOM     87  N   CYS     7      30.860  43.010  28.340  0.00  0.00           N  
ATOM     88  CA  CYS     7      30.930  43.080  26.870  0.00  0.00           C  
ATOM     89  C   CYS     7      32.190  43.880  26.360  0.00  0.00           C  
ATOM     90  O   CYS     7      32.890  43.560  25.380  0.00  0.00           O  
ATOM     91  CB  CYS     7      29.650  43.680  26.260  0.00  0.00           C  
ATOM     92  SG  CYS     7      29.470  43.610  24.450  0.00  0.00           S  
ATOM     93  HN  CYS     7      30.090  43.350  28.880  0.00  0.00           H  
ATOM     94  HA  CYS     7      31.020  42.040  26.580  0.00  0.00           H  
ATOM     95  HB1 CYS     7      28.800  43.120  26.700  0.00  0.00           H  
ATOM     96  HB2 CYS     7      29.560  44.720  26.650  0.00  0.00           H  
ATOM     97  N   ALA     8      32.550  44.940  27.070  0.00  0.00           N  
ATOM     98  CA  ALA     8      33.720  45.830  26.770  0.00  0.00           C  
ATOM     99  C   ALA     8      35.050  45.120  26.750  0.00  0.00           C  
ATOM    100  O   ALA     8      35.850  45.270  25.810  0.00  0.00           O  
ATOM    101  CB  ALA     8      33.710  46.950  27.780  0.00  0.00           C  
ATOM    102  HN  ALA     8      31.950  45.380  27.730  0.00  0.00           H  
ATOM    103  HA  ALA     8      33.530  46.170  25.760  0.00  0.00           H  
ATOM    104  HB1 ALA     8      34.690  47.470  27.770  0.00  0.00           H  
ATOM    105  HB2 ALA     8      32.960  47.720  27.490  0.00  0.00           H  
ATOM    106  HB3 ALA     8      33.410  46.620  28.800  0.00  0.00           H  
ATOM    107  N   THR     9      35.310  44.260  27.770  0.00  0.00           N  
ATOM    108  CA  THR     9      36.370  43.340  27.910  0.00  0.00           C  
ATOM    109  C   THR     9      36.410  42.150  26.940  0.00  0.00           C  
ATOM    110  O   THR     9      37.470  41.750  26.460  0.00  0.00           O  
ATOM    111  CB  THR     9      36.610  42.770  29.280  0.00  0.00           C  
ATOM    112  CG2 THR     9      37.110  43.930  30.180  0.00  0.00           C  
ATOM    113  OG1 THR     9      35.350  42.270  29.780  0.00  0.00           O  
ATOM    114  HN  THR     9      34.600  44.140  28.460  0.00  0.00           H  
ATOM    115  HA  THR     9      37.270  43.890  27.670  0.00  0.00           H  
ATOM    116  HB  THR     9      37.410  42.000  29.390  0.00  0.00           H  
ATOM    117  HG1 THR     9      34.700  42.980  29.730  0.00  0.00           H  
ATOM    118 HG21 THR     9      38.160  44.180  29.920  0.00  0.00           H  
ATOM    119 HG22 THR     9      36.480  44.840  30.210  0.00  0.00           H  
ATOM    120 HG23 THR     9      37.230  43.590  31.230  0.00  0.00           H  
ATOM    121  N   GLN    10      35.230  41.580  26.510  0.00  0.00           N  
ATOM    122  CA  GLN    10      35.150  40.700  25.280  0.00  0.00           C  
ATOM    123  C   GLN    10      35.590  41.370  23.960  0.00  0.00           C  
ATOM    124  O   GLN    10      36.400  40.730  23.290  0.00  0.00           O  
ATOM    125  CB  GLN    10      33.730  40.100  25.060  0.00  0.00           C  
ATOM    126  CG  GLN    10      33.420  39.000  26.170  0.00  0.00           C  
ATOM    127  CD  GLN    10      34.550  38.480  27.110  0.00  0.00           C  
ATOM    128  NE2 GLN    10      34.360  38.850  28.390  0.00  0.00           N  
ATOM    129  OE1 GLN    10      35.480  37.710  26.880  0.00  0.00           O  
ATOM    130  HN  GLN    10      34.410  41.850  27.020  0.00  0.00           H  
ATOM    131  HA  GLN    10      35.800  39.880  25.540  0.00  0.00           H  
ATOM    132  HB1 GLN    10      32.890  40.810  24.900  0.00  0.00           H  
ATOM    133  HB2 GLN    10      33.720  39.510  24.110  0.00  0.00           H  
ATOM    134  HG1 GLN    10      32.610  39.380  26.830  0.00  0.00           H  
ATOM    135  HG2 GLN    10      33.000  38.170  25.560  0.00  0.00           H  
ATOM    136 HE21 GLN    10      33.610  39.470  28.630  0.00  0.00           H  
ATOM    137 HE22 GLN    10      35.070  38.700  29.080  0.00  0.00           H  
ATOM    138  N   ARG    11      35.140  42.590  23.610  0.00  0.00           N  
ATOM    139  CA  ARG    11      35.530  43.210  22.340  0.00  0.00           C  
ATOM    140  C   ARG    11      36.980  43.470  22.330  0.00  0.00           C  
ATOM    141  O   ARG    11      37.660  43.360  21.300  0.00  0.00           O  
ATOM    142  CB  ARG    11      34.610  44.430  22.090  0.00  0.00           C  
ATOM    143  CG  ARG    11      33.110  44.070  21.870  0.00  0.00           C  
ATOM    144  CD  ARG    11      32.830  43.260  20.600  0.00  0.00           C  
ATOM    145  NE  ARG    11      32.730  41.830  20.850  0.00  0.00           N  
ATOM    146  CZ  ARG    11      31.790  41.150  21.520  0.00  0.00           C  
ATOM    147  NH1 ARG    11      30.760  41.660  22.130  0.00  0.00           N1+
ATOM    148  NH2 ARG    11      31.930  39.810  21.570  0.00  0.00           N  
ATOM    149  HN  ARG    11      34.360  42.920  24.130  0.00  0.00           H  
ATOM    150  HA  ARG    11      35.250  42.490  21.590  0.00  0.00           H  
ATOM    151  HB1 ARG    11      34.710  45.170  22.910  0.00  0.00           H  
ATOM    152  HB2 ARG    11      34.890  44.940  21.140  0.00  0.00           H  
ATOM    153  HG1 ARG    11      32.700  43.610  22.790  0.00  0.00           H  
ATOM    154  HG2 ARG    11      32.590  45.050  21.830  0.00  0.00           H  
ATOM    155  HD1 ARG    11      31.790  43.430  20.240  0.00  0.00           H  
ATOM    156  HD2 ARG    11      33.480  43.560  19.750  0.00  0.00           H  
ATOM    157  HE  ARG    11      33.510  41.250  20.600  0.00  0.00           H  
ATOM    158 HH11 ARG    11      30.370  42.560  21.970  0.00  0.00           H  
ATOM    159 HH12 ARG    11      30.120  41.020  22.570  0.00  0.00           H  
ATOM    160 HH21 ARG    11      32.770  39.450  21.150  0.00  0.00           H  
ATOM    161 HH22 ARG    11      31.200  39.250  21.950  0.00  0.00           H  
ATOM    162  N   LEU    12      37.700  43.790  23.500  0.00  0.00           N  
ATOM    163  CA  LEU    12      39.190  43.840  23.490  0.00  0.00           C  
ATOM    164  C   LEU    12      39.840  42.470  23.120  0.00  0.00           C  
ATOM    165  O   LEU    12      40.830  42.280  22.380  0.00  0.00           O  
ATOM    166  CB  LEU    12      39.660  44.340  24.860  0.00  0.00           C  
ATOM    167  CG  LEU    12      39.730  45.820  24.980  0.00  0.00           C  
ATOM    168  CD1 LEU    12      39.800  46.250  26.510  0.00  0.00           C  
ATOM    169  CD2 LEU    12      40.860  46.440  24.150  0.00  0.00           C  
ATOM    170  HN  LEU    12      37.230  43.950  24.360  0.00  0.00           H  
ATOM    171  HA  LEU    12      39.450  44.520  22.700  0.00  0.00           H  
ATOM    172  HB1 LEU    12      39.040  43.850  25.640  0.00  0.00           H  
ATOM    173  HB2 LEU    12      40.680  43.930  25.000  0.00  0.00           H  
ATOM    174  HG  LEU    12      38.820  46.290  24.540  0.00  0.00           H  
ATOM    175 HD11 LEU    12      38.790  46.290  26.970  0.00  0.00           H  
ATOM    176 HD12 LEU    12      40.360  45.490  27.090  0.00  0.00           H  
ATOM    177 HD13 LEU    12      40.330  47.220  26.540  0.00  0.00           H  
ATOM    178 HD21 LEU    12      41.870  46.110  24.460  0.00  0.00           H  
ATOM    179 HD22 LEU    12      40.640  46.140  23.110  0.00  0.00           H  
ATOM    180 HD23 LEU    12      40.730  47.530  24.040  0.00  0.00           H  
ATOM    181  N   ALA    13      39.240  41.410  23.700  0.00  0.00           N  
ATOM    182  CA  ALA    13      39.640  40.070  23.470  0.00  0.00           C  
ATOM    183  C   ALA    13      39.490  39.680  22.010  0.00  0.00           C  
ATOM    184  O   ALA    13      40.360  38.960  21.490  0.00  0.00           O  
ATOM    185  CB  ALA    13      38.950  39.010  24.370  0.00  0.00           C  
ATOM    186  HN  ALA    13      38.430  41.540  24.280  0.00  0.00           H  
ATOM    187  HA  ALA    13      40.690  39.980  23.670  0.00  0.00           H  
ATOM    188  HB1 ALA    13      37.850  38.950  24.210  0.00  0.00           H  
ATOM    189  HB2 ALA    13      39.420  38.020  24.190  0.00  0.00           H  
ATOM    190  HB3 ALA    13      39.060  39.320  25.430  0.00  0.00           H  
ATOM    191  N   ASN    14      38.430  40.100  21.300  0.00  0.00           N  
ATOM    192  CA  ASN    14      38.340  39.890  19.860  0.00  0.00           C  
ATOM    193  C   ASN    14      39.370  40.530  18.950  0.00  0.00           C  
ATOM    194  O   ASN    14      40.030  39.940  18.110  0.00  0.00           O  
ATOM    195  CB  ASN    14      36.980  40.250  19.280  0.00  0.00           C  
ATOM    196  CG  ASN    14      35.820  39.500  19.920  0.00  0.00           C  
ATOM    197  ND2 ASN    14      35.990  38.200  20.230  0.00  0.00           N  
ATOM    198  OD1 ASN    14      34.700  40.020  20.030  0.00  0.00           O  
ATOM    199  HN  ASN    14      37.710  40.510  21.860  0.00  0.00           H  
ATOM    200  HA  ASN    14      38.530  38.830  19.730  0.00  0.00           H  
ATOM    201  HB1 ASN    14      36.740  41.310  19.490  0.00  0.00           H  
ATOM    202  HB2 ASN    14      36.910  40.160  18.170  0.00  0.00           H  
ATOM    203 HD21 ASN    14      36.920  37.830  20.240  0.00  0.00           H  
ATOM    204 HD22 ASN    14      35.220  37.700  20.640  0.00  0.00           H  
ATOM    205  N   PHE    15      39.650  41.830  19.260  0.00  0.00           N  
ATOM    206  CA  PHE    15      40.540  42.640  18.400  0.00  0.00           C  
ATOM    207  C   PHE    15      42.040  42.270  18.740  0.00  0.00           C  
ATOM    208  O   PHE    15      42.880  42.620  17.920  0.00  0.00           O  
ATOM    209  CB  PHE    15      40.330  44.060  18.700  0.00  0.00           C  
ATOM    210  CG  PHE    15      38.840  44.560  18.630  0.00  0.00           C  
ATOM    211  CD1 PHE    15      37.770  43.810  18.140  0.00  0.00           C  
ATOM    212  CD2 PHE    15      38.460  45.810  19.210  0.00  0.00           C  
ATOM    213  CE1 PHE    15      36.440  44.220  18.070  0.00  0.00           C  
ATOM    214  CE2 PHE    15      37.110  46.250  19.300  0.00  0.00           C  
ATOM    215  CZ  PHE    15      36.120  45.480  18.680  0.00  0.00           C  
ATOM    216  HN  PHE    15      39.150  42.350  19.940  0.00  0.00           H  
ATOM    217  HA  PHE    15      40.310  42.480  17.350  0.00  0.00           H  
ATOM    218  HB1 PHE    15      40.630  44.250  19.740  0.00  0.00           H  
ATOM    219  HB2 PHE    15      41.000  44.740  18.130  0.00  0.00           H  
ATOM    220  HD1 PHE    15      37.980  42.850  17.680  0.00  0.00           H  
ATOM    221  HD2 PHE    15      39.220  46.420  19.670  0.00  0.00           H  
ATOM    222  HE1 PHE    15      35.580  43.680  17.710  0.00  0.00           H  
ATOM    223  HE2 PHE    15      36.830  47.140  19.850  0.00  0.00           H  
ATOM    224  HZ  PHE    15      35.090  45.810  18.670  0.00  0.00           H  
ATOM    225  N   LEU    16      42.330  41.600  19.890  0.00  0.00           N  
ATOM    226  CA  LEU    16      43.640  41.000  20.340  0.00  0.00           C  
ATOM    227  C   LEU    16      44.400  41.950  21.360  0.00  0.00           C  
ATOM    228  O   LEU    16      44.790  43.090  21.150  0.00  0.00           O  
ATOM    229  CB  LEU    16      44.470  40.580  19.080  0.00  0.00           C  
ATOM    230  CG  LEU    16      45.630  39.570  19.430  0.00  0.00           C  
ATOM    231  CD1 LEU    16      45.950  38.780  18.090  0.00  0.00           C  
ATOM    232  CD2 LEU    16      46.920  40.120  19.990  0.00  0.00           C  
ATOM    233  HN  LEU    16      41.610  41.500  20.580  0.00  0.00           H  
ATOM    234  HA  LEU    16      43.390  40.140  20.940  0.00  0.00           H  
ATOM    235  HB1 LEU    16      43.720  40.090  18.420  0.00  0.00           H  
ATOM    236  HB2 LEU    16      44.850  41.450  18.510  0.00  0.00           H  
ATOM    237  HG  LEU    16      45.270  38.780  20.120  0.00  0.00           H  
ATOM    238 HD11 LEU    16      45.030  38.230  17.820  0.00  0.00           H  
ATOM    239 HD12 LEU    16      46.150  39.430  17.220  0.00  0.00           H  
ATOM    240 HD13 LEU    16      46.860  38.130  18.060  0.00  0.00           H  
ATOM    241 HD21 LEU    16      47.540  39.260  20.340  0.00  0.00           H  
ATOM    242 HD22 LEU    16      47.550  40.760  19.340  0.00  0.00           H  
ATOM    243 HD23 LEU    16      46.740  40.690  20.930  0.00  0.00           H  
ATOM    244  N   VAL    17      44.560  41.450  22.610  0.00  0.00           N  
ATOM    245  CA  VAL    17      45.290  42.120  23.720  0.00  0.00           C  
ATOM    246  C   VAL    17      46.010  41.090  24.640  0.00  0.00           C  
ATOM    247  O   VAL    17      45.590  39.890  24.710  0.00  0.00           O  
ATOM    248  CB  VAL    17      44.260  42.970  24.570  0.00  0.00           C  
ATOM    249  CG1 VAL    17      43.220  42.020  25.280  0.00  0.00           C  
ATOM    250  CG2 VAL    17      44.990  43.850  25.680  0.00  0.00           C  
ATOM    251  HN  VAL    17      44.130  40.560  22.780  0.00  0.00           H  
ATOM    252  HA  VAL    17      46.020  42.780  23.270  0.00  0.00           H  
ATOM    253  HB  VAL    17      43.720  43.730  23.970  0.00  0.00           H  
ATOM    254 HG11 VAL    17      43.720  41.520  26.130  0.00  0.00           H  
ATOM    255 HG12 VAL    17      42.390  42.660  25.610  0.00  0.00           H  
ATOM    256 HG13 VAL    17      42.820  41.250  24.580  0.00  0.00           H  
ATOM    257 HG21 VAL    17      44.200  44.530  26.080  0.00  0.00           H  
ATOM    258 HG22 VAL    17      45.470  43.360  26.560  0.00  0.00           H  
ATOM    259 HG23 VAL    17      45.730  44.560  25.250  0.00  0.00           H  
ATOM    260  N   HIS    18      47.120  41.400  25.270  0.00  0.00           N  
ATOM    261  CA  HIS    18      47.780  40.630  26.330  0.00  0.00           C  
ATOM    262  C   HIS    18      47.740  41.410  27.640  0.00  0.00           C  
ATOM    263  O   HIS    18      48.030  42.600  27.720  0.00  0.00           O  
ATOM    264  CB  HIS    18      49.180  40.280  26.070  0.00  0.00           C  
ATOM    265  CG  HIS    18      49.360  39.570  24.820  0.00  0.00           C  
ATOM    266  CD2 HIS    18      50.080  39.960  23.690  0.00  0.00           C  
ATOM    267  ND1 HIS    18      48.760  38.370  24.490  0.00  0.00           N  
ATOM    268  CE1 HIS    18      49.200  38.070  23.280  0.00  0.00           C  
ATOM    269  NE2 HIS    18      49.950  39.010  22.770  0.00  0.00           N  
ATOM    270  HN  HIS    18      47.530  42.300  25.150  0.00  0.00           H  
ATOM    271  HA  HIS    18      47.170  39.770  26.530  0.00  0.00           H  
ATOM    272  HB1 HIS    18      49.850  41.150  25.960  0.00  0.00           H  
ATOM    273  HB2 HIS    18      49.640  39.650  26.860  0.00  0.00           H  
ATOM    274  HD2 HIS    18      50.640  40.880  23.610  0.00  0.00           H  
ATOM    275  HE1 HIS    18      48.850  37.250  22.660  0.00  0.00           H  
ATOM    276  HE2 HIS    18      50.150  39.120  21.800  0.00  0.00           H  
ATOM    277  N   SER    19      47.430  40.740  28.740  0.00  0.00           N  
ATOM    278  CA  SER    19      47.660  41.230  30.120  0.00  0.00           C  
ATOM    279  C   SER    19      49.140  41.230  30.460  0.00  0.00           C  
ATOM    280  O   SER    19      49.870  40.330  30.000  0.00  0.00           O  
ATOM    281  CB  SER    19      46.720  40.640  31.170  0.00  0.00           C  
ATOM    282  OG  SER    19      47.040  40.830  32.510  0.00  0.00           O  
ATOM    283  HN  SER    19      47.110  39.790  28.700  0.00  0.00           H  
ATOM    284  HA  SER    19      47.390  42.270  30.140  0.00  0.00           H  
ATOM    285  HB1 SER    19      45.700  41.080  31.120  0.00  0.00           H  
ATOM    286  HB2 SER    19      46.710  39.550  30.980  0.00  0.00           H  
ATOM    287  HG1 SER    19      47.140  41.780  32.600  0.00  0.00           H  
ATOM    288  N   SER    20      49.480  42.140  31.360  0.00  0.00           N  
ATOM    289  CA  SER    20      50.880  42.170  31.820  0.00  0.00           C  
ATOM    290  C   SER    20      51.010  41.640  33.160  0.00  0.00           C  
ATOM    291  O   SER    20      52.090  41.750  33.700  0.00  0.00           O  
ATOM    292  CB  SER    20      51.470  43.540  31.610  0.00  0.00           C  
ATOM    293  OG  SER    20      50.770  44.540  32.330  0.00  0.00           O  
ATOM    294  HN  SER    20      48.840  42.810  31.740  0.00  0.00           H  
ATOM    295  HA  SER    20      51.540  41.540  31.240  0.00  0.00           H  
ATOM    296  HB1 SER    20      52.530  43.490  31.940  0.00  0.00           H  
ATOM    297  HB2 SER    20      51.580  43.940  30.580  0.00  0.00           H  
ATOM    298  HG1 SER    20      50.070  44.930  31.800  0.00  0.00           H  
ATOM    299  N   ASN    21      50.000  41.010  33.720  0.00  0.00           N  
ATOM    300  CA  ASN    21      50.140  40.190  34.960  0.00  0.00           C  
ATOM    301  C   ASN    21      50.890  38.880  34.720  0.00  0.00           C  
ATOM    302  O   ASN    21      51.120  38.260  33.610  0.00  0.00           O  
ATOM    303  CB  ASN    21      48.830  40.000  35.730  0.00  0.00           C  
ATOM    304  CG  ASN    21      48.190  41.380  36.080  0.00  0.00           C  
ATOM    305  ND2 ASN    21      46.870  41.490  36.080  0.00  0.00           N  
ATOM    306  OD1 ASN    21      48.920  42.300  36.340  0.00  0.00           O  
ATOM    307  HN  ASN    21      49.090  41.030  33.300  0.00  0.00           H  
ATOM    308  HA  ASN    21      50.810  40.770  35.580  0.00  0.00           H  
ATOM    309  HB1 ASN    21      48.090  39.400  35.170  0.00  0.00           H  
ATOM    310  HB2 ASN    21      49.090  39.450  36.660  0.00  0.00           H  
ATOM    311 HD21 ASN    21      46.400  40.660  35.780  0.00  0.00           H  
ATOM    312 HD22 ASN    21      46.490  42.270  36.570  0.00  0.00           H  
ATOM    313  N   ASN    22      51.280  38.290  35.840  0.00  0.00           N  
ATOM    314  CA  ASN    22      52.000  37.020  35.890  0.00  0.00           C  
ATOM    315  C   ASN    22      51.160  35.780  35.650  0.00  0.00           C  
ATOM    316  O   ASN    22      50.350  35.430  36.460  0.00  0.00           O  
ATOM    317  CB  ASN    22      52.870  36.820  37.260  0.00  0.00           C  
ATOM    318  CG  ASN    22      53.740  35.520  37.260  0.00  0.00           C  
ATOM    319  ND2 ASN    22      54.080  35.130  38.480  0.00  0.00           N  
ATOM    320  OD1 ASN    22      54.090  34.990  36.190  0.00  0.00           O  
ATOM    321  HN  ASN    22      50.960  38.800  36.630  0.00  0.00           H  
ATOM    322  HA  ASN    22      52.600  37.030  35.000  0.00  0.00           H  
ATOM    323  HB1 ASN    22      53.560  37.690  37.300  0.00  0.00           H  
ATOM    324  HB2 ASN    22      52.380  36.910  38.250  0.00  0.00           H  
ATOM    325 HD21 ASN    22      53.750  35.690  39.240  0.00  0.00           H  
ATOM    326 HD22 ASN    22      54.570  34.290  38.710  0.00  0.00           H  
ATOM    327  N   PHE    23      51.420  35.050  34.580  0.00  0.00           N  
ATOM    328  CA  PHE    23      50.700  33.850  34.310  0.00  0.00           C  
ATOM    329  C   PHE    23      51.300  32.580  34.930  0.00  0.00           C  
ATOM    330  O   PHE    23      50.670  31.560  35.050  0.00  0.00           O  
ATOM    331  CB  PHE    23      50.290  33.710  32.890  0.00  0.00           C  
ATOM    332  CG  PHE    23      49.360  34.800  32.520  0.00  0.00           C  
ATOM    333  CD1 PHE    23      49.830  35.860  31.640  0.00  0.00           C  
ATOM    334  CD2 PHE    23      48.030  34.740  32.780  0.00  0.00           C  
ATOM    335  CE1 PHE    23      48.880  36.800  31.150  0.00  0.00           C  
ATOM    336  CE2 PHE    23      47.060  35.670  32.290  0.00  0.00           C  
ATOM    337  CZ  PHE    23      47.520  36.710  31.490  0.00  0.00           C  
ATOM    338  HN  PHE    23      52.040  35.380  33.870  0.00  0.00           H  
ATOM    339  HA  PHE    23      49.700  33.810  34.730  0.00  0.00           H  
ATOM    340  HB1 PHE    23      51.070  33.660  32.100  0.00  0.00           H  
ATOM    341  HB2 PHE    23      49.720  32.760  32.830  0.00  0.00           H  
ATOM    342  HD1 PHE    23      50.840  35.970  31.260  0.00  0.00           H  
ATOM    343  HD2 PHE    23      47.630  33.960  33.410  0.00  0.00           H  
ATOM    344  HE1 PHE    23      49.200  37.630  30.530  0.00  0.00           H  
ATOM    345  HE2 PHE    23      45.990  35.510  32.280  0.00  0.00           H  
ATOM    346  HZ  PHE    23      46.790  37.460  31.250  0.00  0.00           H  
ATOM    347  N   GLY    24      52.480  32.680  35.570  0.00  0.00           N  
ATOM    348  CA  GLY    24      52.930  31.690  36.550  0.00  0.00           C  
ATOM    349  C   GLY    24      51.900  31.200  37.590  0.00  0.00           C  
ATOM    350  O   GLY    24      50.930  31.860  37.970  0.00  0.00           O  
ATOM    351  HN  GLY    24      53.070  33.480  35.580  0.00  0.00           H  
ATOM    352  HA1 GLY    24      53.260  30.780  36.060  0.00  0.00           H  
ATOM    353  HA2 GLY    24      53.750  32.290  36.930  0.00  0.00           H  
ATOM    354  N   ALA    25      52.140  30.050  38.230  0.00  0.00           N  
ATOM    355  CA  ALA    25      51.290  29.480  39.240  0.00  0.00           C  
ATOM    356  C   ALA    25      51.410  30.290  40.530  0.00  0.00           C  
ATOM    357  O   ALA    25      52.450  30.570  41.070  0.00  0.00           O  
ATOM    358  CB  ALA    25      51.670  27.970  39.420  0.00  0.00           C  
ATOM    359  HN  ALA    25      52.950  29.560  37.910  0.00  0.00           H  
ATOM    360  HA  ALA    25      50.290  29.610  38.840  0.00  0.00           H  
ATOM    361  HB1 ALA    25      51.570  27.560  38.400  0.00  0.00           H  
ATOM    362  HB2 ALA    25      52.660  27.810  39.920  0.00  0.00           H  
ATOM    363  HB3 ALA    25      50.910  27.520  40.090  0.00  0.00           H  
ATOM    364  N   ILE    26      50.270  30.640  41.120  0.00  0.00           N  
ATOM    365  CA  ILE    26      50.170  31.180  42.380  0.00  0.00           C  
ATOM    366  C   ILE    26      50.780  30.310  43.510  0.00  0.00           C  
ATOM    367  O   ILE    26      50.230  29.290  43.980  0.00  0.00           O  
ATOM    368  CB  ILE    26      48.700  31.620  42.730  0.00  0.00           C  
ATOM    369  CG1 ILE    26      48.000  32.460  41.570  0.00  0.00           C  
ATOM    370  CG2 ILE    26      48.700  32.330  44.080  0.00  0.00           C  
ATOM    371  CD  ILE    26      46.560  32.700  41.800  0.00  0.00           C  
ATOM    372  HN  ILE    26      49.410  30.570  40.610  0.00  0.00           H  
ATOM    373  HA  ILE    26      50.840  32.030  42.330  0.00  0.00           H  
ATOM    374  HB  ILE    26      48.040  30.740  42.890  0.00  0.00           H  
ATOM    375 HG11 ILE    26      48.440  33.460  41.410  0.00  0.00           H  
ATOM    376 HG12 ILE    26      48.000  31.930  40.590  0.00  0.00           H  
ATOM    377 HG21 ILE    26      49.150  31.780  44.930  0.00  0.00           H  
ATOM    378 HG22 ILE    26      49.250  33.290  43.950  0.00  0.00           H  
ATOM    379 HG23 ILE    26      47.670  32.720  44.260  0.00  0.00           H  
ATOM    380  HD1 ILE    26      45.980  31.750  41.840  0.00  0.00           H  
ATOM    381  HD2 ILE    26      46.420  33.200  42.780  0.00  0.00           H  
ATOM    382  HD3 ILE    26      46.170  33.370  41.010  0.00  0.00           H  
ATOM    383  N   LEU    27      51.890  30.820  44.080  0.00  0.00           N  
ATOM    384  CA  LEU    27      52.590  30.190  45.150  0.00  0.00           C  
ATOM    385  C   LEU    27      52.380  30.960  46.450  0.00  0.00           C  
ATOM    386  O   LEU    27      52.780  30.420  47.510  0.00  0.00           O  
ATOM    387  CB  LEU    27      54.070  30.000  44.840  0.00  0.00           C  
ATOM    388  CG  LEU    27      54.390  29.260  43.550  0.00  0.00           C  
ATOM    389  CD1 LEU    27      55.920  29.050  43.410  0.00  0.00           C  
ATOM    390  CD2 LEU    27      53.700  27.850  43.510  0.00  0.00           C  
ATOM    391  HN  LEU    27      52.210  31.720  43.790  0.00  0.00           H  
ATOM    392  HA  LEU    27      52.150  29.240  45.390  0.00  0.00           H  
ATOM    393  HB1 LEU    27      54.530  31.010  44.850  0.00  0.00           H  
ATOM    394  HB2 LEU    27      54.510  29.460  45.700  0.00  0.00           H  
ATOM    395  HG  LEU    27      54.120  29.970  42.730  0.00  0.00           H  
ATOM    396 HD11 LEU    27      56.350  29.220  44.420  0.00  0.00           H  
ATOM    397 HD12 LEU    27      56.120  28.010  43.080  0.00  0.00           H  
ATOM    398 HD13 LEU    27      56.430  29.830  42.810  0.00  0.00           H  
ATOM    399 HD21 LEU    27      54.080  27.170  42.720  0.00  0.00           H  
ATOM    400 HD22 LEU    27      53.900  27.130  44.330  0.00  0.00           H  
ATOM    401 HD23 LEU    27      52.590  27.960  43.510  0.00  0.00           H  
ATOM    402  N   SER    28      51.780  32.100  46.450  0.00  0.00           N  
ATOM    403  CA  SER    28      51.620  32.870  47.710  0.00  0.00           C  
ATOM    404  C   SER    28      50.610  33.870  47.480  0.00  0.00           C  
ATOM    405  O   SER    28      50.360  34.300  46.370  0.00  0.00           O  
ATOM    406  CB  SER    28      52.970  33.680  48.140  0.00  0.00           C  
ATOM    407  OG  SER    28      53.500  34.360  46.990  0.00  0.00           O  
ATOM    408  HN  SER    28      51.450  32.590  45.650  0.00  0.00           H  
ATOM    409  HA  SER    28      51.290  32.250  48.530  0.00  0.00           H  
ATOM    410  HB1 SER    28      52.720  34.430  48.920  0.00  0.00           H  
ATOM    411  HB2 SER    28      53.650  32.910  48.560  0.00  0.00           H  
ATOM    412  HG1 SER    28      53.120  35.240  46.930  0.00  0.00           H  
ATOM    413  N   SER    29      49.900  34.400  48.570  0.00  0.00           N  
ATOM    414  CA  SER    29      48.630  35.040  48.340  0.00  0.00           C  
ATOM    415  C   SER    29      48.400  36.020  49.470  0.00  0.00           C  
ATOM    416  O   SER    29      48.850  35.760  50.540  0.00  0.00           O  
ATOM    417  CB  SER    29      47.450  33.930  48.300  0.00  0.00           C  
ATOM    418  OG  SER    29      47.220  33.240  49.550  0.00  0.00           O  
ATOM    419  HN  SER    29      50.170  34.320  49.530  0.00  0.00           H  
ATOM    420  HA  SER    29      48.570  35.690  47.480  0.00  0.00           H  
ATOM    421  HB1 SER    29      46.510  34.440  48.010  0.00  0.00           H  
ATOM    422  HB2 SER    29      47.680  33.230  47.470  0.00  0.00           H  
ATOM    423  HG1 SER    29      47.880  32.550  49.630  0.00  0.00           H  
ATOM    424  N   THR    30      47.720  37.130  49.210  0.00  0.00           N  
ATOM    425  CA  THR    30      47.600  38.140  50.250  0.00  0.00           C  
ATOM    426  C   THR    30      46.860  37.670  51.520  0.00  0.00           C  
ATOM    427  O   THR    30      45.960  36.840  51.520  0.00  0.00           O  
ATOM    428  CB  THR    30      46.970  39.410  49.710  0.00  0.00           C  
ATOM    429  CG2 THR    30      47.810  40.190  48.780  0.00  0.00           C  
ATOM    430  OG1 THR    30      45.740  39.140  49.070  0.00  0.00           O  
ATOM    431  HN  THR    30      47.360  37.380  48.310  0.00  0.00           H  
ATOM    432  HA  THR    30      48.610  38.410  50.500  0.00  0.00           H  
ATOM    433  HB  THR    30      46.830  40.150  50.540  0.00  0.00           H  
ATOM    434  HG1 THR    30      45.460  39.980  48.690  0.00  0.00           H  
ATOM    435 HG21 THR    30      48.810  40.430  49.210  0.00  0.00           H  
ATOM    436 HG22 THR    30      48.050  39.730  47.800  0.00  0.00           H  
ATOM    437 HG23 THR    30      47.270  41.150  48.690  0.00  0.00           H  
ATOM    438  N   ASN    31      47.220  38.330  52.580  0.00  0.00           N  
ATOM    439  CA  ASN    31      46.640  38.020  53.860  0.00  0.00           C  
ATOM    440  C   ASN    31      45.270  38.570  54.190  0.00  0.00           C  
ATOM    441  O   ASN    31      45.120  39.790  54.090  0.00  0.00           O  
ATOM    442  CB  ASN    31      47.680  38.450  54.860  0.00  0.00           C  
ATOM    443  CG  ASN    31      48.990  37.610  54.750  0.00  0.00           C  
ATOM    444  ND2 ASN    31      49.960  37.920  55.570  0.00  0.00           N  
ATOM    445  OD1 ASN    31      49.070  36.550  54.110  0.00  0.00           O  
ATOM    446  HN  ASN    31      47.920  39.050  52.620  0.00  0.00           H  
ATOM    447  HA  ASN    31      46.590  36.960  54.070  0.00  0.00           H  
ATOM    448  HB1 ASN    31      47.830  39.550  54.760  0.00  0.00           H  
ATOM    449  HB2 ASN    31      47.310  38.260  55.880  0.00  0.00           H  
ATOM    450 HD21 ASN    31      49.890  38.730  56.160  0.00  0.00           H  
ATOM    451 HD22 ASN    31      50.790  37.390  55.420  0.00  0.00           H  
ATOM    452  N   VAL    32      44.290  37.710  54.580  0.00  0.00           N  
ATOM    453  CA  VAL    32      42.950  38.140  54.990  0.00  0.00           C  
ATOM    454  C   VAL    32      42.890  39.120  56.150  0.00  0.00           C  
ATOM    455  O   VAL    32      42.120  40.100  56.190  0.00  0.00           O  
ATOM    456  CB  VAL    32      42.040  36.940  55.250  0.00  0.00           C  
ATOM    457  CG1 VAL    32      42.430  36.020  56.450  0.00  0.00           C  
ATOM    458  CG2 VAL    32      40.530  37.180  55.220  0.00  0.00           C  
ATOM    459  HN  VAL    32      44.370  36.720  54.680  0.00  0.00           H  
ATOM    460  HA  VAL    32      42.500  38.650  54.160  0.00  0.00           H  
ATOM    461  HB  VAL    32      42.260  36.350  54.330  0.00  0.00           H  
ATOM    462 HG11 VAL    32      41.830  35.080  56.420  0.00  0.00           H  
ATOM    463 HG12 VAL    32      43.500  35.730  56.480  0.00  0.00           H  
ATOM    464 HG13 VAL    32      42.220  36.610  57.370  0.00  0.00           H  
ATOM    465 HG21 VAL    32      40.210  37.550  56.220  0.00  0.00           H  
ATOM    466 HG22 VAL    32      40.240  37.830  54.370  0.00  0.00           H  
ATOM    467 HG23 VAL    32      40.020  36.200  55.100  0.00  0.00           H  
ATOM    468  N   GLY    33      43.840  38.920  57.080  0.00  0.00           N  
ATOM    469  CA  GLY    33      44.220  39.980  58.060  0.00  0.00           C  
ATOM    470  C   GLY    33      43.510  40.050  59.350  0.00  0.00           C  
ATOM    471  O   GLY    33      43.540  41.060  60.060  0.00  0.00           O  
ATOM    472  HN  GLY    33      44.410  38.100  57.000  0.00  0.00           H  
ATOM    473  HA1 GLY    33      45.280  39.910  58.260  0.00  0.00           H  
ATOM    474  HA2 GLY    33      44.010  40.950  57.640  0.00  0.00           H  
ATOM    475  N   SER    34      42.900  38.940  59.850  0.00  0.00           N  
ATOM    476  CA  SER    34      42.200  38.870  61.100  0.00  0.00           C  
ATOM    477  C   SER    34      43.070  38.240  62.130  0.00  0.00           C  
ATOM    478  O   SER    34      42.670  37.980  63.270  0.00  0.00           O  
ATOM    479  CB  SER    34      41.000  37.930  60.890  0.00  0.00           C  
ATOM    480  OG  SER    34      40.120  38.420  59.890  0.00  0.00           O  
ATOM    481  HN  SER    34      42.950  38.100  59.310  0.00  0.00           H  
ATOM    482  HA  SER    34      41.940  39.830  61.520  0.00  0.00           H  
ATOM    483  HB1 SER    34      41.430  36.980  60.510  0.00  0.00           H  
ATOM    484  HB2 SER    34      40.450  37.730  61.830  0.00  0.00           H  
ATOM    485  HG1 SER    34      40.010  39.360  60.040  0.00  0.00           H  
ATOM    486  N   ASN    35      44.370  37.860  61.830  0.00  0.00           N  
ATOM    487  CA  ASN    35      45.120  37.010  62.680  0.00  0.00           C  
ATOM    488  C   ASN    35      46.600  37.180  62.350  0.00  0.00           C  
ATOM    489  O   ASN    35      46.940  37.930  61.440  0.00  0.00           O  
ATOM    490  CB  ASN    35      44.770  35.440  62.640  0.00  0.00           C  
ATOM    491  CG  ASN    35      43.420  35.100  63.300  0.00  0.00           C  
ATOM    492  ND2 ASN    35      43.370  35.190  64.660  0.00  0.00           N  
ATOM    493  OD1 ASN    35      42.340  34.830  62.710  0.00  0.00           O  
ATOM    494  HN  ASN    35      44.610  38.080  60.890  0.00  0.00           H  
ATOM    495  HA  ASN    35      45.140  37.430  63.670  0.00  0.00           H  
ATOM    496  HB1 ASN    35      44.920  34.910  61.680  0.00  0.00           H  
ATOM    497  HB2 ASN    35      45.550  34.960  63.280  0.00  0.00           H  
ATOM    498 HD21 ASN    35      44.090  35.540  65.260  0.00  0.00           H  
ATOM    499 HD22 ASN    35      42.520  35.020  65.170  0.00  0.00           H  
ATOM    500  N   THR    36      47.500  36.600  63.240  0.00  0.00           N  
ATOM    501  CA  THR    36      48.980  36.670  63.210  0.00  0.00           C  
ATOM    502  C   THR    36      49.360  35.730  62.080  0.00  0.00           C  
ATOM    503  O   THR    36      48.560  34.770  61.730  0.00  0.00           O  
ATOM    504  CB  THR    36      49.780  36.320  64.430  0.00  0.00           C  
ATOM    505  CG2 THR    36      49.790  34.810  64.830  0.00  0.00           C  
ATOM    506  OG1 THR    36      51.140  36.740  64.360  0.00  0.00           O  
ATOM    507  HN  THR    36      47.120  36.120  64.020  0.00  0.00           H  
ATOM    508  HA  THR    36      49.200  37.660  62.830  0.00  0.00           H  
ATOM    509  HB  THR    36      49.370  36.800  65.340  0.00  0.00           H  
ATOM    510  HG1 THR    36      51.050  37.690  64.490  0.00  0.00           H  
ATOM    511 HG21 THR    36      50.360  34.630  65.760  0.00  0.00           H  
ATOM    512 HG22 THR    36      48.800  34.340  65.030  0.00  0.00           H  
ATOM    513 HG23 THR    36      50.360  34.140  64.140  0.00  0.00           H  
ATOM    514  N   TYR    37      50.520  35.940  61.480  0.00  0.00           N  
ATOM    515  CA  TYR    37      51.060  35.150  60.400  0.00  0.00           C  
ATOM    516  C   TYR    37      52.490  34.590  60.830  0.00  0.00           C  
ATOM    517  CB  TYR    37      51.180  36.030  59.070  0.00  0.00           C  
ATOM    518  CG  TYR    37      49.750  36.180  58.500  0.00  0.00           C  
ATOM    519  CD1 TYR    37      48.860  37.200  58.990  0.00  0.00           C  
ATOM    520  CD2 TYR    37      49.290  35.310  57.510  0.00  0.00           C  
ATOM    521  CE1 TYR    37      47.550  37.210  58.480  0.00  0.00           C  
ATOM    522  CE2 TYR    37      47.930  35.310  57.190  0.00  0.00           C  
ATOM    523  CZ  TYR    37      47.090  36.350  57.620  0.00  0.00           C  
ATOM    524  OH  TYR    37      45.750  36.420  57.040  0.00  0.00           O  
ATOM    525  OT1 TYR    37      52.670  33.350  60.830  0.00  0.00           O  
ATOM    526  OT2 TYR    37      53.340  35.430  61.230  0.00  0.00           O  
ATOM    527  HN  TYR    37      51.240  36.590  61.710  0.00  0.00           H  
ATOM    528  HA  TYR    37      50.480  34.260  60.160  0.00  0.00           H  
ATOM    529  HB1 TYR    37      51.490  37.080  59.270  0.00  0.00           H  
ATOM    530  HB2 TYR    37      51.790  35.560  58.270  0.00  0.00           H  
ATOM    531  HD1 TYR    37      49.260  38.000  59.600  0.00  0.00           H  
ATOM    532  HD2 TYR    37      49.890  34.470  57.160  0.00  0.00           H  
ATOM    533  HE1 TYR    37      46.950  38.060  58.770  0.00  0.00           H  
ATOM    534  HE2 TYR    37      47.690  34.600  56.410  0.00  0.00           H  
ATOM    535  HH  TYR    37      45.760  35.650  56.480  0.00  0.00           H  
TER   
ENDMDL
MODEL        9
ATOM      1  N   LYS     1      29.360  51.410  18.380  0.00  0.00           N  
ATOM      2  CA  LYS     1      30.390  51.030  19.360  0.00  0.00           C  
ATOM      3  C   LYS     1      29.820  50.120  20.430  0.00  0.00           C  
ATOM      4  O   LYS     1      28.600  50.080  20.740  0.00  0.00           O  
ATOM      5  CB  LYS     1      31.120  52.270  20.000  0.00  0.00           C  
ATOM      6  CG  LYS     1      32.550  51.930  20.280  0.00  0.00           C  
ATOM      7  CD  LYS     1      33.340  53.110  20.920  0.00  0.00           C  
ATOM      8  CE  LYS     1      32.810  53.660  22.250  0.00  0.00           C  
ATOM      9  NZ  LYS     1      33.580  54.800  22.930  0.00  0.00           N1+
ATOM     10  HA  LYS     1      31.180  50.450  18.910  0.00  0.00           H  
ATOM     11  HB1 LYS     1      31.020  53.070  19.230  0.00  0.00           H  
ATOM     12  HB2 LYS     1      30.560  52.630  20.890  0.00  0.00           H  
ATOM     13  HG1 LYS     1      32.710  51.080  20.980  0.00  0.00           H  
ATOM     14  HG2 LYS     1      33.140  51.740  19.360  0.00  0.00           H  
ATOM     15  HD1 LYS     1      34.440  52.960  20.890  0.00  0.00           H  
ATOM     16  HD2 LYS     1      33.340  53.950  20.190  0.00  0.00           H  
ATOM     17  HE1 LYS     1      31.750  53.980  22.250  0.00  0.00           H  
ATOM     18  HE2 LYS     1      32.950  52.790  22.930  0.00  0.00           H  
ATOM     19  HZ1 LYS     1      34.580  54.530  23.020  0.00  0.00           H  
ATOM     20  HZ2 LYS     1      33.540  55.670  22.370  0.00  0.00           H  
ATOM     21  HZ3 LYS     1      33.090  54.890  23.840  0.00  0.00           H  
ATOM     22  H1  LYS     1      28.870  50.590  17.950  0.00  0.00           H  
ATOM     23  H2  LYS     1      28.540  51.830  18.870  0.00  0.00           H  
ATOM     24  H3  LYS     1      29.710  52.040  17.630  0.00  0.00           H  
ATOM     25  N   CYS     2      30.640  49.210  20.940  0.00  0.00           N  
ATOM     26  CA  CYS     2      30.440  48.530  22.160  0.00  0.00           C  
ATOM     27  C   CYS     2      30.590  49.430  23.410  0.00  0.00           C  
ATOM     28  O   CYS     2      31.290  50.430  23.380  0.00  0.00           O  
ATOM     29  CB  CYS     2      31.460  47.380  22.310  0.00  0.00           C  
ATOM     30  SG  CYS     2      30.890  45.990  21.240  0.00  0.00           S  
ATOM     31  HN  CYS     2      31.570  49.040  20.620  0.00  0.00           H  
ATOM     32  HA  CYS     2      29.420  48.170  22.180  0.00  0.00           H  
ATOM     33  HB1 CYS     2      32.530  47.620  22.090  0.00  0.00           H  
ATOM     34  HB2 CYS     2      31.420  47.070  23.380  0.00  0.00           H  
ATOM     35  N   ASN     3      29.900  49.000  24.470  0.00  0.00           N  
ATOM     36  CA  ASN     3      30.140  49.620  25.780  0.00  0.00           C  
ATOM     37  C   ASN     3      30.080  48.670  26.900  0.00  0.00           C  
ATOM     38  O   ASN     3      30.720  48.930  27.900  0.00  0.00           O  
ATOM     39  CB  ASN     3      29.200  50.780  26.260  0.00  0.00           C  
ATOM     40  CG  ASN     3      29.460  52.040  25.440  0.00  0.00           C  
ATOM     41  ND2 ASN     3      30.590  52.780  25.700  0.00  0.00           N  
ATOM     42  OD1 ASN     3      28.660  52.360  24.580  0.00  0.00           O  
ATOM     43  HN  ASN     3      29.250  48.250  24.410  0.00  0.00           H  
ATOM     44  HA  ASN     3      31.160  49.970  25.790  0.00  0.00           H  
ATOM     45  HB1 ASN     3      28.170  50.590  25.920  0.00  0.00           H  
ATOM     46  HB2 ASN     3      29.180  50.980  27.360  0.00  0.00           H  
ATOM     47 HD21 ASN     3      31.210  52.520  26.450  0.00  0.00           H  
ATOM     48 HD22 ASN     3      30.690  53.720  25.380  0.00  0.00           H  
ATOM     49  N   THR     4      29.410  47.490  26.710  0.00  0.00           N  
ATOM     50  CA  THR     4      29.560  46.320  27.570  0.00  0.00           C  
ATOM     51  C   THR     4      31.050  45.870  27.700  0.00  0.00           C  
ATOM     52  O   THR     4      31.710  45.930  26.650  0.00  0.00           O  
ATOM     53  CB  THR     4      28.610  45.210  27.170  0.00  0.00           C  
ATOM     54  CG2 THR     4      29.060  44.370  26.010  0.00  0.00           C  
ATOM     55  OG1 THR     4      28.340  44.250  28.230  0.00  0.00           O  
ATOM     56  HN  THR     4      28.720  47.410  26.000  0.00  0.00           H  
ATOM     57  HA  THR     4      29.290  46.620  28.570  0.00  0.00           H  
ATOM     58  HB  THR     4      27.620  45.640  26.880  0.00  0.00           H  
ATOM     59  HG1 THR     4      27.470  43.880  28.090  0.00  0.00           H  
ATOM     60 HG21 THR     4      29.950  43.750  26.280  0.00  0.00           H  
ATOM     61 HG22 THR     4      28.220  43.730  25.660  0.00  0.00           H  
ATOM     62 HG23 THR     4      29.370  45.070  25.210  0.00  0.00           H  
ATOM     63  N   ALA     5      31.550  45.500  28.880  0.00  0.00           N  
ATOM     64  CA  ALA     5      32.940  45.210  29.140  0.00  0.00           C  
ATOM     65  C   ALA     5      33.550  44.110  28.320  0.00  0.00           C  
ATOM     66  O   ALA     5      34.650  44.300  27.810  0.00  0.00           O  
ATOM     67  CB  ALA     5      33.120  44.850  30.660  0.00  0.00           C  
ATOM     68  HN  ALA     5      30.910  45.470  29.650  0.00  0.00           H  
ATOM     69  HA  ALA     5      33.520  46.090  28.920  0.00  0.00           H  
ATOM     70  HB1 ALA     5      32.840  45.710  31.300  0.00  0.00           H  
ATOM     71  HB2 ALA     5      32.340  44.080  30.840  0.00  0.00           H  
ATOM     72  HB3 ALA     5      34.170  44.560  30.870  0.00  0.00           H  
ATOM     73  N   THR     6      33.000  42.910  28.100  0.00  0.00           N  
ATOM     74  CA  THR     6      33.590  41.790  27.270  0.00  0.00           C  
ATOM     75  C   THR     6      33.990  42.220  25.870  0.00  0.00           C  
ATOM     76  O   THR     6      35.190  42.150  25.510  0.00  0.00           O  
ATOM     77  CB  THR     6      32.760  40.520  27.260  0.00  0.00           C  
ATOM     78  CG2 THR     6      32.720  39.860  28.670  0.00  0.00           C  
ATOM     79  OG1 THR     6      31.410  40.760  26.900  0.00  0.00           O  
ATOM     80  HN  THR     6      32.080  42.680  28.410  0.00  0.00           H  
ATOM     81  HA  THR     6      34.490  41.490  27.780  0.00  0.00           H  
ATOM     82  HB  THR     6      33.180  39.750  26.580  0.00  0.00           H  
ATOM     83  HG1 THR     6      31.200  41.340  27.630  0.00  0.00           H  
ATOM     84 HG21 THR     6      32.510  40.650  29.430  0.00  0.00           H  
ATOM     85 HG22 THR     6      31.920  39.090  28.700  0.00  0.00           H  
ATOM     86 HG23 THR     6      33.660  39.360  28.990  0.00  0.00           H  
ATOM     87  N   CYS     7      33.060  42.820  25.060  0.00  0.00           N  
ATOM     88  CA  CYS     7      33.360  43.530  23.840  0.00  0.00           C  
ATOM     89  C   CYS     7      34.280  44.740  23.910  0.00  0.00           C  
ATOM     90  O   CYS     7      35.240  44.910  23.140  0.00  0.00           O  
ATOM     91  CB  CYS     7      32.040  43.970  23.150  0.00  0.00           C  
ATOM     92  SG  CYS     7      32.320  44.600  21.470  0.00  0.00           S  
ATOM     93  HN  CYS     7      32.090  42.610  25.190  0.00  0.00           H  
ATOM     94  HA  CYS     7      33.760  42.730  23.230  0.00  0.00           H  
ATOM     95  HB1 CYS     7      31.360  43.100  23.110  0.00  0.00           H  
ATOM     96  HB2 CYS     7      31.500  44.690  23.810  0.00  0.00           H  
ATOM     97  N   ALA     8      34.140  45.720  24.890  0.00  0.00           N  
ATOM     98  CA  ALA     8      34.970  46.920  25.010  0.00  0.00           C  
ATOM     99  C   ALA     8      36.460  46.540  25.300  0.00  0.00           C  
ATOM    100  O   ALA     8      37.410  47.110  24.790  0.00  0.00           O  
ATOM    101  CB  ALA     8      34.360  47.800  26.130  0.00  0.00           C  
ATOM    102  HN  ALA     8      33.360  45.640  25.510  0.00  0.00           H  
ATOM    103  HA  ALA     8      35.010  47.430  24.060  0.00  0.00           H  
ATOM    104  HB1 ALA     8      33.350  48.230  25.920  0.00  0.00           H  
ATOM    105  HB2 ALA     8      34.340  47.310  27.130  0.00  0.00           H  
ATOM    106  HB3 ALA     8      35.030  48.670  26.300  0.00  0.00           H  
ATOM    107  N   THR     9      36.680  45.530  26.160  0.00  0.00           N  
ATOM    108  CA  THR     9      37.940  44.860  26.520  0.00  0.00           C  
ATOM    109  C   THR     9      38.640  43.980  25.430  0.00  0.00           C  
ATOM    110  O   THR     9      39.830  43.940  25.230  0.00  0.00           O  
ATOM    111  CB  THR     9      37.760  44.010  27.790  0.00  0.00           C  
ATOM    112  CG2 THR     9      37.510  44.940  29.020  0.00  0.00           C  
ATOM    113  OG1 THR     9      36.930  42.850  27.680  0.00  0.00           O  
ATOM    114  HN  THR     9      35.860  45.190  26.610  0.00  0.00           H  
ATOM    115  HA  THR     9      38.600  45.640  26.860  0.00  0.00           H  
ATOM    116  HB  THR     9      38.750  43.550  28.020  0.00  0.00           H  
ATOM    117  HG1 THR     9      36.140  43.000  27.150  0.00  0.00           H  
ATOM    118 HG21 THR     9      37.650  44.320  29.930  0.00  0.00           H  
ATOM    119 HG22 THR     9      38.170  45.820  29.140  0.00  0.00           H  
ATOM    120 HG23 THR     9      36.470  45.330  28.900  0.00  0.00           H  
ATOM    121  N   GLN    10      37.900  43.310  24.530  0.00  0.00           N  
ATOM    122  CA  GLN    10      38.400  42.800  23.240  0.00  0.00           C  
ATOM    123  C   GLN    10      38.880  43.870  22.250  0.00  0.00           C  
ATOM    124  O   GLN    10      40.030  43.850  21.720  0.00  0.00           O  
ATOM    125  CB  GLN    10      37.250  41.980  22.620  0.00  0.00           C  
ATOM    126  CG  GLN    10      36.970  40.710  23.370  0.00  0.00           C  
ATOM    127  CD  GLN    10      38.100  39.670  23.390  0.00  0.00           C  
ATOM    128  NE2 GLN    10      38.090  38.810  24.380  0.00  0.00           N  
ATOM    129  OE1 GLN    10      38.970  39.720  22.500  0.00  0.00           O  
ATOM    130  HN  GLN    10      36.940  43.040  24.630  0.00  0.00           H  
ATOM    131  HA  GLN    10      39.260  42.170  23.410  0.00  0.00           H  
ATOM    132  HB1 GLN    10      36.390  42.670  22.460  0.00  0.00           H  
ATOM    133  HB2 GLN    10      37.590  41.740  21.590  0.00  0.00           H  
ATOM    134  HG1 GLN    10      36.930  40.930  24.460  0.00  0.00           H  
ATOM    135  HG2 GLN    10      35.980  40.310  23.060  0.00  0.00           H  
ATOM    136 HE21 GLN    10      37.490  38.840  25.170  0.00  0.00           H  
ATOM    137 HE22 GLN    10      38.780  38.090  24.440  0.00  0.00           H  
ATOM    138  N   ARG    11      38.090  44.950  22.060  0.00  0.00           N  
ATOM    139  CA  ARG    11      38.540  46.120  21.300  0.00  0.00           C  
ATOM    140  C   ARG    11      39.780  46.770  21.930  0.00  0.00           C  
ATOM    141  O   ARG    11      40.670  47.160  21.280  0.00  0.00           O  
ATOM    142  CB  ARG    11      37.360  47.130  21.190  0.00  0.00           C  
ATOM    143  CG  ARG    11      36.040  46.670  20.510  0.00  0.00           C  
ATOM    144  CD  ARG    11      35.850  46.650  18.990  0.00  0.00           C  
ATOM    145  NE  ARG    11      36.410  45.380  18.460  0.00  0.00           N  
ATOM    146  CZ  ARG    11      36.050  44.170  18.870  0.00  0.00           C  
ATOM    147  NH1 ARG    11      34.790  43.930  19.280  0.00  0.00           N1+
ATOM    148  NH2 ARG    11      36.950  43.170  18.860  0.00  0.00           N  
ATOM    149  HN  ARG    11      37.240  45.080  22.560  0.00  0.00           H  
ATOM    150  HA  ARG    11      38.810  45.720  20.330  0.00  0.00           H  
ATOM    151  HB1 ARG    11      37.130  47.580  22.180  0.00  0.00           H  
ATOM    152  HB2 ARG    11      37.730  47.930  20.510  0.00  0.00           H  
ATOM    153  HG1 ARG    11      35.580  45.800  21.030  0.00  0.00           H  
ATOM    154  HG2 ARG    11      35.390  47.470  20.920  0.00  0.00           H  
ATOM    155  HD1 ARG    11      34.810  46.750  18.620  0.00  0.00           H  
ATOM    156  HD2 ARG    11      36.480  47.480  18.590  0.00  0.00           H  
ATOM    157  HE  ARG    11      37.360  45.350  18.140  0.00  0.00           H  
ATOM    158 HH11 ARG    11      34.190  44.730  19.250  0.00  0.00           H  
ATOM    159 HH12 ARG    11      34.590  43.060  19.740  0.00  0.00           H  
ATOM    160 HH21 ARG    11      37.920  43.220  18.600  0.00  0.00           H  
ATOM    161 HH22 ARG    11      36.600  42.240  18.980  0.00  0.00           H  
ATOM    162  N   LEU    12      39.790  46.880  23.300  0.00  0.00           N  
ATOM    163  CA  LEU    12      40.960  47.390  23.930  0.00  0.00           C  
ATOM    164  C   LEU    12      42.260  46.550  23.670  0.00  0.00           C  
ATOM    165  O   LEU    12      43.310  47.080  23.280  0.00  0.00           O  
ATOM    166  CB  LEU    12      40.770  47.520  25.460  0.00  0.00           C  
ATOM    167  CG  LEU    12      40.090  48.860  25.770  0.00  0.00           C  
ATOM    168  CD1 LEU    12      39.570  48.610  27.190  0.00  0.00           C  
ATOM    169  CD2 LEU    12      41.050  49.990  25.690  0.00  0.00           C  
ATOM    170  HN  LEU    12      39.020  46.780  23.910  0.00  0.00           H  
ATOM    171  HA  LEU    12      41.190  48.390  23.620  0.00  0.00           H  
ATOM    172  HB1 LEU    12      40.220  46.640  25.850  0.00  0.00           H  
ATOM    173  HB2 LEU    12      41.760  47.540  25.970  0.00  0.00           H  
ATOM    174  HG  LEU    12      39.210  49.050  25.130  0.00  0.00           H  
ATOM    175 HD11 LEU    12      40.470  48.370  27.810  0.00  0.00           H  
ATOM    176 HD12 LEU    12      39.110  49.490  27.680  0.00  0.00           H  
ATOM    177 HD13 LEU    12      38.970  47.680  27.310  0.00  0.00           H  
ATOM    178 HD21 LEU    12      40.590  50.890  26.140  0.00  0.00           H  
ATOM    179 HD22 LEU    12      41.970  49.820  26.300  0.00  0.00           H  
ATOM    180 HD23 LEU    12      41.370  50.180  24.640  0.00  0.00           H  
ATOM    181  N   ALA    13      42.170  45.250  23.710  0.00  0.00           N  
ATOM    182  CA  ALA    13      43.310  44.280  23.350  0.00  0.00           C  
ATOM    183  C   ALA    13      43.750  44.340  21.890  0.00  0.00           C  
ATOM    184  O   ALA    13      44.950  44.430  21.550  0.00  0.00           O  
ATOM    185  CB  ALA    13      42.780  42.890  23.760  0.00  0.00           C  
ATOM    186  HN  ALA    13      41.340  44.830  24.070  0.00  0.00           H  
ATOM    187  HA  ALA    13      44.170  44.570  23.940  0.00  0.00           H  
ATOM    188  HB1 ALA    13      43.000  42.740  24.840  0.00  0.00           H  
ATOM    189  HB2 ALA    13      41.730  42.640  23.520  0.00  0.00           H  
ATOM    190  HB3 ALA    13      43.390  42.080  23.290  0.00  0.00           H  
ATOM    191  N   ASN    14      42.780  44.340  20.900  0.00  0.00           N  
ATOM    192  CA  ASN    14      42.960  44.500  19.470  0.00  0.00           C  
ATOM    193  C   ASN    14      43.520  45.860  19.050  0.00  0.00           C  
ATOM    194  O   ASN    14      44.370  45.940  18.170  0.00  0.00           O  
ATOM    195  CB  ASN    14      41.600  44.320  18.670  0.00  0.00           C  
ATOM    196  CG  ASN    14      40.920  42.960  18.820  0.00  0.00           C  
ATOM    197  ND2 ASN    14      41.650  41.950  19.230  0.00  0.00           N  
ATOM    198  OD1 ASN    14      39.680  42.910  18.600  0.00  0.00           O  
ATOM    199  HN  ASN    14      41.820  44.310  21.150  0.00  0.00           H  
ATOM    200  HA  ASN    14      43.690  43.820  19.060  0.00  0.00           H  
ATOM    201  HB1 ASN    14      40.850  45.010  19.120  0.00  0.00           H  
ATOM    202  HB2 ASN    14      41.720  44.540  17.590  0.00  0.00           H  
ATOM    203 HD21 ASN    14      42.650  42.010  19.220  0.00  0.00           H  
ATOM    204 HD22 ASN    14      41.200  41.100  19.520  0.00  0.00           H  
ATOM    205  N   PHE    15      43.070  47.010  19.690  0.00  0.00           N  
ATOM    206  CA  PHE    15      43.630  48.280  19.480  0.00  0.00           C  
ATOM    207  C   PHE    15      44.980  48.520  20.120  0.00  0.00           C  
ATOM    208  O   PHE    15      45.800  49.280  19.620  0.00  0.00           O  
ATOM    209  CB  PHE    15      42.630  49.340  19.980  0.00  0.00           C  
ATOM    210  CG  PHE    15      41.260  49.480  19.280  0.00  0.00           C  
ATOM    211  CD1 PHE    15      40.880  48.710  18.130  0.00  0.00           C  
ATOM    212  CD2 PHE    15      40.190  50.180  19.800  0.00  0.00           C  
ATOM    213  CE1 PHE    15      39.630  48.710  17.560  0.00  0.00           C  
ATOM    214  CE2 PHE    15      38.900  50.150  19.370  0.00  0.00           C  
ATOM    215  CZ  PHE    15      38.650  49.470  18.150  0.00  0.00           C  
ATOM    216  HN  PHE    15      42.220  46.990  20.220  0.00  0.00           H  
ATOM    217  HA  PHE    15      43.850  48.500  18.440  0.00  0.00           H  
ATOM    218  HB1 PHE    15      42.460  49.140  21.060  0.00  0.00           H  
ATOM    219  HB2 PHE    15      43.050  50.370  19.920  0.00  0.00           H  
ATOM    220  HD1 PHE    15      41.640  48.090  17.680  0.00  0.00           H  
ATOM    221  HD2 PHE    15      40.450  50.860  20.610  0.00  0.00           H  
ATOM    222  HE1 PHE    15      39.390  48.180  16.650  0.00  0.00           H  
ATOM    223  HE2 PHE    15      38.090  50.650  19.870  0.00  0.00           H  
ATOM    224  HZ  PHE    15      37.700  49.570  17.630  0.00  0.00           H  
ATOM    225  N   LEU    16      45.320  47.730  21.150  0.00  0.00           N  
ATOM    226  CA  LEU    16      46.660  47.460  21.430  0.00  0.00           C  
ATOM    227  C   LEU    16      47.340  48.570  22.270  0.00  0.00           C  
ATOM    228  O   LEU    16      48.410  49.100  22.030  0.00  0.00           O  
ATOM    229  CB  LEU    16      47.520  46.870  20.250  0.00  0.00           C  
ATOM    230  CG  LEU    16      49.020  46.550  20.470  0.00  0.00           C  
ATOM    231  CD1 LEU    16      49.200  45.650  21.640  0.00  0.00           C  
ATOM    232  CD2 LEU    16      49.630  45.820  19.240  0.00  0.00           C  
ATOM    233  HN  LEU    16      44.710  47.090  21.610  0.00  0.00           H  
ATOM    234  HA  LEU    16      46.610  46.640  22.140  0.00  0.00           H  
ATOM    235  HB1 LEU    16      47.100  45.870  20.010  0.00  0.00           H  
ATOM    236  HB2 LEU    16      47.360  47.520  19.360  0.00  0.00           H  
ATOM    237  HG  LEU    16      49.630  47.470  20.610  0.00  0.00           H  
ATOM    238 HD11 LEU    16      48.800  46.130  22.550  0.00  0.00           H  
ATOM    239 HD12 LEU    16      48.620  44.720  21.450  0.00  0.00           H  
ATOM    240 HD13 LEU    16      50.280  45.460  21.820  0.00  0.00           H  
ATOM    241 HD21 LEU    16      49.320  46.300  18.290  0.00  0.00           H  
ATOM    242 HD22 LEU    16      50.740  45.810  19.250  0.00  0.00           H  
ATOM    243 HD23 LEU    16      49.350  44.740  19.270  0.00  0.00           H  
ATOM    244  N   VAL    17      46.570  49.090  23.350  0.00  0.00           N  
ATOM    245  CA  VAL    17      46.900  50.270  24.070  0.00  0.00           C  
ATOM    246  C   VAL    17      47.890  50.090  25.230  0.00  0.00           C  
ATOM    247  O   VAL    17      47.780  49.030  25.900  0.00  0.00           O  
ATOM    248  CB  VAL    17      45.610  50.950  24.510  0.00  0.00           C  
ATOM    249  CG1 VAL    17      44.810  50.220  25.650  0.00  0.00           C  
ATOM    250  CG2 VAL    17      45.870  52.370  25.010  0.00  0.00           C  
ATOM    251  HN  VAL    17      45.700  48.660  23.560  0.00  0.00           H  
ATOM    252  HA  VAL    17      47.250  50.980  23.340  0.00  0.00           H  
ATOM    253  HB  VAL    17      44.930  51.060  23.640  0.00  0.00           H  
ATOM    254 HG11 VAL    17      45.420  49.400  26.070  0.00  0.00           H  
ATOM    255 HG12 VAL    17      44.410  50.880  26.450  0.00  0.00           H  
ATOM    256 HG13 VAL    17      43.880  49.710  25.320  0.00  0.00           H  
ATOM    257 HG21 VAL    17      44.880  52.830  25.200  0.00  0.00           H  
ATOM    258 HG22 VAL    17      46.440  52.340  25.960  0.00  0.00           H  
ATOM    259 HG23 VAL    17      46.410  52.960  24.240  0.00  0.00           H  
ATOM    260  N   HIS    18      48.890  51.080  25.430  0.00  0.00           N  
ATOM    261  CA  HIS    18      49.940  50.880  26.430  0.00  0.00           C  
ATOM    262  C   HIS    18      49.660  50.900  27.890  0.00  0.00           C  
ATOM    263  O   HIS    18      48.810  51.680  28.360  0.00  0.00           O  
ATOM    264  CB  HIS    18      51.110  51.960  26.210  0.00  0.00           C  
ATOM    265  CG  HIS    18      52.250  51.790  27.180  0.00  0.00           C  
ATOM    266  CD2 HIS    18      52.770  52.610  28.180  0.00  0.00           C  
ATOM    267  ND1 HIS    18      53.010  50.680  27.120  0.00  0.00           N  
ATOM    268  CE1 HIS    18      54.050  50.740  28.000  0.00  0.00           C  
ATOM    269  NE2 HIS    18      53.920  51.940  28.700  0.00  0.00           N  
ATOM    270  HN  HIS    18      48.870  51.930  24.900  0.00  0.00           H  
ATOM    271  HA  HIS    18      50.390  49.960  26.100  0.00  0.00           H  
ATOM    272  HB1 HIS    18      51.450  51.860  25.160  0.00  0.00           H  
ATOM    273  HB2 HIS    18      50.750  53.000  26.380  0.00  0.00           H  
ATOM    274  HD2 HIS    18      52.530  53.630  28.450  0.00  0.00           H  
ATOM    275  HE1 HIS    18      54.890  50.090  28.210  0.00  0.00           H  
ATOM    276  HE2 HIS    18      54.540  52.430  29.310  0.00  0.00           H  
ATOM    277  N   SER    19      50.350  50.140  28.710  0.00  0.00           N  
ATOM    278  CA  SER    19      50.270  50.270  30.150  0.00  0.00           C  
ATOM    279  C   SER    19      51.660  49.870  30.740  0.00  0.00           C  
ATOM    280  O   SER    19      52.360  48.930  30.210  0.00  0.00           O  
ATOM    281  CB  SER    19      49.130  49.440  30.730  0.00  0.00           C  
ATOM    282  OG  SER    19      49.110  49.580  32.110  0.00  0.00           O  
ATOM    283  HN  SER    19      51.100  49.570  28.360  0.00  0.00           H  
ATOM    284  HA  SER    19      50.290  51.350  30.270  0.00  0.00           H  
ATOM    285  HB1 SER    19      48.120  49.720  30.360  0.00  0.00           H  
ATOM    286  HB2 SER    19      49.210  48.380  30.420  0.00  0.00           H  
ATOM    287  HG1 SER    19      49.210  50.520  32.290  0.00  0.00           H  
ATOM    288  N   SER    20      52.170  50.490  31.830  0.00  0.00           N  
ATOM    289  CA  SER    20      53.390  49.950  32.460  0.00  0.00           C  
ATOM    290  C   SER    20      53.170  48.790  33.350  0.00  0.00           C  
ATOM    291  O   SER    20      54.150  48.040  33.540  0.00  0.00           O  
ATOM    292  CB  SER    20      54.130  51.070  33.190  0.00  0.00           C  
ATOM    293  OG  SER    20      53.210  51.950  33.890  0.00  0.00           O  
ATOM    294  HN  SER    20      51.710  51.210  32.350  0.00  0.00           H  
ATOM    295  HA  SER    20      54.150  49.630  31.770  0.00  0.00           H  
ATOM    296  HB1 SER    20      54.940  50.690  33.840  0.00  0.00           H  
ATOM    297  HB2 SER    20      54.650  51.730  32.460  0.00  0.00           H  
ATOM    298  HG1 SER    20      53.800  52.650  34.170  0.00  0.00           H  
ATOM    299  N   ASN    21      51.990  48.590  33.920  0.00  0.00           N  
ATOM    300  CA  ASN    21      51.570  47.570  34.900  0.00  0.00           C  
ATOM    301  C   ASN    21      52.150  46.190  34.890  0.00  0.00           C  
ATOM    302  O   ASN    21      52.430  45.580  33.910  0.00  0.00           O  
ATOM    303  CB  ASN    21      49.980  47.440  34.970  0.00  0.00           C  
ATOM    304  CG  ASN    21      49.430  48.770  35.590  0.00  0.00           C  
ATOM    305  ND2 ASN    21      48.090  48.690  35.840  0.00  0.00           N  
ATOM    306  OD1 ASN    21      50.120  49.760  35.920  0.00  0.00           O  
ATOM    307  HN  ASN    21      51.220  49.210  33.760  0.00  0.00           H  
ATOM    308  HA  ASN    21      51.890  47.940  35.860  0.00  0.00           H  
ATOM    309  HB1 ASN    21      49.630  47.400  33.920  0.00  0.00           H  
ATOM    310  HB2 ASN    21      49.700  46.590  35.630  0.00  0.00           H  
ATOM    311 HD21 ASN    21      47.560  47.900  35.560  0.00  0.00           H  
ATOM    312 HD22 ASN    21      47.650  49.580  35.940  0.00  0.00           H  
ATOM    313  N   ASN    22      52.360  45.660  36.120  0.00  0.00           N  
ATOM    314  CA  ASN    22      52.670  44.230  36.300  0.00  0.00           C  
ATOM    315  C   ASN    22      51.500  43.350  35.870  0.00  0.00           C  
ATOM    316  O   ASN    22      50.330  43.640  36.180  0.00  0.00           O  
ATOM    317  CB  ASN    22      53.220  44.010  37.770  0.00  0.00           C  
ATOM    318  CG  ASN    22      53.760  42.630  38.050  0.00  0.00           C  
ATOM    319  ND2 ASN    22      54.400  42.410  39.260  0.00  0.00           N  
ATOM    320  OD1 ASN    22      53.670  41.710  37.320  0.00  0.00           O  
ATOM    321  HN  ASN    22      52.170  46.150  36.980  0.00  0.00           H  
ATOM    322  HA  ASN    22      53.430  43.910  35.600  0.00  0.00           H  
ATOM    323  HB1 ASN    22      54.050  44.740  37.890  0.00  0.00           H  
ATOM    324  HB2 ASN    22      52.390  44.310  38.440  0.00  0.00           H  
ATOM    325 HD21 ASN    22      54.430  43.150  39.930  0.00  0.00           H  
ATOM    326 HD22 ASN    22      54.810  41.520  39.430  0.00  0.00           H  
ATOM    327  N   PHE    23      51.810  42.290  35.080  0.00  0.00           N  
ATOM    328  CA  PHE    23      50.760  41.430  34.470  0.00  0.00           C  
ATOM    329  C   PHE    23      51.180  40.030  34.730  0.00  0.00           C  
ATOM    330  O   PHE    23      50.570  39.120  34.270  0.00  0.00           O  
ATOM    331  CB  PHE    23      50.680  41.590  32.920  0.00  0.00           C  
ATOM    332  CG  PHE    23      50.240  42.960  32.640  0.00  0.00           C  
ATOM    333  CD1 PHE    23      51.030  43.900  31.880  0.00  0.00           C  
ATOM    334  CD2 PHE    23      48.890  43.320  32.940  0.00  0.00           C  
ATOM    335  CE1 PHE    23      50.510  45.130  31.510  0.00  0.00           C  
ATOM    336  CE2 PHE    23      48.400  44.620  32.630  0.00  0.00           C  
ATOM    337  CZ  PHE    23      49.210  45.500  31.900  0.00  0.00           C  
ATOM    338  HN  PHE    23      52.710  42.100  34.700  0.00  0.00           H  
ATOM    339  HA  PHE    23      49.810  41.520  34.980  0.00  0.00           H  
ATOM    340  HB1 PHE    23      51.690  41.470  32.460  0.00  0.00           H  
ATOM    341  HB2 PHE    23      49.890  40.950  32.490  0.00  0.00           H  
ATOM    342  HD1 PHE    23      52.000  43.640  31.480  0.00  0.00           H  
ATOM    343  HD2 PHE    23      48.260  42.580  33.420  0.00  0.00           H  
ATOM    344  HE1 PHE    23      51.020  45.800  30.840  0.00  0.00           H  
ATOM    345  HE2 PHE    23      47.350  44.860  32.740  0.00  0.00           H  
ATOM    346  HZ  PHE    23      48.830  46.470  31.610  0.00  0.00           H  
ATOM    347  N   GLY    24      52.200  39.770  35.550  0.00  0.00           N  
ATOM    348  CA  GLY    24      52.830  38.580  35.990  0.00  0.00           C  
ATOM    349  C   GLY    24      51.880  37.590  36.600  0.00  0.00           C  
ATOM    350  O   GLY    24      50.760  37.840  36.990  0.00  0.00           O  
ATOM    351  HN  GLY    24      52.710  40.600  35.770  0.00  0.00           H  
ATOM    352  HA1 GLY    24      53.320  38.020  35.200  0.00  0.00           H  
ATOM    353  HA2 GLY    24      53.620  38.840  36.680  0.00  0.00           H  
ATOM    354  N   ALA    25      52.300  36.330  36.710  0.00  0.00           N  
ATOM    355  CA  ALA    25      51.530  35.340  37.410  0.00  0.00           C  
ATOM    356  C   ALA    25      51.570  35.470  38.920  0.00  0.00           C  
ATOM    357  O   ALA    25      52.670  35.500  39.540  0.00  0.00           O  
ATOM    358  CB  ALA    25      51.960  33.840  37.190  0.00  0.00           C  
ATOM    359  HN  ALA    25      53.220  36.050  36.450  0.00  0.00           H  
ATOM    360  HA  ALA    25      50.500  35.430  37.100  0.00  0.00           H  
ATOM    361  HB1 ALA    25      51.740  33.520  36.150  0.00  0.00           H  
ATOM    362  HB2 ALA    25      53.070  33.760  37.300  0.00  0.00           H  
ATOM    363  HB3 ALA    25      51.370  33.130  37.810  0.00  0.00           H  
ATOM    364  N   ILE    26      50.400  35.570  39.630  0.00  0.00           N  
ATOM    365  CA  ILE    26      50.400  36.050  41.040  0.00  0.00           C  
ATOM    366  C   ILE    26      50.760  34.960  42.050  0.00  0.00           C  
ATOM    367  O   ILE    26      50.240  33.860  42.020  0.00  0.00           O  
ATOM    368  CB  ILE    26      48.990  36.580  41.450  0.00  0.00           C  
ATOM    369  CG1 ILE    26      48.870  36.830  42.930  0.00  0.00           C  
ATOM    370  CG2 ILE    26      47.840  35.690  40.970  0.00  0.00           C  
ATOM    371  CD  ILE    26      49.860  37.890  43.480  0.00  0.00           C  
ATOM    372  HN  ILE    26      49.580  35.360  39.110  0.00  0.00           H  
ATOM    373  HA  ILE    26      51.120  36.840  41.180  0.00  0.00           H  
ATOM    374  HB  ILE    26      48.890  37.540  40.890  0.00  0.00           H  
ATOM    375 HG11 ILE    26      47.860  37.250  43.150  0.00  0.00           H  
ATOM    376 HG12 ILE    26      48.910  35.910  43.550  0.00  0.00           H  
ATOM    377 HG21 ILE    26      47.740  34.710  41.490  0.00  0.00           H  
ATOM    378 HG22 ILE    26      46.920  36.310  41.080  0.00  0.00           H  
ATOM    379 HG23 ILE    26      47.820  35.520  39.870  0.00  0.00           H  
ATOM    380  HD1 ILE    26      49.460  38.360  44.400  0.00  0.00           H  
ATOM    381  HD2 ILE    26      50.910  37.600  43.680  0.00  0.00           H  
ATOM    382  HD3 ILE    26      50.040  38.690  42.720  0.00  0.00           H  
ATOM    383  N   LEU    27      51.800  35.160  42.910  0.00  0.00           N  
ATOM    384  CA  LEU    27      52.250  34.230  43.940  0.00  0.00           C  
ATOM    385  C   LEU    27      52.600  34.950  45.220  0.00  0.00           C  
ATOM    386  O   LEU    27      53.170  34.390  46.170  0.00  0.00           O  
ATOM    387  CB  LEU    27      53.340  33.360  43.360  0.00  0.00           C  
ATOM    388  CG  LEU    27      53.910  32.140  44.000  0.00  0.00           C  
ATOM    389  CD1 LEU    27      52.760  31.250  44.560  0.00  0.00           C  
ATOM    390  CD2 LEU    27      54.700  31.280  43.050  0.00  0.00           C  
ATOM    391  HN  LEU    27      52.270  36.030  42.780  0.00  0.00           H  
ATOM    392  HA  LEU    27      51.480  33.490  44.110  0.00  0.00           H  
ATOM    393  HB1 LEU    27      52.990  32.970  42.380  0.00  0.00           H  
ATOM    394  HB2 LEU    27      54.130  34.050  43.010  0.00  0.00           H  
ATOM    395  HG  LEU    27      54.570  32.360  44.860  0.00  0.00           H  
ATOM    396 HD11 LEU    27      52.140  30.880  43.710  0.00  0.00           H  
ATOM    397 HD12 LEU    27      53.200  30.420  45.150  0.00  0.00           H  
ATOM    398 HD13 LEU    27      52.070  31.890  45.150  0.00  0.00           H  
ATOM    399 HD21 LEU    27      55.020  30.390  43.630  0.00  0.00           H  
ATOM    400 HD22 LEU    27      54.110  30.950  42.170  0.00  0.00           H  
ATOM    401 HD23 LEU    27      55.600  31.790  42.640  0.00  0.00           H  
ATOM    402  N   SER    28      52.390  36.270  45.260  0.00  0.00           N  
ATOM    403  CA  SER    28      52.640  37.120  46.390  0.00  0.00           C  
ATOM    404  C   SER    28      51.410  37.580  47.210  0.00  0.00           C  
ATOM    405  O   SER    28      51.450  38.520  47.980  0.00  0.00           O  
ATOM    406  CB  SER    28      53.520  38.280  46.050  0.00  0.00           C  
ATOM    407  OG  SER    28      53.120  39.010  44.940  0.00  0.00           O  
ATOM    408  HN  SER    28      51.880  36.730  44.540  0.00  0.00           H  
ATOM    409  HA  SER    28      53.220  36.620  47.150  0.00  0.00           H  
ATOM    410  HB1 SER    28      53.680  38.960  46.920  0.00  0.00           H  
ATOM    411  HB2 SER    28      54.530  37.820  45.970  0.00  0.00           H  
ATOM    412  HG1 SER    28      53.060  38.400  44.190  0.00  0.00           H  
ATOM    413  N   SER    29      50.220  36.850  47.020  0.00  0.00           N  
ATOM    414  CA  SER    29      48.960  37.160  47.670  0.00  0.00           C  
ATOM    415  C   SER    29      49.060  37.440  49.150  0.00  0.00           C  
ATOM    416  O   SER    29      49.700  36.810  49.970  0.00  0.00           O  
ATOM    417  CB  SER    29      47.800  36.150  47.390  0.00  0.00           C  
ATOM    418  OG  SER    29      47.860  35.880  46.050  0.00  0.00           O  
ATOM    419  HN  SER    29      50.240  36.040  46.450  0.00  0.00           H  
ATOM    420  HA  SER    29      48.700  38.090  47.180  0.00  0.00           H  
ATOM    421  HB1 SER    29      47.980  35.220  47.960  0.00  0.00           H  
ATOM    422  HB2 SER    29      46.800  36.480  47.760  0.00  0.00           H  
ATOM    423  HG1 SER    29      47.540  36.690  45.650  0.00  0.00           H  
ATOM    424  N   THR    30      48.420  38.530  49.560  0.00  0.00           N  
ATOM    425  CA  THR    30      48.430  39.070  50.970  0.00  0.00           C  
ATOM    426  C   THR    30      47.350  38.460  51.870  0.00  0.00           C  
ATOM    427  O   THR    30      46.230  38.210  51.520  0.00  0.00           O  
ATOM    428  CB  THR    30      48.540  40.620  50.950  0.00  0.00           C  
ATOM    429  CG2 THR    30      49.900  41.020  50.230  0.00  0.00           C  
ATOM    430  OG1 THR    30      47.440  41.180  50.190  0.00  0.00           O  
ATOM    431  HN  THR    30      47.910  39.050  48.880  0.00  0.00           H  
ATOM    432  HA  THR    30      49.340  38.750  51.450  0.00  0.00           H  
ATOM    433  HB  THR    30      48.480  41.040  51.980  0.00  0.00           H  
ATOM    434  HG1 THR    30      47.380  42.010  50.660  0.00  0.00           H  
ATOM    435 HG21 THR    30      50.750  40.570  50.790  0.00  0.00           H  
ATOM    436 HG22 THR    30      50.010  40.530  49.240  0.00  0.00           H  
ATOM    437 HG23 THR    30      50.060  42.120  50.240  0.00  0.00           H  
ATOM    438  N   ASN    31      47.620  38.380  53.220  0.00  0.00           N  
ATOM    439  CA  ASN    31      46.650  37.840  54.210  0.00  0.00           C  
ATOM    440  C   ASN    31      45.560  38.750  54.700  0.00  0.00           C  
ATOM    441  O   ASN    31      45.730  39.870  55.050  0.00  0.00           O  
ATOM    442  CB  ASN    31      47.380  37.240  55.470  0.00  0.00           C  
ATOM    443  CG  ASN    31      48.490  36.270  55.020  0.00  0.00           C  
ATOM    444  ND2 ASN    31      49.740  36.610  55.430  0.00  0.00           N  
ATOM    445  OD1 ASN    31      48.280  35.260  54.280  0.00  0.00           O  
ATOM    446  HN  ASN    31      48.490  38.790  53.500  0.00  0.00           H  
ATOM    447  HA  ASN    31      46.160  37.010  53.710  0.00  0.00           H  
ATOM    448  HB1 ASN    31      47.810  38.120  55.990  0.00  0.00           H  
ATOM    449  HB2 ASN    31      46.710  36.650  56.130  0.00  0.00           H  
ATOM    450 HD21 ASN    31      49.980  37.380  56.030  0.00  0.00           H  
ATOM    451 HD22 ASN    31      50.460  36.000  55.100  0.00  0.00           H  
ATOM    452  N   VAL    32      44.350  38.210  54.950  0.00  0.00           N  
ATOM    453  CA  VAL    32      43.250  38.840  55.720  0.00  0.00           C  
ATOM    454  C   VAL    32      43.580  38.830  57.230  0.00  0.00           C  
ATOM    455  O   VAL    32      43.240  39.720  58.020  0.00  0.00           O  
ATOM    456  CB  VAL    32      41.920  38.250  55.470  0.00  0.00           C  
ATOM    457  CG1 VAL    32      40.890  39.170  56.170  0.00  0.00           C  
ATOM    458  CG2 VAL    32      41.670  38.270  53.990  0.00  0.00           C  
ATOM    459  HN  VAL    32      44.190  37.250  54.710  0.00  0.00           H  
ATOM    460  HA  VAL    32      43.330  39.880  55.440  0.00  0.00           H  
ATOM    461  HB  VAL    32      41.880  37.190  55.790  0.00  0.00           H  
ATOM    462 HG11 VAL    32      39.880  38.810  55.870  0.00  0.00           H  
ATOM    463 HG12 VAL    32      41.050  39.070  57.260  0.00  0.00           H  
ATOM    464 HG13 VAL    32      41.070  40.230  55.910  0.00  0.00           H  
ATOM    465 HG21 VAL    32      40.630  38.000  53.700  0.00  0.00           H  
ATOM    466 HG22 VAL    32      41.730  39.310  53.600  0.00  0.00           H  
ATOM    467 HG23 VAL    32      42.410  37.620  53.490  0.00  0.00           H  
ATOM    468  N   GLY    33      44.270  37.740  57.680  0.00  0.00           N  
ATOM    469  CA  GLY    33      44.830  37.740  59.030  0.00  0.00           C  
ATOM    470  C   GLY    33      43.850  37.240  60.100  0.00  0.00           C  
ATOM    471  O   GLY    33      43.840  37.560  61.300  0.00  0.00           O  
ATOM    472  HN  GLY    33      44.450  36.970  57.070  0.00  0.00           H  
ATOM    473  HA1 GLY    33      45.570  36.950  59.000  0.00  0.00           H  
ATOM    474  HA2 GLY    33      45.250  38.700  59.280  0.00  0.00           H  
ATOM    475  N   SER    34      42.860  36.450  59.570  0.00  0.00           N  
ATOM    476  CA  SER    34      41.700  36.000  60.340  0.00  0.00           C  
ATOM    477  C   SER    34      41.920  34.890  61.300  0.00  0.00           C  
ATOM    478  O   SER    34      41.070  34.700  62.170  0.00  0.00           O  
ATOM    479  CB  SER    34      40.570  35.680  59.370  0.00  0.00           C  
ATOM    480  OG  SER    34      40.120  36.790  58.560  0.00  0.00           O  
ATOM    481  HN  SER    34      42.960  36.170  58.610  0.00  0.00           H  
ATOM    482  HA  SER    34      41.420  36.840  60.970  0.00  0.00           H  
ATOM    483  HB1 SER    34      40.840  34.810  58.740  0.00  0.00           H  
ATOM    484  HB2 SER    34      39.690  35.250  59.910  0.00  0.00           H  
ATOM    485  HG1 SER    34      39.940  37.510  59.170  0.00  0.00           H  
ATOM    486  N   ASN    35      42.990  34.090  61.110  0.00  0.00           N  
ATOM    487  CA  ASN    35      43.220  32.810  61.790  0.00  0.00           C  
ATOM    488  C   ASN    35      44.810  32.580  61.900  0.00  0.00           C  
ATOM    489  O   ASN    35      45.570  33.040  61.040  0.00  0.00           O  
ATOM    490  CB  ASN    35      42.510  31.650  61.050  0.00  0.00           C  
ATOM    491  CG  ASN    35      42.850  31.590  59.570  0.00  0.00           C  
ATOM    492  ND2 ASN    35      44.110  31.240  59.280  0.00  0.00           N  
ATOM    493  OD1 ASN    35      41.970  31.680  58.700  0.00  0.00           O  
ATOM    494  HN  ASN    35      43.630  34.200  60.360  0.00  0.00           H  
ATOM    495  HA  ASN    35      42.850  32.880  62.800  0.00  0.00           H  
ATOM    496  HB1 ASN    35      42.850  30.690  61.490  0.00  0.00           H  
ATOM    497  HB2 ASN    35      41.420  31.890  61.040  0.00  0.00           H  
ATOM    498 HD21 ASN    35      44.620  30.890  60.060  0.00  0.00           H  
ATOM    499 HD22 ASN    35      44.370  31.100  58.320  0.00  0.00           H  
ATOM    500  N   THR    36      45.220  31.790  62.920  0.00  0.00           N  
ATOM    501  CA  THR    36      46.590  31.490  63.190  0.00  0.00           C  
ATOM    502  C   THR    36      47.030  30.210  62.530  0.00  0.00           C  
ATOM    503  O   THR    36      46.510  29.130  62.740  0.00  0.00           O  
ATOM    504  CB  THR    36      46.970  31.410  64.670  0.00  0.00           C  
ATOM    505  CG2 THR    36      45.940  30.550  65.460  0.00  0.00           C  
ATOM    506  OG1 THR    36      48.280  31.000  65.070  0.00  0.00           O  
ATOM    507  HN  THR    36      44.540  31.350  63.500  0.00  0.00           H  
ATOM    508  HA  THR    36      47.220  32.270  62.800  0.00  0.00           H  
ATOM    509  HB  THR    36      46.870  32.440  65.060  0.00  0.00           H  
ATOM    510  HG1 THR    36      48.810  31.380  64.360  0.00  0.00           H  
ATOM    511 HG21 THR    36      46.420  30.260  66.420  0.00  0.00           H  
ATOM    512 HG22 THR    36      44.930  31.010  65.580  0.00  0.00           H  
ATOM    513 HG23 THR    36      45.720  29.590  64.950  0.00  0.00           H  
ATOM    514  N   TYR    37      48.030  30.330  61.650  0.00  0.00           N  
ATOM    515  CA  TYR    37      48.650  29.330  60.790  0.00  0.00           C  
ATOM    516  C   TYR    37      49.740  28.600  61.550  0.00  0.00           C  
ATOM    517  CB  TYR    37      49.390  30.140  59.660  0.00  0.00           C  
ATOM    518  CG  TYR    37      48.420  30.790  58.820  0.00  0.00           C  
ATOM    519  CD1 TYR    37      48.370  32.210  58.720  0.00  0.00           C  
ATOM    520  CD2 TYR    37      47.550  30.060  57.980  0.00  0.00           C  
ATOM    521  CE1 TYR    37      47.400  32.880  57.940  0.00  0.00           C  
ATOM    522  CE2 TYR    37      46.640  30.700  57.140  0.00  0.00           C  
ATOM    523  CZ  TYR    37      46.590  32.120  57.130  0.00  0.00           C  
ATOM    524  OH  TYR    37      45.660  32.760  56.280  0.00  0.00           O  
ATOM    525  OT1 TYR    37      49.600  27.400  61.720  0.00  0.00           O  
ATOM    526  OT2 TYR    37      50.670  29.280  62.120  0.00  0.00           O  
ATOM    527  HN  TYR    37      48.560  31.170  61.650  0.00  0.00           H  
ATOM    528  HA  TYR    37      47.820  28.730  60.450  0.00  0.00           H  
ATOM    529  HB1 TYR    37      49.980  30.940  60.150  0.00  0.00           H  
ATOM    530  HB2 TYR    37      50.070  29.580  58.990  0.00  0.00           H  
ATOM    531  HD1 TYR    37      49.000  32.860  59.320  0.00  0.00           H  
ATOM    532  HD2 TYR    37      47.540  28.980  57.990  0.00  0.00           H  
ATOM    533  HE1 TYR    37      47.410  33.960  57.960  0.00  0.00           H  
ATOM    534  HE2 TYR    37      46.090  30.090  56.440  0.00  0.00           H  
ATOM    535  HH  TYR    37      45.110  32.030  55.980  0.00  0.00           H  
TER   
ENDMDL
MODEL       10
ATOM      1  N   LYS     1      28.110  56.660  21.580  0.00  0.00           N  
ATOM      2  CA  LYS     1      28.770  55.390  21.920  0.00  0.00           C  
ATOM      3  C   LYS     1      28.090  54.620  23.050  0.00  0.00           C  
ATOM      4  O   LYS     1      27.200  55.090  23.760  0.00  0.00           O  
ATOM      5  CB  LYS     1      30.350  55.580  22.170  0.00  0.00           C  
ATOM      6  CG  LYS     1      30.580  56.290  23.560  0.00  0.00           C  
ATOM      7  CD  LYS     1      32.060  56.240  23.970  0.00  0.00           C  
ATOM      8  CE  LYS     1      32.960  56.950  22.980  0.00  0.00           C  
ATOM      9  NZ  LYS     1      34.220  57.200  23.630  0.00  0.00           N1+
ATOM     10  HA  LYS     1      28.760  54.820  21.000  0.00  0.00           H  
ATOM     11  HB1 LYS     1      30.930  54.640  22.270  0.00  0.00           H  
ATOM     12  HB2 LYS     1      30.840  56.070  21.300  0.00  0.00           H  
ATOM     13  HG1 LYS     1      30.220  57.330  23.440  0.00  0.00           H  
ATOM     14  HG2 LYS     1      29.950  55.880  24.380  0.00  0.00           H  
ATOM     15  HD1 LYS     1      32.080  56.820  24.910  0.00  0.00           H  
ATOM     16  HD2 LYS     1      32.270  55.180  24.250  0.00  0.00           H  
ATOM     17  HE1 LYS     1      33.160  56.370  22.060  0.00  0.00           H  
ATOM     18  HE2 LYS     1      32.460  57.930  22.790  0.00  0.00           H  
ATOM     19  HZ1 LYS     1      34.110  57.180  24.660  0.00  0.00           H  
ATOM     20  HZ2 LYS     1      34.840  56.420  23.350  0.00  0.00           H  
ATOM     21  HZ3 LYS     1      34.540  58.100  23.220  0.00  0.00           H  
ATOM     22  H1  LYS     1      28.690  57.270  20.970  0.00  0.00           H  
ATOM     23  H2  LYS     1      27.140  56.670  21.190  0.00  0.00           H  
ATOM     24  H3  LYS     1      27.960  57.190  22.460  0.00  0.00           H  
ATOM     25  N   CYS     2      28.510  53.410  23.350  0.00  0.00           N  
ATOM     26  CA  CYS     2      27.830  52.440  24.230  0.00  0.00           C  
ATOM     27  C   CYS     2      27.810  52.880  25.710  0.00  0.00           C  
ATOM     28  O   CYS     2      28.650  53.630  26.170  0.00  0.00           O  
ATOM     29  CB  CYS     2      28.500  50.990  24.180  0.00  0.00           C  
ATOM     30  SG  CYS     2      28.110  50.150  22.700  0.00  0.00           S  
ATOM     31  HN  CYS     2      29.340  53.120  22.880  0.00  0.00           H  
ATOM     32  HA  CYS     2      26.790  52.430  23.920  0.00  0.00           H  
ATOM     33  HB1 CYS     2      29.600  51.150  24.150  0.00  0.00           H  
ATOM     34  HB2 CYS     2      28.350  50.420  25.120  0.00  0.00           H  
ATOM     35  N   ASN     3      26.820  52.530  26.530  0.00  0.00           N  
ATOM     36  CA  ASN     3      26.500  52.910  27.950  0.00  0.00           C  
ATOM     37  C   ASN     3      26.660  51.720  28.930  0.00  0.00           C  
ATOM     38  O   ASN     3      26.660  51.940  30.150  0.00  0.00           O  
ATOM     39  CB  ASN     3      25.010  53.380  27.940  0.00  0.00           C  
ATOM     40  CG  ASN     3      24.760  54.600  27.140  0.00  0.00           C  
ATOM     41  ND2 ASN     3      25.290  55.780  27.640  0.00  0.00           N  
ATOM     42  OD1 ASN     3      24.070  54.570  26.110  0.00  0.00           O  
ATOM     43  HN  ASN     3      26.170  51.910  26.080  0.00  0.00           H  
ATOM     44  HA  ASN     3      27.250  53.640  28.220  0.00  0.00           H  
ATOM     45  HB1 ASN     3      24.470  52.520  27.480  0.00  0.00           H  
ATOM     46  HB2 ASN     3      24.770  53.510  29.020  0.00  0.00           H  
ATOM     47 HD21 ASN     3      25.890  55.560  28.410  0.00  0.00           H  
ATOM     48 HD22 ASN     3      24.850  56.670  27.510  0.00  0.00           H  
ATOM     49  N   THR     4      26.840  50.480  28.450  0.00  0.00           N  
ATOM     50  CA  THR     4      27.330  49.410  29.240  0.00  0.00           C  
ATOM     51  C   THR     4      28.770  49.050  28.960  0.00  0.00           C  
ATOM     52  O   THR     4      29.230  49.040  27.840  0.00  0.00           O  
ATOM     53  CB  THR     4      26.490  48.080  28.950  0.00  0.00           C  
ATOM     54  CG2 THR     4      26.790  47.360  27.610  0.00  0.00           C  
ATOM     55  OG1 THR     4      26.610  47.000  29.880  0.00  0.00           O  
ATOM     56  HN  THR     4      26.620  50.370  27.490  0.00  0.00           H  
ATOM     57  HA  THR     4      27.200  49.600  30.290  0.00  0.00           H  
ATOM     58  HB  THR     4      25.450  48.420  29.120  0.00  0.00           H  
ATOM     59  HG1 THR     4      26.000  46.340  29.530  0.00  0.00           H  
ATOM     60 HG21 THR     4      26.610  48.150  26.850  0.00  0.00           H  
ATOM     61 HG22 THR     4      27.850  47.050  27.510  0.00  0.00           H  
ATOM     62 HG23 THR     4      26.150  46.470  27.440  0.00  0.00           H  
ATOM     63  N   ALA     5      29.510  48.630  29.990  0.00  0.00           N  
ATOM     64  CA  ALA     5      30.790  48.070  29.960  0.00  0.00           C  
ATOM     65  C   ALA     5      31.040  46.920  28.990  0.00  0.00           C  
ATOM     66  O   ALA     5      32.210  46.800  28.530  0.00  0.00           O  
ATOM     67  CB  ALA     5      31.260  47.660  31.380  0.00  0.00           C  
ATOM     68  HN  ALA     5      29.020  48.770  30.840  0.00  0.00           H  
ATOM     69  HA  ALA     5      31.490  48.870  29.760  0.00  0.00           H  
ATOM     70  HB1 ALA     5      30.500  46.960  31.790  0.00  0.00           H  
ATOM     71  HB2 ALA     5      32.240  47.140  31.410  0.00  0.00           H  
ATOM     72  HB3 ALA     5      31.240  48.480  32.130  0.00  0.00           H  
ATOM     73  N   THR     6      30.070  46.040  28.760  0.00  0.00           N  
ATOM     74  CA  THR     6      30.280  44.830  27.950  0.00  0.00           C  
ATOM     75  C   THR     6      30.440  45.040  26.430  0.00  0.00           C  
ATOM     76  O   THR     6      31.220  44.320  25.780  0.00  0.00           O  
ATOM     77  CB  THR     6      29.190  43.780  28.220  0.00  0.00           C  
ATOM     78  CG2 THR     6      29.260  43.360  29.710  0.00  0.00           C  
ATOM     79  OG1 THR     6      27.920  44.330  28.020  0.00  0.00           O  
ATOM     80  HN  THR     6      29.180  46.100  29.200  0.00  0.00           H  
ATOM     81  HA  THR     6      31.210  44.480  28.370  0.00  0.00           H  
ATOM     82  HB  THR     6      29.400  42.880  27.600  0.00  0.00           H  
ATOM     83  HG1 THR     6      27.500  43.950  27.240  0.00  0.00           H  
ATOM     84 HG21 THR     6      28.990  44.190  30.400  0.00  0.00           H  
ATOM     85 HG22 THR     6      28.580  42.490  29.850  0.00  0.00           H  
ATOM     86 HG23 THR     6      30.290  42.970  29.860  0.00  0.00           H  
ATOM     87  N   CYS     7      29.820  46.090  25.890  0.00  0.00           N  
ATOM     88  CA  CYS     7      30.130  46.700  24.570  0.00  0.00           C  
ATOM     89  C   CYS     7      31.530  47.300  24.700  0.00  0.00           C  
ATOM     90  O   CYS     7      32.460  46.880  24.060  0.00  0.00           O  
ATOM     91  CB  CYS     7      28.960  47.660  24.110  0.00  0.00           C  
ATOM     92  SG  CYS     7      29.450  48.710  22.720  0.00  0.00           S  
ATOM     93  HN  CYS     7      29.190  46.600  26.460  0.00  0.00           H  
ATOM     94  HA  CYS     7      30.170  45.940  23.800  0.00  0.00           H  
ATOM     95  HB1 CYS     7      28.050  47.070  23.860  0.00  0.00           H  
ATOM     96  HB2 CYS     7      28.580  48.240  24.980  0.00  0.00           H  
ATOM     97  N   ALA     8      31.680  48.340  25.620  0.00  0.00           N  
ATOM     98  CA  ALA     8      32.850  49.200  25.640  0.00  0.00           C  
ATOM     99  C   ALA     8      34.230  48.640  25.840  0.00  0.00           C  
ATOM    100  O   ALA     8      35.250  49.070  25.350  0.00  0.00           O  
ATOM    101  CB  ALA     8      32.530  50.310  26.630  0.00  0.00           C  
ATOM    102  HN  ALA     8      30.900  48.620  26.170  0.00  0.00           H  
ATOM    103  HA  ALA     8      32.740  49.730  24.710  0.00  0.00           H  
ATOM    104  HB1 ALA     8      31.550  50.740  26.320  0.00  0.00           H  
ATOM    105  HB2 ALA     8      32.430  49.850  27.640  0.00  0.00           H  
ATOM    106  HB3 ALA     8      33.380  51.010  26.500  0.00  0.00           H  
ATOM    107  N   THR     9      34.240  47.520  26.610  0.00  0.00           N  
ATOM    108  CA  THR     9      35.390  46.730  26.880  0.00  0.00           C  
ATOM    109  C   THR     9      35.970  46.100  25.550  0.00  0.00           C  
ATOM    110  O   THR     9      37.180  45.990  25.330  0.00  0.00           O  
ATOM    111  CB  THR     9      35.350  45.770  28.060  0.00  0.00           C  
ATOM    112  CG2 THR     9      35.380  46.570  29.370  0.00  0.00           C  
ATOM    113  OG1 THR     9      34.110  45.040  27.980  0.00  0.00           O  
ATOM    114  HN  THR     9      33.420  47.150  27.030  0.00  0.00           H  
ATOM    115  HA  THR     9      36.190  47.400  27.140  0.00  0.00           H  
ATOM    116  HB  THR     9      36.210  45.060  28.040  0.00  0.00           H  
ATOM    117  HG1 THR     9      33.410  45.610  28.310  0.00  0.00           H  
ATOM    118 HG21 THR     9      35.530  45.830  30.190  0.00  0.00           H  
ATOM    119 HG22 THR     9      36.240  47.270  29.270  0.00  0.00           H
[truncated: 34,291,275 more chars]
