# Supplementary material for: Efficient optical plasmonic tweezer-controlled single-molecule SERS characterization of pH-dependent amylin species in aqueous milieus
Source: Nat Commun. 2023 Nov 2;14:6996. doi: 10.1038/s41467-023-42812-3 (PMC10620188; doi:10.1038/s41467-023-42812-3)
Supplement: Supplementary file 17 — Source Data [file 41467_2023_42812_MOESM17_ESM.xlsx]

## Sheet: Fig.1c
sample: 500 nM Nile Blue A (NBA) solution					integration time: average of 5 spectra with 1 s integration
wavenumber	cycle1-on	cycle1-off	cycle2-on	cycle2-off	cycle3-on	cycle3-off	cycle4-on	cycle4-off	cycle5-on	cycle5-off	cycle6-on	cycle6-off
1200.67	13.8223	1.7568	11.1574	-9.21559	7.31566	-0.26803	-4.8085	3.16966	4.16551	-3.54732	0.69063	-10.6318
1202.03	17.9453	9.32044	1.41269	0.3994	9.69719	-4.93209	-1.62994	3.5336	13.7843	-2.67498	10.4209	-3.54611
1203.38	9.40517	2.03234	13.2964	4.05979	2.72415	-2.53934	7.33691	0.59434	14.0428	8.16856	8.03661	0.00222
1204.73	12.9674	-3.22185	4.79119	4.55407	-6.43218	1.81873	0.09762	-0.05389	6.79805	6.0575	9.86914	4.24738
1206.08	13.4151	-6.65349	6.48013	-4.93481	-3.24593	6.04504	4.89807	-2.71389	-0.73836	3.77479	9.09577	-2.82768
1207.43	8.41672	-1.51404	6.08313	1.56454	7.86569	5.85956	6.42389	-5.78568	0.71921	0.96038	5.93354	-0.69159
1208.78	-2.67347	3.36221	1.32018	-6.96504	8.85696	0.51372	3.50938	-1.80641	3.74789	6.42571	4.31391	8.54709
1210.13	-4.32394	7.09529	-1.36862	-13.2721	3.93369	-3.06102	-5.42254	2.86396	6.7992	2.18794	4.07694	2.04841
1211.48	-4.68915	-4.34914	4.93084	-3.94519	-3.64714	-5.51616	-1.492	2.22535	4.65584	-1.63297	5.99964	-4.11915
1212.83	-9.60319	-12.9253	0.81875	3.53566	-4.26252	-0.79448	2.27828	-7.48216	-1.35632	-5.61984	-3.32356	-4.20123
1214.17	-9.02604	-12.2618	-7.08775	7.6962	-6.24386	-4.63311	-0.30026	-8.03571	-5.62012	-0.63549	4.47878	2.93934
1215.52	-13.8722	-2.87862	-5.87455	-6.82363	-3.28276	-5.73501	-3.86205	-5.52109	-10.1643	-7.06288	0.98936	-4.45183
1216.87	-8.29576	-7.82149	0.26997	-4.20663	-0.92761	-0.64294	1.66734	-0.41823	-8.74868	-2.70763	0.08835	-7.58608
1218.22	-5.68536	-1.38754	4.03142	-8.34998	4.11865	14.0831	5.84784	-2.69287	-7.38478	5.37879	2.06709	-9.6463
1219.57	4.51338	1.66324	2.75278	3.88351	2.71324	7.62589	8.11383	1.04931	-0.32395	7.48213	4.06852	-5.91816
1220.91	1.4374	-0.33777	2.22242	5.48234	-1.6297	1.01975	-3.30057	1.93966	-3.32061	-2.87196	2.21822	-3.48747
1222.26	1.87549	-4.16766	3.5091	1.74372	-1.99574	-5.82671	-11.3095	-1.94175	-8.59176	-1.00914	-2.06653	-1.00557
1223.61	-4.22959	-10.5293	-0.61582	-0.98953	-1.96208	-7.79353	-10.0673	-2.30922	-7.16604	-3.358	1.33422	-4.93534
1224.95	-10.952	-8.44554	-6.18083	-2.36308	-6.60292	-7.17208	-0.05386	-3.86558	-9.56336	-4.42707	2.18624	-2.1339
1226.3	-15.9949	-8.03072	-3.9404	-1.457	-10.6441	1.46611	-10.8408	-1.69663	-9.12674	-2.85644	-6.92775	-4.5499
1227.65	-18.8151	-3.88477	-10.2772	-10.8427	-4.61701	8.08114	-16.5023	7.14057	-3.94744	0.43399	-2.89902	-3.66896
1228.99	-10.1327	-12.442	-14.5913	-2.34865	-3.20731	-8.71562	-12.2897	10.5717	2.97445	-2.11585	-7.12193	-2.19399
1230.34	-2.44482	-7.61667	-10.0426	-0.91208	4.25361	-10.0213	-1.66597	2.19111	2.05046	-0.44303	-4.53925	0.05221
1231.68	-0.30019	1.75686	-1.97988	-1.45303	-0.14868	-9.20727	-4.20829	-1.15561	-1.41671	-3.49622	-13.614	-1.31903
1233.03	1.54713	5.14725	-5.69436	-6.60571	2.98596	-5.01646	-3.47652	5.40022	-2.58691	1.35324	-9.48317	6.59525
1234.37	1.06275	-2.70841	-1.4947	0.647	-4.7711	-9.96314	-4.69931	0.85284	-0.82021	6.84246	-8.2611	9.61785
1235.72	3.82962	2.06422	-3.72939	0.48227	4.8888	-1.60154	-5.41943	-4.40341	1.79205	7.20004	-6.51913	11.8345
1237.06	5.32766	10.6308	-4.02707	-6.8828	2.11414	6.69685	-2.27697	-5.67716	-4.24164	3.14595	-1.84022	3.00528
1238.4	8.98543	11.8542	-13.1935	-5.31105	0.93351	3.36061	3.66523	-10.4541	-7.80128	9.62876	-9.45864	1.61006
1239.75	-1.53991	-1.24844	-7.17713	0.53466	-12.5902	0.0926	-1.33569	-7.00284	-18.9554	11.237	-13.5972	7.66602
1241.09	-7.81408	-7.44284	-1.81807	7.14575	-9.73139	1.52139	-5.7883	0.59665	-10.8698	2.07936	-10.6046	11.1103
1242.44	-6.6541	-6.68322	4.54096	11.8194	-4.987	3.86417	-8.26965	14.1844	-8.20143	-3.32994	-3.29202	-2.85698
1243.78	-2.82008	-7.60965	-2.71156	17.8013	2.02572	0.98947	-3.16839	8.86327	0.23243	-1.29948	-6.55676	-17.3903
1245.12	-17.352	-2.87354	-10.7813	13.7486	-2.17323	-0.79985	1.97262	3.65607	-0.42535	4.87931	-9.68454	-6.5066
1246.46	-16.9298	-4.86342	-6.85113	2.32419	-2.38948	-8.49232	2.19918	-7.66571	5.53389	-2.01637	-7.16667	3.77686
1247.81	-2.6793	-10.7337	-7.38969	1.28797	2.50824	-13.1166	-1.63744	-5.9593	4.77284	-13.6723	-4.76333	7.8429
1249.15	5.97106	-8.19276	-0.63684	1.21719	9.06867	-7.96403	-1.21135	-4.25891	1.43454	-18.0142	4.4628	-2.14838
1250.49	0.90131	3.29645	-7.42114	-0.44814	6.54895	4.15398	6.56315	-4.26736	2.75327	-10.0077	3.63172	-5.44841
1251.83	2.24267	9.17387	-6.73132	-10.7081	-3.25679	-1.00267	-6.39408	-3.71621	6.68316	6.97572	4.44041	-0.75443
1253.17	-5.05606	0.01674	-7.1158	-13.1055	-2.06837	-4.7939	-16.9457	-5.77105	-0.45563	10.4903	-3.65382	9.83081
1254.51	-13.1379	-1.59214	-2.60893	-1.98898	-7.26302	-5.58545	-21.1033	-3.49479	-0.0346	4.00475	2.9604	5.33582
1255.86	-15.917	-1.45847	-9.31357	5.76155	-4.33218	1.63981	-1.644	-1.31601	-5.69946	-2.2125	-4.07695	3.2349
1257.19	-7.7019	7.48636	-9.17247	-0.39105	-11.3957	1.52194	10.7866	4.98249	1.21845	-4.94992	-8.05149	0.13952
1258.54	-7.007	5.46517	-1.27716	-1.2011	-3.73949	-0.16768	11.2856	-8.37647	-2.1438	-5.30472	-6.87186	3.4725
1259.88	-5.45513	7.06653	4.3438	6.26853	1.41941	6.62809	-5.97559	-17.9701	-8.35765	-8.06544	1.14194	3.47955
1261.21	-3.7263	0.05043	5.25613	11.4407	-0.26188	8.02355	-9.25986	-16.1125	-10.0231	-0.96354	-2.54153	3.50353
1262.55	1.6482	-0.3602	-0.94579	3.85263	-5.8747	-0.17556	-1.45281	-12.7696	-1.47145	-4.04466	-10.7965	4.50449
1263.89	2.70241	2.84024	2.46357	9.46991	-3.24208	-10.2607	-1.19461	-8.59266	3.10852	1.5311	-5.76013	2.55091
1265.23	-3.2433	-0.85667	2.30735	9.84697	1.85339	-2.93471	-2.14216	-3.41599	-7.20863	9.18103	4.28197	-5.94564
1266.57	1.55359	-3.87964	3.79671	5.7894	-2.44568	-0.36333	2.35575	2.86316	-10.2346	17.1678	5.52389	-4.61388
1267.91	3.68187	-0.56572	-1.50244	-5.44557	-7.47627	6.25922	7.75642	4.16492	-1.19201	5.73733	9.47437	7.03202
1269.25	2.50132	7.93643	10.6497	-4.77232	-5.38711	14.8928	3.03111	11.9006	7.28463	1.38657	-2.35818	8.0948
1270.59	-6.62781	4.99832	7.59621	0.80925	-2.72089	9.2462	-0.77429	9.37886	11.2869	2.81279	-1.08216	0.47744
1271.92	-4.85982	2.83712	4.86278	3.51628	-1.23759	-6.01784	-7.19692	4.87973	9.93493	10.9589	2.81101	2.0085
1273.26	-6.50921	1.36128	1.58066	-3.99418	-4.76596	-7.20794	-5.45979	0.67739	7.97128	7.11609	15.0183	6.48788
1274.6	-7.31288	0.57664	5.68719	-4.50487	-1.77439	5.9617	-3.23131	0.4348	-0.25526	-0.47539	9.31704	7.17283
1275.93	-4.25381	8.44313	9.08514	-0.82159	7.16561	8.83961	-0.29442	0.53475	-5.38477	-7.73566	4.02141	7.28045
1277.27	-4.62902	9.04652	5.7746	3.85575	-0.87159	0.62585	-7.80331	-4.01697	-2.93715	-4.46464	-9.81704	0.77649
1278.61	-10.3243	1.34677	1.06978	-4.45007	-5.01179	-7.17678	-7.63806	-4.84328	3.73322	-2.81668	-10.2441	-12.1962
1279.94	-11.6541	-1.65617	2.30201	-8.14479	-6.87791	-1.52833	5.0241	-7.93279	-4.00802	1.93389	-1.41992	-18.872
1281.28	-4.86378	2.86071	11.1801	-10.2626	-0.75541	3.23422	6.31486	-5.73678	-10.5378	-7.00707	-0.76131	-11.5993
1282.62	-4.46793	-1.43417	7.97249	-1.29495	1.53831	1.12785	2.90826	-9.54682	-9.34196	2.38316	-7.27426	5.53023
1283.95	1.59654	-8.98643	1.4678	1.86672	11.1006	-4.86446	-8.03552	-5.48854	3.11671	1.08182	-16.3186	16.7111
1285.29	0.22094	-12.299	2.39742	-3.64618	-0.94872	-13.4285	-3.67659	-8.55054	5.57529	1.28887	-10.7115	7.98326
1286.62	-5.91473	-6.56606	1.62421	-7.04508	-13.9753	-11.8671	-4.18062	-9.13855	-1.50906	-11.9329	-5.56165	-0.49908
1287.95	-11.8962	-5.17057	-0.02326	-0.77568	-9.58474	-3.1917	-4.84479	-6.86398	-11.4278	-4.21762	4.01677	-5.69587
1289.29	-5.18042	-0.14673	-3.83631	3.73349	6.72004	5.04347	-6.54897	2.59322	-12.2322	-1.76536	0.69241	-3.57278
1290.62	-13.5733	-2.31174	-1.40361	9.85953	6.31045	-1.47592	-3.41898	-0.34986	-12.7738	-1.70187	2.86516	-1.10701
1291.96	-8.41762	-0.41987	0.01771	0.13387	-0.4421	-2.81273	-0.97482	-7.53893	-12.5554	2.04715	-3.9221	5.39859
1293.29	-1.2277	-3.87112	-2.78378	-3.7292	-1.95473	-8.54981	-4.13647	-7.72257	-12.4914	7.94457	-9.2008	6.97831
1294.62	-3.46628	-1.2883	-0.56798	1.27036	7.29265	-1.4814	-8.69241	-0.76929	-11.4846	3.59044	-9.65656	6.70649
1295.96	-13.1392	-5.7686	2.66502	-1.80462	11.3971	-3.70468	-2.32273	-10.7477	-11.8606	-0.08958	-1.20947	-1.31978
1297.29	-15.3778	6.80226	6.42951	-8.86844	12.3529	-3.14538	1.104	-13.1378	-8.52232	-2.15836	6.60335	-3.88336
1298.62	-5.78772	14.8872	2.03416	-10.5953	5.15445	-3.08343	4.72501	-6.5567	-7.52688	-2.97581	-4.68661	-4.93847
1299.95	0.73364	15.8461	-4.53834	5.5289	3.10442	6.60677	0.39158	9.89266	-11.4973	-6.74778	-15.7424	-3.43951
1301.29	-0.6306	6.27913	-6.86497	0.85864	-2.60844	1.39962	-1.50756	4.90181	-8.41047	-9.99415	-11.7866	-10.6149
1302.62	-7.0633	5.22622	-2.15142	-3.97182	-11.6984	-2.09915	1.91332	-1.69495	-4.64932	-8.73206	4.58077	2.03239
1303.95	2.21818	4.90444	3.17355	-7.92831	-11.0285	6.2989	7.06547	-2.18917	-0.87112	-11.7445	-1.77197	9.06238
1305.28	4.53408	7.21674	1.46442	-0.55357	-0.08428	12.5539	16.9034	3.62498	-2.57856	-10.797	-6.99316	5.57226
1306.61	-10.3386	6.42022	-11.4675	10.8438	4.56277	9.04293	12.4726	5.40459	-0.52601	-11.9811	-3.46004	-8.18085
1307.94	-19.2455	5.04632	-17.5536	6.10946	-3.47593	-3.33115	9.33326	-10.0846	-0.18774	-17.3654	2.95313	-4.80269
1309.27	-13.3065	-4.55063	-14.508	0.47208	-2.93171	-8.1797	-0.46321	-9.0883	4.32775	-18.5555	-5.41644	5.20967
1310.6	-2.1848	-4.4393	-9.19958	-0.94845	0.58954	-6.11998	-2.94553	-13.4409	12.346	-8.28291	-3.43175	13.4333
1311.93	0.52566	-5.28244	-10.2738	-7.70631	-2.60342	0.73384	-4.72494	-6.65074	6.23297	4.97812	-0.60693	3.44535
1313.26	-1.18657	5.26852	-1.50782	-6.7215	-7.8306	-5.69824	-4.5043	-7.29509	-2.2457	14.6162	4.22375	4.83449
1314.59	-7.43029	8.19634	-5.16466	-0.51984	-7.52645	-7.27919	0.85908	1.4374	-10.1359	18.4198	-2.00274	11.3149
1315.92	0.26331	13.6326	-8.827	6.17879	0.24636	-8.27746	3.09109	3.364	-1.19164	12.8633	0.74806	9.16661
1317.25	-1.68874	3.5771	-5.54063	3.75147	3.69917	-3.11595	-3.45978	2.7818	4.3012	3.63808	9.41893	-7.95322
1318.58	-1.56643	-8.87858	-2.52841	8.9582	2.65484	3.15389	-10.3478	8.07937	6.8855	2.03558	3.21559	-2.35889
1319.91	5.64178	-5.603	-16.9902	1.86762	-2.54367	1.93213	-9.05863	4.16534	-2.65579	-1.92701	-8.00473	-6.23892
1321.24	8.85008	-1.68193	-12.5034	-11.086	-7.83931	-4.74128	0.04768	-6.0632	-4.0999	-4.03259	-5.17354	-0.86764
1322.56	-3.8501	1.60464	0.32081	-5.62279	-8.43208	-5.78634	-3.84029	-8.6291	-4.07538	1.50169	-2.93655	-1.52506
1323.89	-15.3445	-11.709	6.088	6.1831	-2.44769	-1.39162	4.97459	3.40477	-0.38796	7.2987	-8.14518	3.12598
1325.22	-10.3588	-11.3029	-2.25322	2.9602	-8.49183	-1.25998	8.45805	5.99843	-2.50048	2.79271	-14.1766	-10.8917
1326.55	-4.80708	-13.5598	-1.63419	-5.81143	-13.8158	3.29437	2.27875	-2.95092	-2.25856	0.05808	-4.16206	-7.97797
1327.87	-5.22673	-5.51973	0.70502	-0.69756	-4.5627	-1.32293	-6.07769	-3.17477	-10.6852	0.5976	-5.33602	-3.53865
1329.2	1.25088	-3.96561	6.39868	7.39895	8.53622	-4.96901	-7.18839	-2.54169	-5.96309	0.26272	0.34727	0.7577
1330.53	-4.99699	7.06264	-7.72454	7.67246	5.61813	2.99048	4.52388	-3.44018	-1.74945	0.07633	-2.88353	0.83685
1331.85	-9.75901	9.22784	-1.43043	5.17432	-5.23705	6.06405	7.97903	5.21541	-0.06144	1.04411	1.29151	-0.14697
1333.18	-13.818	5.60426	-2.4047	8.07598	-7.54361	4.70313	13.6628	6.34509	-6.63048	6.24034	4.47238	-3.53089
1334.51	-5.08836	-2.33953	6.51836	2.53173	-7.80439	-2.71514	4.39228	-4.94257	-3.19372	0.06503	9.84766	-11.212
1335.83	-7.06128	-1.50059	-5.86687	4.0159	0.8207	-1.53354	1.97905	-8.22466	2.96321	-2.93892	2.90316	-5.4304
1337.15	-5.35404	2.54957	-3.04046	-6.34012	-0.50271	-2.55213	-1.43414	-2.24408	3.75453	0.14273	1.58165	-3.52314
1338.48	3.95907	3.4224	0.59186	-8.50205	3.5111	0.42337	-3.99013	-3.61798	4.15739	5.85284	-4.16258	4.95546
1339.81	8.4552	7.18076	8.16725	-13.6527	0.58213	-2.88132	-2.83179	-12.4778	0.20035	7.29427	2.89334	-2.76604
1341.13	5.88293	7.36178	6.10285	-3.36935	-4.35246	-9.44334	-1.69053	-4.46347	-3.78514	5.91274	-2.95346	-3.28763
1342.45	2.6138	1.02267	-3.25267	-5.20037	-3.24688	-4.31977	2.89088	2.11643	-0.93044	2.50258	2.06284	-11.4321
1343.78	4.86485	-12.2138	-11.0708	-6.99158	4.0588	-4.36209	-1.83622	1.359	8.45011	-6.96482	4.79359	-8.47382
1345.1	-4.26093	-4.17603	-6.23723	-2.62291	4.73608	-5.14739	-1.73458	-0.39281	5.39657	-2.20941	9.65028	-9.26413
1346.42	-9.07236	0.03289	-0.06636	-5.28305	0.23053	-6.93292	-0.39867	-2.40202	4.18309	-0.3913	3.93564	-4.24315
1347.75	-1.66633	-8.59831	5.80198	1.9367	-0.76053	-7.85	3.32026	-2.26847	5.51268	-4.36751	0.03838	-7.27363
1349.07	5.44276	-9.58397	4.55628	2.44198	2.25994	-4.15011	-1.2293	-2.66652	11.3053	-6.48668	6.60987	-4.21846
1350.39	7.61491	4.23591	2.72224	-0.61863	-1.42232	-3.58752	6.94695	6.06099	5.34943	1.94263	7.50154	4.43091
1351.72	8.85596	8.1814	7.63711	-10.2222	4.43848	3.00354	9.42624	4.92553	-3.50332	1.45762	6.93633	6.4174
1353.04	14.4344	-4.2447	7.38652	-0.95167	2.68227	3.41729	12.997	0.09849	-7.95021	-1.30176	2.93702	-13.9562
1354.36	6.20159	-7.10526	13.2162	5.17014	7.40619	1.04803	6.19082	-0.90585	-1.24836	-2.07266	-3.1821	-13.707
1355.68	12.0433	-9.90884	8.90326	-2.69108	-5.72119	-5.45282	13.579	4.26681	3.58508	-1.19222	-3.96389	-3.40639
1357	13.9311	-6.32966	4.06497	-13.7924	-4.34548	-10.4795	6.29878	-1.49206	-5.91837	-3.43752	-7.4311	-5.54011
1358.32	24.7906	-10.3963	2.97552	-10.4882	4.84753	-10.1806	1.93869	-2.86822	-6.54737	1.87711	1.55902	-12.9425
1359.64	16.3074	-2.87462	7.7492	1.97021	16.0578	0.4839	-2.60986	3.08691	-3.17048	2.50594	5.43507	-6.87632
1360.97	19.5902	5.80124	14.0317	7.83986	7.89112	6.67394	0.30458	8.25333	2.12659	-1.38531	10.117	2.79549
1362.29	17.6277	9.15702	11.7432	9.47513	-0.12104	-1.20466	8.31637	9.73396	5.43536	-4.288	10.2907	0.36444
1363.61	15.9626	0.26693	15.2264	13.4474	1.48982	-10.6148	6.20259	6.62588	3.5786	-9.63077	4.41894	-0.76952
1364.93	6.29771	-2.77759	8.76127	7.17951	-7.49915	-6.56801	3.14608	7.44338	2.25918	-8.59074	1.89594	2.77647
1366.25	0.95884	-0.42797	-4.70925	-9.8428	-9.24224	-0.76703	-1.796	7.26647	-6.73432	0.11778	-0.6897	6.36811
1367.57	3.86036	1.72158	-11.5508	-6.7509	-7.67649	0.60531	-0.6807	9.35807	-5.97898	4.48916	6.13069	10.3998
1368.88	-2.39794	-4.62621	-7.86646	1.59223	-5.99636	8.80032	2.50895	-0.47624	-7.88636	-1.48816	5.18553	2.69418
1370.2	-1.86156	-0.87694	-4.26741	-2.79043	-9.60738	12.0353	3.59598	-7.01917	2.17797	-3.7512	3.48067	4.97146
1371.52	1.48665	2.54084	-4.51941	-11.1846	-12.4981	6.45301	6.00898	-5.5793	-2.06025	-0.94567	-8.521	7.68305
1372.84	11.1893	-0.21872	-5.99403	-3.02466	-12.8688	-5.598	-0.77224	-3.92246	-1.17834	-11.6545	-8.2025	7.60596
1374.16	4.38959	-9.90405	-3.45111	1.86093	-9.18769	-4.43763	-12.3589	2.51147	-8.6847	-7.37484	-10.1637	-5.8711
1375.48	-7.34699	-9.65808	4.56071	-2.09361	-3.53497	-2.40881	-27.6883	3.56814	-14.7165	-0.2609	-7.19317	-15.1825
1376.79	-7.99172	-5.17217	7.68722	1.1975	1.38089	5.47711	-19.1031	-2.75807	-13.2852	13.173	-12.1766	-11.751
1378.11	-1.75052	-8.73216	1.73398	4.78558	-10.966	5.15143	-12.9121	-11.8616	-7.20229	2.32687	-7.43987	-13.091
1379.43	-2.70889	-13.7665	-11.156	1.2536	-19.6268	2.01428	-5.71511	-12.828	-3.08478	-3.94785	-11.3428	-8.64816
1380.75	-8.80978	-11.4066	-12.657	-6.47849	-27.5275	-6.26584	-4.88936	-2.72597	-9.23558	-11.154	-7.86257	-9.2339
1382.06	-3.24738	-7.82969	-8.55198	-6.90206	-16.0506	-8.76884	-3.69191	-2.00108	-5.8832	-5.03453	-6.33629	-5.54532
1383.38	3.40098	-3.91578	-0.21235	-8.52009	-16.7108	-13.4606	-8.38006	-7.12207	-5.13636	-5.9551	-5.00409	-5.57682
1384.69	-1.67021	-15.6419	2.37913	-0.73245	-16.5421	-12.5923	-9.90792	-7.34022	0.10224	3.10149	-8.19725	1.07744
1386.01	-7.98676	-11.5053	-0.8176	1.73509	-17.5788	-16.1756	-7.78987	-2.00418	-6.64747	8.72375	-7.78442	9.0231
1387.33	-12.8972	-11.0202	-9.54541	-2.83175	-6.74677	-17.8104	-8.98017	-3.91963	-14.5455	5.99741	-6.85129	11.0544
1388.64	-10.7901	-6.8437	-17.8671	-7.74149	-10.9544	-17.5595	-13.9644	-4.40654	-12.6431	0.47681	-9.5978	2.63443
1389.96	-6.43119	-14.9644	-15.4112	2.90297	-14.516	-5.43444	-15.5942	4.97506	-2.96339	-3.36382	-9.44115	-6.00847
1391.27	-2.88904	-7.58815	-11.2407	4.54161	-15.946	7.49629	-17.3438	10.2537	4.91093	-6.00449	1.97294	-4.60566
1392.59	-8.43222	-0.45766	-10.4584	-2.50555	-1.76424	8.19266	-9.91598	6.84089	-3.09448	-10.0966	-0.5841	-0.19715
1393.9	-14.1521	-0.15004	-13.0185	-12.7013	1.09785	4.94617	-12.0021	-0.94337	-8.43666	3.58273	-13.0893	-3.00001
1395.21	-9.36294	-4.61394	-9.62394	-11.8286	-0.89123	3.74532	-11.8709	-8.53913	-5.12141	10.3478	-18.2628	1.59711
1396.53	-10.1563	-7.94649	-6.59471	-7.16163	-6.68003	8.11582	-5.22517	-6.67208	13.137	7.62135	-1.51598	-2.26862
1397.84	-3.29781	-6.51341	2.15491	5.84237	-7.86856	-0.60516	-4.10489	-5.1651	8.30998	-7.50509	-5.40312	-2.44292
1399.16	-12.0845	-3.09177	3.77928	5.56064	-12.371	-7.06328	-4.60143	-3.10381	-4.60809	-11.1915	-3.85558	0.73141
1400.47	-13.9794	-1.35021	-6.92739	2.0217	-10.6389	-3.31004	-15.5206	-2.44258	-12.423	-4.06075	-2.98201	9.27718
1401.78	-10.1139	7.077	-7.5251	-4.82589	0.81354	7.64887	0.04626	8.70432	-8.77472	2.90425	-0.88525	3.82866
1403.1	5.32914	5.12128	-12.8367	-1.02212	2.2091	-1.08943	-0.50665	8.80546	-4.81186	5.40639	-6.91958	1.01443
1404.41	2.45845	7.76556	-8.71351	7.37594	-7.14352	-7.05627	-0.32207	3.90091	-4.78003	9.65714	-2.75922	0.20599
1405.72	-7.02906	10.4669	-15.91	4.11101	-11.2845	-19.2518	-16.3716	-4.76947	-4.99367	6.8564	-2.15288	-0.93965
1407.03	-8.62462	6.84815	-2.34602	-3.88534	-3.96223	-19.6645	-10.6322	-5.78837	-2.49263	4.85571	-7.58613	-0.68521
1408.34	-12.4025	0.74373	-10.5987	0.04402	-2.02814	-19.0028	-16.2695	-7.99011	-0.97404	-6.14493	-6.21324	-8.18499
1409.65	-12.5515	-4.69794	-9.26816	11.7904	1.81475	0.80161	-9.47244	-10.2776	-11.0666	-7.06562	3.82277	-11.8448
1410.97	-11.7056	1.6661	-15.2971	11.8511	-5.25625	-0.37681	-10.5493	-0.8223	-17.6045	-13.0148	-1.5865	-6.12169
1412.28	-9.55072	-3.59276	-8.01141	-2.86541	-12.7326	2.11902	-8.08863	-1.82983	-18.1078	-8.94689	-1.41828	7.15002
1413.59	-15.5096	6.9084	-11.9309	-3.14761	-7.97433	0.71775	-8.30193	-7.49445	-9.08489	-9.5189	-6.7982	9.71325
1414.9	-13.2681	5.00373	-9.55288	-1.22421	-6.71292	-0.49504	-0.40072	-11.4849	2.96111	-2.78238	-2.04069	0.145
1416.21	-3.40316	2.68765	-9.55723	5.59064	-11.4282	-8.44493	-0.26485	-10.3838	9.65325	-0.29151	-11.8142	-7.53173
1417.52	6.18223	-1.21133	-4.48685	3.73117	-7.46893	-4.08057	-3.50581	-7.20849	4.29432	-2.54921	-6.00442	-10.8713
1418.83	-1.14621	0.95823	-10.1589	0.50023	-5.38929	-3.05335	-3.19789	-4.94746	-4.5614	-0.37832	-7.91431	-9.77653
1420.14	0.89736	-4.4379	-5.52186	-12.2678	-9.12065	-0.47181	1.20184	2.07364	-7.3424	2.20406	-0.55518	-7.61311
1421.45	-4.16717	-6.75406	0.72705	-11.9731	-9.04024	-2.35313	-0.82669	0.03188	-8.32304	-2.35067	3.57003	4.71605
1422.76	-2.28835	3.61547	3.73641	-7.93545	1.10339	1.8741	-0.31203	-16.1413	-4.32045	-7.9854	8.31849	11.1024
1424.06	-10.8605	7.13925	0.04336	-0.00073	-4.88977	-5.36152	-3.55134	-22.5602	-7.4832	-1.94582	8.49018	6.51164
1425.37	-4.02631	4.80593	-1.27775	1.0826	-4.41392	-3.11138	-2.25882	-15.8362	-13.8912	3.02526	4.87376	-1.35903
1426.68	6.88254	-13.6132	2.36153	6.05727	-5.74922	-4.8213	-10.046	-2.74651	-15.2818	4.45917	-5.42807	-4.44113
1427.99	21.1406	-10.1751	6.68134	-5.15658	10.2474	-7.114	-10.6957	-15.9882	-3.81477	1.7903	-1.70657	-12.9403
1429.3	17.4563	-18.3313	2.53883	-3.9761	8.9301	-14.7266	-6.01925	-19.0012	3.44128	-6.66135	-0.22461	-12.8451
1430.6	6.74392	-17.7733	-10.1347	-6.81856	11.6874	-7.68791	4.76033	-9.28281	1.45193	-0.83302	0.9891	-7.56126
1431.91	3.38642	-15.5752	-10.5506	-6.76953	8.02805	-1.14624	4.67176	4.61278	1.38305	5.69824	-15.3624	6.55693
1433.22	9.16656	3.97716	3.95398	-15.0577	11.9119	-3.45599	-2.1536	6.17698	4.44599	0.84669	-0.91357	5.14374
1434.53	8.97009	7.7638	6.35618	-4.7115	5.39617	-13.4057	0.88996	0.53549	8.89218	-10.8163	1.13571	-1.9094
1435.83	2.73423	-2.39808	-1.32679	-7.851	-0.21625	-10.6754	5.43681	-4.30591	1.24742	-12.5706	8.11688	-7.50529
1437.14	-5.31825	-12.6342	-7.36928	-11.4591	-2.32543	-12.7564	4.94401	-7.57584	-2.72265	-3.37053	-3.90153	0.59031
1438.44	-5.61591	-13.5333	-2.48559	-11.8557	-4.24564	-0.83175	2.84587	-6.15431	-0.29232	-1.42761	-6.95382	-0.56546
1439.75	-1.56447	-6.42657	-3.89284	-1.74377	-5.72546	-0.83276	11.6795	-13.727	5.21842	-2.59893	-2.19999	-7.98976
1441.06	8.45322	-2.4913	-0.62533	0.39675	2.08084	0.46341	15.5078	-19.7797	8.60387	-6.78736	-0.78859	-11.8083
1442.36	14.2144	-3.23596	2.88274	2.33733	-0.35809	-5.32604	5.988	-18.038	-1.75878	-5.68997	-8.37099	-8.40952
1443.66	2.82185	-10.9749	11.4999	-1.35063	-4.17376	-7.04116	-8.24574	-4.51335	-11.2296	4.43603	-10.0558	-0.85643
1444.97	-5.65016	-11.4624	5.39177	-1.64431	-1.48045	-8.08769	-4.99337	5.50275	-16.74	3.85351	6.38548	0.57101
1446.27	-3.63582	-5.07551	-6.58435	-0.56647	4.50478	-7.69981	1.08802	-0.06388	-12.0155	2.94538	4.0387	-3.24142
1447.58	0.45336	7.05995	-10.04	8.51139	0.38185	-0.97475	-1.93878	-2.51617	-0.67357	-2.41985	-0.14764	-3.31664
1448.88	-5.41118	6.93258	-1.76367	2.91498	3.13934	-9.60965	-3.47376	3.51731	11.7488	-8.20217	1.1293	-0.07751
1450.19	7.85056	1.29094	-2.00686	2.1586	14.7601	-5.7645	2.62594	5.45943	14.9488	-14.8016	4.84667	-0.18116
1451.49	8.57572	2.04361	0.40759	2.64225	7.44988	-2.58786	3.88032	-5.37554	11.7321	-12.4238	-7.16695	-4.74189
1452.79	-6.49276	-5.48362	-5.40026	-4.51973	-8.32842	-1.75397	-2.48197	-8.69036	5.28159	-6.23448	-12.5972	-2.18248
1454.1	-17.4635	-5.85655	0.24954	-1.65881	-9.66628	-2.78287	-1.14672	-4.10227	-2.55133	-1.93082	-11.8442	-4.96015
1455.4	-13.3194	-14.2752	-7.94015	3.345	-3.59801	3.354	-5.03392	-1.08552	-20.3152	3.59005	-10.7478	-10.7949
1456.7	-11.7347	-7.09366	-7.48355	5.89747	1.37364	9.331	-7.67493	-0.90292	-24.2101	-1.67183	-7.08527	-7.70376
1458	-15.5893	-4.86642	-16.9522	-9.68715	-0.91713	5.25091	-13.3441	8.32547	-11.8759	-6.36793	-9.75941	-7.22398
1459.31	-16.9691	1.25801	-11.3631	-5.47174	1.52397	7.87376	-7.14428	5.07394	1.85307	-8.80111	-16.9645	-4.36699
1460.61	-15.8797	-6.21752	-1.65357	2.36086	-1.07448	5.34238	-10.984	-1.98893	4.10247	0.52005	-22.0206	0.07865
1461.91	-18.504	3.14127	4.81651	1.67922	-7.44391	-7.20606	-10.1834	-15.0917	-5.73911	-1.15872	-19.6477	-4.12133
1463.21	-14.4991	3.95161	6.49858	-5.15088	-16.2357	-7.52007	-21.9823	-18.7715	-9.28303	-10.1574	-10.6457	-13.6812
1464.51	-14.5107	-1.8323	-8.59596	-8.33521	-13.7641	0.87456	-22.7635	-10.3083	-3.96933	-23.8017	-6.17463	-13.0866
1465.81	-16.6646	-11.9647	-16.6157	-4.90806	-1.96642	6.63498	-12.8015	1.35497	6.83054	-16.8802	-0.46313	-2.78345
1467.11	-29.8006	-9.8056	-1.692	-4.30936	5.52325	1.95556	-4.01618	2.37269	1.94522	-4.16998	-4.52253	-4.99441
1468.41	-27.2619	-17.8865	19.4607	1.67219	3.92189	0.77901	-8.67046	-1.68955	-8.44826	-1.09406	-3.6444	-2.9139
1469.71	-17.2596	-12.373	10.2312	-1.91185	-5.54751	1.93404	-14.7985	-4.88877	-10.3612	2.39913	-11.2286	-3.54181
1471.01	-8.99378	0.96918	-9.74066	-9.79869	-12.9479	-4.07655	-17.2176	-4.69931	-1.19939	4.50382	-8.00089	-5.45535
1472.31	-13.9387	1.75717	-15.9177	-11.3654	-4.69056	-0.84126	-19.2475	-4.69825	-0.26561	2.64293	-3.40124	-6.56874
1473.61	-12.7917	-2.71769	-10.5399	-0.30925	2.20716	-2.1031	-2.40284	3.78286	0.82286	-3.66366	5.5931	-7.8878
1474.91	-6.0726	-9.91243	-0.64726	6.38132	1.96828	5.06952	6.2538	9.90986	-4.35097	1.30417	2.63941	-9.73242
1476.21	-5.60428	-8.43282	0.9602	-2.88804	-7.25869	6.38509	1.15088	1.76269	-7.29575	4.75209	0.52047	-4.02838
1477.51	-11.4838	-8.74164	-8.3289	-3.4144	-8.20512	2.38655	-10.2258	-1.56144	-8.31999	9.78871	-2.75794	0.84725
1478.81	-12.8713	-1.6561	-18.366	-5.48926	-15.2139	-7.67475	-7.25917	-0.97688	-8.0466	3.76827	-2.57302	-2.59703
1480.11	-9.61826	-5.98198	-6.58555	-1.43839	-11.6623	-4.67886	-7.22929	3.32203	-7.4985	1.83356	-0.9134	-5.16126
1481.4	-4.81584	-8.19337	-2.30727	-2.51875	-10.5215	-4.9113	-4.80453	-12.5045	-7.50407	-5.6038	-8.68747	-4.73099
1482.7	0.47855	-14.5819	-1.63423	8.33235	-7.18601	-2.86941	-7.00224	-18.6624	-9.2635	-8.33256	-12.5011	-16.9692
1484	8.80795	-13.4846	2.28513	6.60073	0.17862	-1.27877	-11.0794	-15.9516	-13.1995	-6.67832	-9.32566	-18.1902
1485.3	13.0579	-10.9243	10.9192	2.23485	6.83511	2.04906	3.20953	-9.50352	0.03062	-5.64691	-6.53835	-11.874
1486.59	19.3372	-6.16962	12.714	-10.108	-1.91349	0.87429	9.33906	-6.59233	3.52993	-11.7125	-6.61902	-1.9975
1487.89	13.4742	-9.78059	4.82929	-6.67931	-4.67309	1.551	10.869	-6.26964	3.30969	-7.78937	-2.33926	1.03329
1489.18	2.85192	-5.52862	-0.23776	-0.51914	2.47067	0.79355	10.2623	-3.80396	-7.5672	2.4995	7.60384	3.29848
1490.48	-2.95255	-3.68792	-9.06422	0.20119	4.17498	2.23628	18.0332	1.57623	-5.40924	1.4571	2.89605	-5.51046
1491.78	-2.22494	-0.32141	-2.18156	-8.27838	2.18838	5.76486	13.6847	7.60798	-3.7022	-5.52808	-3.10268	-8.94214
1493.07	8.58339	-9.28618	8.69599	-4.07208	5.27662	-4.53493	3.34236	6.62852	17.2282	-10.6502	-0.12373	-6.7508
1494.37	13.3809	-6.86805	7.23688	-3.67145	10.9882	-10.2632	4.4519	-4.93943	18.0677	-13.5095	6.35852	-6.49083
1495.66	14.5733	-4.10119	4.33265	-6.67067	9.56313	-8.50562	1.08198	-12.0843	9.7249	-5.26006	10.4013	-7.95069
1496.96	16.1951	5.32291	2.88612	-10.4298	9.12146	-7.99359	7.64398	-20.6919	8.25116	0.2352	4.21029	0.8867
1498.25	22.9718	-3.00139	10.0745	-9.383	3.48607	-3.05278	1.45796	-11.9392	16.1151	-2.94938	7.24839	0.1814
1499.55	23.6062	-10.2399	7.76617	-8.88474	-0.80028	-5.68331	3.89522	-6.67791	21.0767	-7.1225	5.40693	-2.47241
1500.84	20.7443	-8.26117	11.1328	-8.26631	4.48536	-6.5308	-0.72412	6.08648	17.496	-4.66689	6.65744	-4.04033
1502.13	20.7116	3.68342	11.4999	-13.1906	18.0287	-13.8753	0.01133	8.5139	5.99576	-3.95404	-4.77727	0.35186
1503.43	14.7595	1.78813	9.82758	-12.7263	15.1496	-6.55103	-6.67558	14.7529	-2.01821	-7.45823	-7.95434	6.4756
1504.72	6.45387	-5.22128	13.0473	1.09827	0.02543	-6.59229	-12.1791	2.34644	-3.75162	-10.3794	-6.60516	7.53665
1506.02	8.34891	2.54085	1.44469	2.55151	-3.44109	-2.42197	-10.2935	0.28299	12.7041	-4.42049	6.77308	1.69496
1507.31	8.97605	1.10881	0.09407	3.02772	4.34434	-4.96578	-0.25316	-2.23171	9.78311	-3.09003	0.63754	-2.98661
1508.6	6.77528	-6.29453	-13.9989	1.54977	6.51315	1.5477	9.85626	-0.87766	0.63411	-9.44519	-4.82323	-3.10234
1509.89	-3.47625	-8.53776	-10.977	6.42051	0.59677	-4.02437	7.65191	-5.48343	-9.88579	-13.1317	-6.12349	5.18205
1511.19	1.6501	-1.59795	-10.1144	-6.09713	4.61811	-6.64765	1.62525	-1.48897	-5.13084	-8.07513	7.37107	0.30661
1512.48	0.23998	-1.28087	-2.23996	-8.03179	9.3314	-16.7165	0.45054	1.43711	3.6932	-6.28135	1.58041	-5.83156
1513.77	4.13338	-1.55223	1.69793	-0.9949	13.1881	-9.288	2.2649	5.39194	4.91777	-13.9503	-1.62118	-5.02104
1515.06	-5.04676	0.06801	-2.31787	14.3793	0.97105	-6.76216	0.48554	4.79273	7.54291	-13.082	-0.63366	9.21251
1516.35	-3.41487	-3.45453	3.40968	6.19936	-2.3255	-0.75621	4.88949	5.71936	0.31139	-11.1907	3.20003	5.10328
1517.64	-3.98795	4.80598	-3.07359	1.95099	-0.31861	-3.65861	6.05401	4.79481	-0.43957	-6.44791	4.75997	-11.2286
1518.93	-0.02887	11.701	2.54658	-0.37717	2.25457	-4.48076	-0.52376	9.43052	-7.46423	-6.32206	4.40046	-12.6004
1520.22	0.22225	7.04745	-1.44988	3.43188	0.71966	0.9429	-2.24964	4.85493	-6.74556	-11.7847	-3.81575	-10.2577
1521.52	8.73697	-7.32015	2.10281	-0.69601	-5.56895	0.21822	-4.12924	1.38816	-9.90632	-1.64722	-11.0085	-4.32638
1522.81	3.74379	-7.80191	-9.34965	-3.33233	0.00583	-7.3977	2.35739	1.84159	-2.54654	-1.61247	-9.64658	-7.82917
1524.1	-1.47156	-3.30067	-8.493	-0.37994	0.14686	-3.65917	1.00454	-1.40192	-8.65482	1.65096	-4.57554	0.56531
1525.38	-8.0291	3.68071	-4.03009	-3.35311	2.69413	0.0167	1.82363	-10.0109	1.46601	-15.8169	-11.0869	-0.21723
1526.67	0.76838	5.66229	6.76484	-3.5318	-9.43229	4.93279	-3.05955	-10.5511	4.95313	-11.5818	-15.7462	9.7547
1527.96	-4.47346	2.3983	0.10317	-6.80177	-5.31247	2.72908	-0.66222	9.50317	6.80648	-6.44939	-18.6165	2.7439
1529.25	-5.86318	-7.47698	-1.24938	-5.72874	-9.4264	2.47983	7.10134	14.3805	-10.4025	0.51168	-10.892	1.43607
1530.54	-13.0865	-12.8835	-12.47	-15.347	-1.25407	-3.47209	6.42543	3.03524	-10.2395	-8.64713	-0.83559	-2.07162
1531.83	-12.372	-4.14703	-8.15853	-13.2336	-6.41259	-5.08091	4.08152	-12.1498	1.39834	-10.4629	6.13565	-0.89341
1533.12	-2.9939	5.89248	-6.7837	0.2628	-3.19914	-7.99811	1.39528	-7.34602	1.92815	-2.1986	3.69596	-10.8751
1534.4	-4.638	10.6293	9.0431	10.3251	-2.8423	-13.5723	4.47528	-4.86776	-0.02152	-1.04273	1.12532	-2.35376
1535.69	-7.64713	3.48623	5.6533	6.17607	0.33793	-8.51766	-11.5013	-3.21214	-1.72494	-5.17247	0.1609	1.47625
1536.98	-5.68981	-2.35947	3.42408	2.12441	-1.73267	-6.90279	-18.0203	-0.50482	3.6122	0.2751	1.00843	-8.89927
1538.27	-1.58896	-3.69644	4.64111	0.38149	-11.0599	-1.60774	-12.7043	4.35129	3.88702	3.77993	-7.92069	-16.8347
1539.55	-11.9103	0.09246	3.05868	-5.6127	-2.63799	-1.95249	2.70924	6.81334	6.83665	-1.81227	-10.455	-9.82135
1540.84	-18.4309	4.9158	-6.78036	-3.53245	2.78444	-3.36561	-13.2424	1.92703	0.88395	-12.4501	-7.57745	-10.3736
1542.13	-3.17371	4.65935	-7.9274	-2.37769	5.79031	-19.3213	-9.41627	-7.69615	-5.29103	-5.41913	1.50637	-7.99429
1543.41	6.86133	-5.26551	-2.88534	8.1258	-5.39756	-10.9626	-1.41249	-7.67909	4.03165	-2.10237	4.41353	3.72231
1544.7	11.5256	-6.33878	-1.27131	2.11517	-4.36776	-1.86647	6.71182	-4.9361	6.43486	-0.46549	4.17832	9.94762
1545.98	2.53345	-1.21189	2.42325	1.43042	1.89687	6.16127	-3.07763	-4.28431	0.13574	-8.44564	-0.23354	-2.62695
1547.27	-3.27518	1.10373	-1.21308	-7.53417	-1.90653	-4.33079	0.32773	-8.2723	-12.3514	-3.57424	-4.90206	5.53576
1548.56	4.56262	-5.72328	-7.92886	-8.81282	0.06208	-1.20545	10.3394	-4.88857	-7.92945	3.65161	0.49851	2.01293
1549.84	9.16682	-2.93871	-4.98697	-4.05131	0.61408	3.5201	17.523	-18.596	-5.82124	0.54043	1.54527	-2.04692
1551.13	3.53168	5.22318	2.08688	-6.39248	0.88661	9.45728	15.0557	-27.749	-2.05536	-7.50778	-0.45891	-8.63235
1552.41	-9.30272	2.72814	-9.10729	-13.802	-7.32599	1.12616	4.17185	-16.7645	3.20251	-5.62439	-5.754	5.25097
1553.69	-1.87932	-1.12101	-4.44378	-11.6399	-6.81805	-1.97047	-6.17433	-3.59122	3.25518	5.46482	3.73424	-4.28272
1554.98	0.9219	-6.21	4.1688	1.31662	-8.08101	-4.83831	-8.53713	-1.30341	1.76553	2.42272	3.56581	-13.9649
1556.26	3.48951	-6.04739	7.54763	13.4619	-4.80629	-5.40309	-1.45369	-8.75823	-0.89504	3.69502	7.27786	-8.94401
1557.55	-5.74222	-7.85033	-2.24446	12.0645	-5.6739	-6.08195	3.81315	-0.06423	-5.74366	6.67601	0.29896	4.92268
1558.83	-11.7789	2.60982	-11.3617	0.87304	-10.8781	-1.49767	1.76626	7.01291	-15.5689	-1.37713	-6.15944	1.42382
1560.11	-15.4721	5.77871	-13.7699	-15.0668	-14.4417	-4.8789	-3.36581	11.7246	-9.47926	-13.9616	-14.1202	-7.3149
1561.39	-4.80467	0.80492	-7.44612	-12.6522	-11.2048	-5.60848	-8.22878	6.69364	-4.13772	-13.3231	-15.4862	-11.0364
1562.68	-2.62792	-7.03722	-8.67038	-1.86594	-2.84165	3.38221	-9.55975	4.13156	-11.2928	-3.07866	-5.37749	-4.59763
1563.96	-4.66198	-7.63924	-12.6599	1.64045	4.08202	13.6473	-9.1131	0.72967	-5.14448	-1.92563	1.70885	0.98974
1565.24	-10.3868	-7.63531	-9.52885	-1.71579	10.3548	8.90132	1.71127	7.97379	0.30721	-4.85243	2.60712	-0.98271
1566.52	-13.0537	-2.20835	-3.32875	5.33958	6.95959	1.14409	-2.48669	10.1039	2.64514	-3.58484	-1.9513	-6.11504
1567.81	-13.9943	7.15598	-9.71668	3.17233	0.81634	-0.23573	-4.14695	4.68568	-8.02211	0.50578	-3.6578	-8.91577
1569.09	-10.78	10.1947	-16.327	-1.65195	1.33073	-0.44966	-4.60101	1.05054	-1.10031	3.62502	-4.36958	-5.025
1570.37	-6.85635	0.55368	-11.4339	-6.09884	-4.52575	-3.00047	1.37407	6.26713	-1.34941	7.213	-4.56659	-3.8369
1571.65	-1.41209	-1.8186	-6.58611	-4.41984	-2.28457	-4.61963	9.66396	-0.98461	3.77915	0.69823	4.20828	-1.99726
1572.93	-14.0243	-4.51636	-4.61776	-5.04917	-11.3514	0.72721	14.2116	-4.9789	-7.32604	3.89791	2.78935	3.52255
1574.21	-20.373	-5.27686	-10.5347	-4.56981	-1.0006	10.7771	10.1139	0.59843	-0.84219	5.57194	-1.86344	9.30529
1575.49	-23.4353	-2.20855	-7.04533	-1.21592	-3.54067	9.5872	-12.5203	4.90178	0.82505	12.7261	-6.84147	6.16249
1576.77	-13.7713	5.13994	-4.00124	-4.04471	-3.63452	3.8147	-10.3026	0.86824	0.64137	-0.05673	0.66094	3.0541
1578.05	-18.4151	0.99718	-2.29381	0.74383	-14.4936	3.55099	-8.81578	2.34352	-6.54182	-4.75376	-4.35049	2.50582
1579.33	-5.61834	-2.32249	2.14556	13.0126	-20.0435	3.71613	-5.35698	8.65339	-5.97592	-8.7192	-2.29287	2.92914
1580.61	-6.95233	5.67231	11.1454	2.51585	-9.92431	2.4415	-6.01195	3.09494	-4.03237	-0.50739	-0.52053	0.58687
1581.89	-5.31425	5.73015	4.47142	-10.3864	6.97822	4.10995	0.29359	-11.1661	3.08881	1.08167	0.01796	5.18757
1583.17	-18.1955	2.90245	-4.71638	-15.1857	19.1441	0.25291	-1.85749	-12.5012	12.3362	-2.55774	-10.3117	4.33696
1584.44	-13.5504	5.5207	-3.81225	-0.48755	11.7506	-3.59243	-5.01946	-1.4817	0.07551	0.79729	-11.1666	14.8636
1585.72	-23.7447	-7.6152	0.55517	1.13644	4.18604	-1.3976	-9.79809	8.36658	-12.1333	8.2438	-0.82109	13.0076
1587	-15.9612	-19.6937	5.1745	-5.31934	-4.41793	6.70609	-4.1476	-0.79055	-5.61583	15.3133	0.14772	1.69448
1588.28	-13.4857	-7.33207	1.90858	1.85364	-9.79284	-0.56714	0.91482	-5.38743	0.5078	15.6001	-2.83162	-6.30991
1589.56	-7.77519	10.2184	-6.92259	8.56399	-6.59578	-7.57724	7.80635	-7.42971	-3.72806	13.7099	-5.17622	-2.90843
1590.83	-7.8355	6.6719	-16.2676	11.6917	-0.02109	-9.19854	-7.30161	0.49397	-8.22059	-4.77453	1.78816	1.40746
1592.11	-6.39805	7.12558	-12.4064	-2.25474	8.11982	2.28896	-10.5119	-7.45638	-1.55836	-3.85312	5.82153	2.89488
1593.39	-3.30856	15.5509	-10.2991	1.43903	8.45551	6.19954	-7.52173	-4.20647	-2.46708	-0.13162	0.9696	1.57098
1594.66	-3.69274	15.7021	-10.0656	-1.46701	2.32883	1.21892	-4.61676	-0.02487	2.62466	-0.07858	1.4838	-6.78138
1595.94	1.03229	13.5964	-7.56885	-5.58996	-6.00876	-2.28143	-4.84268	2.8656	11.4769	-9.9854	4.98128	-5.33359
1597.22	0.56365	11.1823	-2.73448	-11.3813	-8.60301	6.29273	-11.9995	-7.66082	9.27246	-2.50926	4.06201	2.50859
1598.49	-7.43011	6.84263	10.8603	-7.1496	-13.8596	5.00998	-4.15018	-7.10698	4.78276	-5.28446	-0.22256	12.8252
1599.77	-7.25185	4.22318	15.3927	1.67658	-4.15576	1.81889	-1.74033	-3.49574	1.36781	-2.49957	1.22469	13.119
1601.04	-2.05581	4.71254	-0.24024	9.12585	2.24575	-6.68051	9.16718	-3.52419	4.35905	0.57119	3.34665	12.9158
1602.32	8.03797	1.44779	-17.507	11.861	10.282	-6.08253	5.20661	-4.72953	-1.64355	9.85346	3.10327	7.34134
1603.59	-2.30196	7.60609	-7.23054	14.5392	0.46163	-1.78148	8.50367	0.21395	4.11431	-0.25846	12.5003	10.1098
1604.87	1.31871	13.856	3.74351	19.4976	-2.76972	9.34837	8.7155	13.5463	14.604	4.09257	11.3491	11.3869
1606.14	1.20284	17.409	10.2551	11.182	-14.0749	15.2156	16.7393	17.5532	16.4999	8.22659	0.69549	12.4642
1607.42	7.40755	10.1965	5.9957	2.80934	-10.031	6.08313	17.1464	15.0003	3.13344	12.8864	-2.48348	11.6387
1608.69	4.81284	15.2641	6.26812	7.96263	-5.18089	7.96227	4.20538	10.3563	-9.32977	5.48347	9.60079	7.63049
1609.96	-0.49559	13.2005	3.42664	13.5561	-1.04464	8.65878	-11.4323	12.3468	-4.38683	13.0235	13.0797	2.37092
1611.24	7.19084	5.24564	1.67698	8.71545	-0.87365	-0.35306	-9.60088	7.64045	1.23082	19.2664	4.91899	-0.83142
1612.51	12.9464	-9.62327	1.18486	11.1893	4.62925	-3.7132	-0.409	2.13439	7.3232	17.858	-0.5842	-2.41648
1613.78	18.1883	-5.20628	6.00742	11.3777	15.6697	4.38402	4.21764	3.36572	10.536	12.4383	-1.76703	-2.20716
1615.06	-0.19786	1.82231	14.7275	9.60618	13.6364	12.27	4.67903	7.85445	6.18353	3.83014	0.35906	-2.12919
1616.33	-7.6463	10.0683	14.1451	4.48065	4.45494	4.82489	4.92376	8.70347	-8.3171	6.71349	-4.24019	5.2975
1617.6	-6.37989	3.14871	0.42593	8.55529	-2.54893	7.63711	5.5061	7.03275	-8.36588	13.7398	-0.94196	13.9357
1618.87	-7.0044	4.2807	-5.51575	5.7615	8.01334	12.0381	0.25459	5.13938	-8.56855	9.04039	3.23089	20.5739
1620.14	-1.59404	4.63582	-2.34275	10.5337	16.1418	9.15933	-7.305	0.35492	-12.6622	-1.00169	8.58125	19.2695
1621.42	-4.90888	6.91106	5.2763	4.89458	22.6592	0.28649	-7.70987	5.57066	-8.27549	7.6934	5.99479	11.1879
1622.69	4.6397	-1.91632	-1.89286	10.0786	9.71426	2.37962	-4.23999	12.621	9.36308	21.7658	9.4601	4.6265
1623.96	-5.79978	-1.66924	-3.32452	-0.52015	6.98685	12.1358	1.15034	13.1801	18.682	7.81531	12.3543	2.18515
1625.23	0.31556	6.56658	-1.34442	-1.69583	4.48272	10.0637	-0.01318	10.7452	6.81282	-0.74648	10.6031	8.90388
1626.5	-3.7343	14.8197	-3.23826	3.97438	3.22472	5.31744	0.12088	15.2363	-4.09602	4.71465	0.61227	9.00554
1627.77	2.64493	17.9874	-10.7889	14.4048	2.09859	2.29147	2.18683	11.6248	-10.2273	9.79874	0.66174	15.9359
1629.04	2.93897	11.2066	5.99791	10.1669	17.2243	8.66572	10.5732	5.88212	-1.82109	1.15719	7.05436	14.7749
1630.31	12.0221	16.1632	19.3736	11.4948	17.139	8.28588	12.1086	7.45969	4.30551	-0.61001	10.493	15.6596
1631.58	13.82	17.177	22.4582	13.64	14.6483	0.23197	5.19869	14.0661	10.1925	0.2857	16.612	10.2988
1632.85	16.0584	18.0597	9.42888	7.43115	16.9467	1.24688	11.0778	13.8327	13.2913	5.22723	26.0512	14.5723
1634.12	22.2115	9.93677	18.4341	-4.04614	14.2511	12.2048	20.0602	11.2053	13.7961	4.47163	24.4622	5.42871
1635.39	24.6738	6.61405	23.2796	3.67107	14.0074	11.0316	14.4772	19.7039	16.2499	4.04757	18.302	1.81664
1636.66	26.1536	4.20011	31.3026	13.9199	18.3183	-6.53572	12.129	18.3399	20.1383	4.25217	21.4907	-4.1096
1637.93	29.8854	8.43773	28.8402	19.3974	21.3325	0.26287	18.4669	14.5589	22.0728	14.4968	32.0968	9.60989
1639.19	41.3376	17.5384	29.3437	13.0523	13.1414	3.67313	31.2452	10.5954	19.4762	9.90149	33.9375	2.27233
1640.46	46.8418	17.3364	35.5504	0.21025	14.2592	12.575	37.0754	18.6378	22.3942	11.3577	36.9213	-0.1966
1641.73	45.0321	11.426	42.7117	12.8083	21.7602	18.0542	38.7974	22.2062	25.7183	19.2767	42.5682	-1.53976
1643	51.3428	11.6872	49.4732	16.3666	31.9873	19.0537	30.0798	16.8663	41.0827	27.5616	39.1639	17.4029
1644.27	52.9055	10.4971	46.0178	8.00497	30.6891	9.0362	12.1111	7.06937	38.5617	18.1494	25.0457	19.8027
1645.53	46.1428	20.17	45.797	-9.94502	27.3112	9.2532	17.6342	2.15847	28.2697	5.30293	21.3333	15.4426
1646.8	47.4035	13.4717	39.4393	-5.95771	25.3165	19.3961	32.5463	8.42494	16.9322	2.19937	30.1584	8.92821
1648.07	52.3446	7.73359	34.5505	-6.72449	34.5793	14.745	39.956	6.95454	23.2807	4.93589	34.3494	5.49965
1649.33	51.4461	-1.83299	42.6847	-2.15403	38.6425	12.3339	36.2117	5.18718	38.2981	4.74098	26.5121	8.81967
1650.6	45.8052	7.95491	45.8534	13.3252	42.4031	16.4546	31.2563	13.1515	31.1559	-1.61958	19.7093	11.6941
1651.86	41.839	11.6115	38.5196	23.9474	36.1184	20.0497	32.7071	21.9161	32.1967	4.08275	18.6896	11.4542
1653.13	36.5474	12.0626	20.163	19.907	33.2854	13.4279	21.4153	13.5437	18.5122	8.38516	24.9158	3.95153
1654.39	39.382	8.18813	18.6867	9.7524	27.567	11.7377	18.6324	1.9373	20.8565	12.7675	24.8793	4.59744
1655.66	42.1313	7.01667	21.8621	7.46655	18.0718	20.682	18.41	5.9654	7.38393	16.1214	25.9402	5.45485
1656.92	21.121	0.23964	28.0034	-1.24202	12.7312	12.7807	29.0964	11.108	18.5516	3.74391	27.2756	-4.66485
1658.19	14.2824	-3.08582	21.1391	-2.54475	13.3394	12.6511	19.3832	14.9765	28.1596	-8.30216	29.3941	-4.15025
1659.45	21.45	2.01747	5.42361	-3.06443	12.1366	7.01878	10.3903	16.411	30.7736	-3.03388	19.107	4.26157
1660.72	21.5665	9.34948	-4.72598	3.43317	5.29402	13.9981	-2.1737	14.4	26.0507	0.57726	7.67152	14.8963
1661.98	21.6491	14.2073	8.70176	7.69089	3.24604	9.89754	6.05692	11.8064	18.9966	4.15985	1.59051	12.2796
1663.25	20.2006	15.191	11.1468	10.2402	13.924	6.97432	7.16786	0.41861	11.7656	8.13102	4.10395	9.14855
1664.51	17.7638	3.44916	4.62631	9.05816	21.3852	-4.94875	15.7706	-3.6375	7.02051	12.1365	9.11471	7.92615
1665.77	10.2246	-0.98397	-7.61402	0.44775	17.6523	-5.38589	5.85927	-4.67623	2.84712	-2.32658	3.89133	1.33808
1667.04	9.39999	0.73731	-0.70562	-1.77397	8.33686	-0.24574	3.34829	9.36523	0.76539	-1.48678	-6.7376	-0.56426
1668.3	8.90714	4.93872	6.91149	-2.91557	5.27881	0.43743	-2.29381	7.18975	-5.25897	1.10159	-6.46353	0.43626
1669.56	12.6318	-1.8197	21.8716	2.07442	2.5753	0.10936	-1.8899	1.1745	-3.43169	3.6843	3.08497	-2.46603
1670.82	7.53953	-2.2809	13.8318	-0.24408	5.04917	0.89569	-5.76	-0.32631	-6.1585	4.71838	6.97073	-7.83123
1672.09	-7.18667	3.3495	5.47793	-4.671	-1.80241	8.33934	1.45591	8.25881	1.33205	1.12392	-0.38337	-5.07067
1673.35	-15.6154	2.77429	3.38127	-16.2864	-12.0138	9.98315	0.99781	4.30698	4.53136	4.16946	-0.3602	10.5299
1674.61	5.49897	4.05068	5.67902	-5.82732	-9.89916	3.53571	3.13999	2.80109	9.18801	10.8436	-5.64549	10.3248
1675.87	16.9965	6.73285	-4.4117	-4.81962	-5.70435	-6.71164	1.51099	4.67819	5.75912	4.94625	-6.8164	9.55388
1677.13	14.9572	12.5466	-7.68517	4.11394	-7.77788	-3.83309	0.47084	13.3269	1.6847	-1.7225	-6.41576	5.90302
1678.39	-5.31045	1.69761	2.07573	-3.44383	-15.8569	-1.47441	1.15094	11.5644	-1.57812	-1.26555	3.16783	2.555
1679.65	-5.59496	-14.5684	-0.62042	1.38707	-7.46717	5.02155	1.00272	5.05352	-3.13793	14.6542	-2.49422	-0.40446
1680.91	-15.4735	-12.3886	0.15779	4.20097	5.99707	7.8491	-0.09955	-4.96574	-4.349	13.6483	0.18097	3.73324
1682.17	-12.2489	0.22563	2.82178	9.02068	11.9872	8.1625	-6.21871	-10.0306	1.30865	8.00237	-4.22948	4.39663
1683.43	-9.8984	14.5428	7.28584	5.09191	13.6632	4.34458	2.77664	-2.8495	5.46359	-0.70646	-2.10844	-5.56287
1684.69	-2.61622	16.4087	3.78995	-0.21963	15.6023	-0.3875	4.15507	1.42314	0.93294	2.39039	-3.87876	-1.33953
1685.95	-1.67096	8.85173	-3.2716	5.48606	12.8501	6.8691	10.1794	5.18738	-7.27186	6.76148	1.15097	8.43234
1687.21	2.33738	2.58066	-5.59025	17.3119	-0.519	5.52015	0.21544	-1.14534	3.94061	8.51544	3.46647	11.1299
1688.47	8.62021	6.72111	2.85684	11.1206	-3.40228	7.73701	-7.66263	0.89353	14.0675	2.13222	-0.12656	5.8732
1689.73	-4.06248	7.54735	-0.34747	6.23803	-5.18254	5.0397	-10.0891	10.0697	8.29159	-2.40534	2.1033	0.85071
1690.99	-3.33926	3.40226	3.88824	2.37837	-0.57409	15.9196	9.57038	22.3431	-2.37561	5.36563	8.15604	7.85104
1692.25	2.36129	-7.977	-6.28175	12.5302	4.60594	17.7083	22.3272	14.7368	0.05442	11.988	3.69452	7.51994
1693.51	7.31344	-7.1619	9.70255	12.1279	7.81466	15.0227	15.8727	7.43908	14.1017	5.25035	-1.60127	11.6002
1694.76	2.78005	-5.88387	-3.73601	17.4228	4.65209	12.8058	5.34416	-1.13274	15.9319	-1.40737	-6.97135	11.2061
1696.02	3.33824	2.32567	0.06541	9.4034	6.93534	2.03476	2.74718	-3.44728	11.5907	1.32342	3.01858	7.8463
1697.28	4.82801	-3.53326	-9.56747	-4.34157	0.91014	3.95523	6.39609	-6.76166	-3.87038	5.96848	1.31135	-1.77069
1698.54	-0.47636	-6.52926	1.49677	-7.8122	-3.30353	5.49864	-6.08628	-3.60734	-6.69141	6.96204	2.87269	-5.58775
1699.79	3.5794	-10.0395	-6.89046	-0.89992	-5.52282	12.505	-10.4714	-2.75004	-4.48383	0.92125	-5.806	1.04655
1701.05	2.09243	-7.09822	-5.31774	-2.88474	-3.10202	5.38569	-11.7249	-2.78977	4.31237	0.38323	-9.9133	4.09222
1702.31	-10.3659	-1.81971	-17.8822	-6.06376	-4.34399	1.17507	-8.16683	-1.59507	-6.23996	7.34234	-0.6092	-4.78786
1703.56	-7.97833	-0.79262	-18.9439	-7.36849	-0.49446	-2.17266	-5.89437	-1.12029	-13.6494	8.91846	3.07771	0.32623
1704.82	-1.29355	-4.0283	-24.2513	-10.6846	-9.51915	-6.51458	-1.77037	-1.47393	-18.8817	3.11741	1.24456	6.24028
1706.08	-0.56297	-9.00679	-11.3874	-16.3435	-6.54378	-6.54215	-2.08054	0.05824	-9.90257	1.98483	-15.5086	8.53711
1707.33	-10.0495	0.46624	-16.5522	-7.59087	-3.7112	-6.30677	0.44369	0.54483	-3.36341	3.13793	-19.1419	2.35961
1708.59	-8.92444	6.07074	-2.41989	1.7789	-2.26145	-4.38563	-2.59771	-6.64848	-0.60141	-5.94906	-12.861	-5.59512
1709.84	-8.73651	-0.93048	-9.32199	-3.49135	-7.44595	0.72409	0.36097	-8.42459	3.98915	-8.79619	-2.28298	-12.59
1711.1	-6.94852	-6.9373	-5.65847	-10.5158	-11.2075	5.75392	-2.06311	-3.80627	-8.23744	-2.17476	-5.04793	-8.82485
1712.35	-15.3491	-8.18985	-9.39508	-1.13452	-10.4663	5.62376	-7.2357	1.03497	-10.0241	8.24653	-6.52727	-4.90558
1713.6	-10.2581	-4.65947	1.68534	2.43536	-4.68501	-6.43204	-16.3054	2.78489	-21.2164	3.90204	-3.12099	-0.99208
1714.86	-5.3272	-1.81482	-6.7201	-0.96622	-2.15515	-6.15072	-9.65496	6.78628	-2.74602	3.24882	-3.23484	-4.69015
1716.11	-3.87624	-4.4044	-8.18854	-4.80204	-17.8767	-2.88076	-1.34166	7.17063	-0.7785	2.04697	-2.8231	2.80028
1717.37	-13.7224	5.48608	-11.9828	5.33933	-17.7697	6.2007	3.20026	1.65223	1.07467	3.42219	-0.71433	-4.54364
1718.62	-5.49432	8.45082	-6.2573	6.37208	1.61722	9.12784	5.68507	-8.84329	-8.35222	-2.09989	-2.05143	-5.90486
1719.87	-4.38051	6.00989	-4.90336	1.58201	7.53559	9.19217	3.80419	-16.533	-8.62492	-3.69063	4.1599	-6.94616
1721.13	-3.15816	-11.9168	-5.57246	-3.8595	-4.91179	-0.88635	1.74047	-14.0284	-12.1263	-6.30434	10.2168	-5.69615
1722.38	-12.4959	-11.2834	-13.9789	-9.3296	-13.9192	-2.85058	-8.90037	-2.92369	-13.7591	-4.50105	-9.13791	-7.08056
1723.63	-18.605	-3.35284	-18.3969	0.24603	-6.12099	-5.48335	-20.5127	2.40964	-12.975	-0.14926	-19.4985	-4.93361
1724.88	-22.1828	-5.5652	-20.7352	-4.94983	1.26575	4.86669	-22.6392	3.08011	-13.5909	5.88234	-9.71069	7.19601
1726.14	-15.1606	-2.57753	-11.9879	-0.62567	3.66385	4.41676	-14.8744	8.91066	-13.1441	6.95955	-0.02594	14.1541
1727.39	-11.2643	-3.13269	0.01623	-3.85008	3.30188	2.15542	-13.0352	3.97556	-2.13748	-2.72332	-0.87851	10.9293
1728.64	-15.408	7.12923	2.01446	3.22258	-3.14019	-3.92312	-15.9219	-4.89098	6.03475	-9.98353	-2.87987	0.22994
1729.89	-16.4832	-2.65454	1.24673	-12.4533	-2.50806	0.48406	-16.2828	-11.7975	-0.1646	-12.9753	-4.41858	-8.94377
1731.14	-7.71854	-13.6784	-1.46982	-19.6322	2.75253	7.43403	-6.67243	2.02746	-7.0441	5.27849	-2.95753	-2.64339
1732.39	1.56602	-9.7936	-1.0552	-18.4167	8.68729	5.18404	-2.42777	0.28104	-10.3295	5.48647	-8.79954	3.52549
1733.64	5.25044	5.05682	-2.17228	-8.25852	6.26193	-7.51175	-2.7089	-4.64827	-9.34648	5.84854	-16.7504	4.63132
1734.89	-0.60242	0.37577	-3.97535	4.23107	-2.66071	-16.0133	-10.0815	-12.2919	-13.1808	5.98187	-18.7243	-3.41159
1736.14	-1.4897	-11.9853	-4.15584	2.05777	-17.5378	-0.90343	-8.37425	1.40744	-8.06102	13.1608	-5.64137	-5.71176
1737.39	-11.4457	-10.8778	-3.27378	-5.00701	-20.5864	7.21209	-9.71277	-0.00184	-12.57	3.88811	-10.7073	-10.0635
1738.64	-10.3219	0.17247	2.77941	-21.1919	-20.5666	-3.6096	-7.30854	-2.06828	-14.4964	1.44953	-7.09343	-12.9812
1739.89	-10.4154	-4.41727	-2.41342	-14.9711	-19.5242	-9.17418	-6.39584	-1.99756	-11.063	5.26797	-3.66844	-11.9561
1741.14	-6.59479	-11.0356	-9.74373	-9.00748	-18.1904	-5.86454	-5.96326	9.27885	-5.68691	-2.43378	-1.58089	-2.94835
1742.39	-14.0887	-11.6941	-16.1201	-2.59255	-21.6855	0.54787	-8.31938	6.77237	-12.1568	-15.0214	-7.67078	-4.35221
1743.64	-15.7828	0.19027	-11.9082	-4.02914	-28.8722	0.46877	-8.02993	-0.98557	-23.5584	-11.1407	-2.56671	-11.3277
1744.89	-11.6714	-5.14831	-9.30239	0.39131	-22.739	-3.41614	-13.1406	-5.58926	-24.0688	-4.40303	2.08562	-14.0462
1746.14	-8.67449	-14.6984	-16.7484	0.46884	2.1996	-7.47254	-10.0115	-9.19297	-23.9052	-0.12265	-10.5652	-2.55346
1747.38	-9.53499	-12.0199	-14.2061	-3.73945	4.03515	-9.08904	0.63181	-11.071	-8.29049	-4.73962	-17.125	-4.71806
1748.63	-17.2986	-9.64443	-12.0472	0.36643	-4.95811	-6.02565	16.1549	-2.99483	-7.37318	-2.37393	-12.3594	-9.49999
1749.88	-18.7768	-12.5376	-8.02	4.05505	2.72838	-20.1052	0.84353	5.66987	-6.45617	-2.05418	-6.85697	-7.21928
1751.13	-10.9695	-4.20797	-14.1589	-5.03356	11.3461	-17.5449	-7.5366	1.82024	-11.1795	-6.20317	-9.96065	-3.19587
1752.38	-11.5054	3.35584	-11.1326	-19.0994	4.58062	-19.139	-13.0026	5.21626	-6.41165	-5.79808	-8.75613	2.8559
1753.62	-4.33295	7.89668	-11.2724	-13.2226	-13.9451	-4.92746	-7.85178	11.3893	-11.2842	-2.53037	-2.74627	8.86744
1754.87	-7.80086	3.12313	-2.25828	8.41983	-11.4425	-2.12752	-5.69541	20.1395	-8.58559	1.80569	-1.47968	15.4845
1756.12	-2.1491	4.68088	-4.55894	16.9935	-12.7346	5.62085	-1.49357	11.9009	-0.82451	-6.39563	-11.0249	2.50129
1757.36	-12.7434	-9.55001	-6.23146	4.20713	-12.6897	-0.97947	-3.08625	5.70806	1.49621	-1.58571	-14.9763	-4.13923
1758.61	-9.81227	-7.6839	-13.9273	-11.0937	-5.70806	2.60862	-7.74775	-5.85064	1.02228	2.96112	-5.35089	1.21431
1759.85	-3.33296	-12.8065	-10.6122	-11.9719	6.63329	10.1623	0.65334	-6.65516	2.50797	7.73055	0.2112	8.10474
1761.1	4.47171	2.71655	-3.0004	-2.27301	4.78573	9.77293	-1.68299	0.91739	10.0161	-5.05449	-2.38143	1.60642
1762.35	-1.79831	9.90225	3.8166	-0.95151	3.23496	-6.31949	-2.91103	6.42691	-7.28755	-1.7827	3.22547	-3.10364
1763.59	-9.99441	7.50499	0.93024	1.78129	-2.42473	-8.12061	-5.95079	-0.7608	-12.9345	1.04317	7.88907	-4.11675
1764.84	-1.1395	-10.1839	-0.25376	0.05105	-7.83335	-2.65336	-7.48228	-0.94864	-21.3647	9.01735	1.9122	-1.73583
1766.08	2.84643	-3.59282	-5.08399	13.5264	-14.6423	6.11659	-10.4141	-7.23373	-4.39536	4.10561	-7.56799	0.26203
1767.32	3.92336	-1.26485	-7.26334	6.47573	-9.33173	2.58344	-10.5005	-8.25043	-1.00361	11.4793	-5.34011	3.93385
1768.57	-5.78872	-4.69128	-8.4775	-4.8722	-6.07864	-0.03559	-4.73582	-17.0501	6.78199	8.36696	-2.71844	1.03403
1769.81	-4.66125	-4.64361	-8.4808	-5.46605	-13.346	-7.40912	-1.35435	0.06433	-4.07288	-0.58561	4.0113	-4.51749
1771.06	-8.88853	-2.59041	-9.58751	6.55131	-12.4709	-17.1429	0.08391	1.50432	-3.08252	-14.7442	8.46051	-10.2407
1772.3	-6.07057	3.18265	-1.69478	2.8942	-10.7333	-11.2311	0.96181	-2.34725	4.81595	-11.4344	8.90351	-7.51274
1773.54	-6.72168	3.60118	3.24306	-7.40317	-13.5791	-7.21105	-4.89211	-22.2276	1.3539	-7.71928	-0.91692	-6.44225
1774.79	-0.83613	6.39671	0.60318	0.14498	-18.5624	0.48309	-6.48927	-10.811	-12.4858	0.08704	-7.02358	2.98801
1776.03	-1.6768	-3.63649	4.20271	4.23008	-14.0262	-5.76012	-4.04682	-8.21737	-10.8631	6.15598	-1.97079	-2.77626
1777.27	-10.2894	0.58147	2.69874	1.17203	-1.73043	4.02494	-3.94193	-1.984	-1.37244	9.23599	0.7957	2.02484
1778.51	-5.42261	3.27927	-3.65154	-10.6748	-3.80659	0.78121	-4.8146	-8.16222	-7.69371	6.17859	-8.89551	0.55712
1779.76	-4.55634	8.0568	-2.15678	-6.95621	-14.7918	-3.38284	-3.55058	-2.3807	-11.4498	-2.72489	-11.1188	1.78046
1781	-3.63919	-4.26294	-3.23405	-4.88923	-12.2233	-2.64994	8.58731	-7.47361	-11.9608	-9.21143	-10.4454	-7.61925
1782.24	-12.8198	-9.05154	0.96229	3.59458	-6.94666	0.97978	1.1533	-12.6982	-5.49517	-6.64693	-11.3156	-7.08791
1783.48	-13.2981	-7.66324	0.89509	0.70668	-5.47058	-1.08224	3.01025	-13.6316	-5.15015	3.64868	-9.74066	-5.9283
1784.72	-16.4513	2.5363	-0.30419	1.57283	-9.16074	-6.03023	-0.50469	-9.91382	8.94285	4.4183	-3.52061	-0.19183
1785.96	-25.4908	4.04987	-4.38417	-1.34416	-3.60574	-10.2585	6.23701	-5.40769	6.41239	-7.03528	6.47022	12.3443
1787.2	-33.5481	-0.51682	-12.5848	-4.73574	2.22299	-17.2471	-5.79322	-13.8047	4.55559	-3.38634	-0.9396	14.3487
1788.44	-26.6631	-6.42659	-10.6891	-8.6933	0.08545	-10.476	-2.8068	-13.7219	-6.24468	-1.90912	-5.65291	3.56995
1789.68	-9.50455	-3.46805	-11.2626	-19.0054	-4.24696	-2.81383	-1.76948	-7.97653	-4.46846	-7.71796	-12.6012	-2.53485
1790.92	-1.48949	4.14165	-6.39116	-20.495	-5.62568	-2.23198	-1.80698	0.48285	-9.44146	-16.1614	1.19272	-1.78286
1792.16	-0.08084	1.76248	-10.1605	-13.8593	-10.1822	0.95525	-14.3136	4.90193	-3.07228	-7.79385	3.82022	-6.32835
1793.4	8.2414	4.24589	-7.06765	3.10189	-11.425	3.78783	-10.9637	0.28644	-0.64663	5.93337	4.28701	-7.37135
1794.64	13.8772	12.2205	-9.50703	6.92563	-10.8341	0.82009	-6.47712	-1.35218	-4.10737	3.85457	-13.104	-0.00321
1795.88	7.74094	8.86334	-11.6729	-0.79384	-1.58099	-4.18231	-11.2826	-13.0083	-9.54595	-10.0132	-3.59292	0.37599
1797.12	-4.32754	-4.06554	0.90902	-13.1708	-5.71142	-5.38508	-15.1744	-21.3675	-8.77954	-18.1213	1.90601	-7.23946
1798.36	-10.7682	-5.65188	0.61013	-6.08528	-4.32822	-2.92539	-14.5239	-25.5271	-7.55672	-19.5155	0.90134	-9.30671
1799.6	-11.8896	-2.66706	-0.68383	2.09136	-1.72282	6.73395	-3.50836	-17.0469	-2.68318	-12.4072	-8.92691	1.04287
1800.84	-4.77748	-0.8369	6.04992	14.9419	5.69329	8.38141	-7.12773	-9.2015	2.76673	-2.3622	-10.1217	7.52915
1802.08	0.61385	-2.09845	9.88572	6.40347	2.73158	2.31993	6.39514	-4.8592	-2.33268	2.82532	-7.4429	8.18082
1803.31	0.51298	-4.62315	-0.89643	10.5447	9.0549	6.49808	-2.25979	-1.16866	-3.16426	-1.99321	-5.99345	-6.60212
1804.55	-11.823	-0.78825	-2.41091	8.72555	4.41176	8.37861	-5.22969	6.54433	1.85477	-6.26935	0.3066	-10.6541
1805.79	-9.36554	3.32634	6.17092	19.026	3.1679	-5.9184	-3.18311	14.7541	8.42731	-0.11156	-10.9713	-5.12925
1807.02	-1.64605	0.44058	3.26043	10.8575	-3.40243	-10.3073	10.0799	8.85498	3.51333	1.45726	-4.95854	2.71519
1808.26	6.34116	-8.31984	-1.70809	8.01428	-3.04208	-10.5252	5.73652	7.22972	5.75852	-1.46579	-0.87235	-5.2065
1809.5	7.96749	-3.08635	-6.63752	-0.41794	-4.2368	-7.77786	-9.17903	13.2441	-0.89428	-6.02925	2.71014	-9.62573
1810.73	11.6044	5.60396	-5.08211	-1.11911	1.47058	-9.51095	-7.20958	12.1209	-3.63932	-3.62165	-10.2225	-2.07961
1811.97	6.66323	4.81382	-0.52767	-3.80363	0.36571	1.55543	-6.97232	-0.25989	-12.9853	6.87116	-5.09313	0.03746
1813.21	-1.45593	9.92054	4.53448	-3.67707	-4.52849	-2.12715	-2.87864	-8.67529	-7.50914	-0.9049	-6.56459	-6.80577
1814.44	-3.77605	4.64394	3.00707	-6.29958	-5.3664	-11.976	5.81425	-10.4969	-1.70824	-3.55005	-1.24269	-11.3295
1815.68	-5.66282	-4.94735	-8.01274	-2.49399	1.12628	-17.7396	7.17492	-13.9875	0.33748	-12.1785	-6.63596	-17.2994
1816.91	-5.83624	-12.1562	-2.20491	1.79118	-4.97043	1.35911	-4.20804	-15.9414	-3.21768	-10.4416	-5.11011	-15.0696
1818.15	-4.1192	-6.46252	2.15623	-8.36413	0.68058	5.64591	-14.9118	-12.7871	-0.53376	-10.1567	-5.66517	-9.84027
1819.38	0.78543	-17.0322	5.4135	-19.7999	10.2393	-3.72498	-2.09641	1.80664	2.23493	-6.88927	-2.5926	1.72574
1820.62	-3.73376	-21.0308	-9.39305	-9.99045	19.78	-8.41636	6.4839	6.03426	1.0827	2.492	-9.09235	-1.02863
1821.85	-2.014	-22.1328	-5.97781	13.8242	14.9312	2.17737	11.0348	0.77563	-2.44196	9.93558	-12.3588	-2.98924
1823.09	3.92763	-8.5837	0.04217	22.2726	9.60722	-7.6637	3.53905	-3.54631	-4.45898	3.74446	-7.66619	-1.56738
1824.32	12.8282	-7.98367	9.28966	14.172	-4.34624	-12.6711	-0.19752	-1.35447	6.79158	-16.0643	6.21402	0.26544
1825.55	12.3621	-0.66977	10.5304	5.16233	-10.8492	-6.13037	-9.18068	3.01405	17.0583	-13.9534	1.6133	-1.53643
1826.79	9.52338	0.15789	17.5358	4.35206	-11.1988	2.74109	-3.42191	0.67914	15.0383	-5.34602	-8.17133	-7.71598
1828.02	8.8265	8.72226	5.07728	4.68416	-3.61794	-0.66228	-5.08689	-0.67912	0.88012	-7.53331	-6.2712	-6.6388
1829.25	3.39138	15.7204	-1.50804	3.19286	-0.96949	-0.45482	-2.69566	4.71637	-1.42194	-9.05825	7.7022	-8.05925
1830.49	-1.59343	7.48952	-6.34018	4.9867	2.0837	1.55772	-7.48823	7.15702	7.52066	-5.68655	20.5546	-5.24018
1831.72	-8.59647	1.29816	7.57518	4.01431	-0.54979	-0.03603	-9.3503	0.87144	7.91366	-0.36101	6.84022	-8.50724
1832.95	3.87931	-3.71091	2.47794	3.57272	-9.2872	1.10667	0.79232	-8.4719	-2.29446	-2.07605	0.02763	-5.04916
1834.18	6.93111	2.6167	1.34532	5.50774	-14.1056	-2.96837	1.454	-4.15864	-11.4236	-3.4544	-15.8031	-7.68294
1835.41	-2.88683	-4.36479	-5.54273	6.69359	-14.165	-8.03835	9.38896	-10.4631	-3.25106	-1.27328	-4.57208	-8.24294
1836.65	-9.78021	-4.83248	-1.97475	-0.80681	-3.54547	-13.1947	1.84295	-12.911	-9.27384	-8.20119	-6.47922	-6.14623
1837.88	-7.20626	-4.74648	0.28343	-8.90789	1.59868	-8.43743	3.51872	-4.57093	-12.4578	-11.4554	-3.15323	-4.17011
1839.11	1.64652	-5.42098	3.78619	-7.13524	10.9532	-1.69226	-8.66938	-2.59146	-12.26	-4.80156	-11.9254	-0.12587
1840.34	-3.05051	-11.0275	2.32204	-8.84323	7.42096	-1.64493	-6.80711	-0.76119	1.81661	-1.21109	-12.7045	-6.00215
1841.57	2.45698	-5.49732	-4.34897	-1.23179	8.45335	-9.0211	-6.83158	-11.0001	-2.42788	-5.34682	-3.95888	-1.90174
1842.8	-7.98543	-3.83067	-14.507	-0.10106	-3.85258	-9.4952	-10.32	-5.10253	-7.29648	-4.58032	0.59694	0.84378
1844.03	-3.7662	-2.43883	-12.9862	-7.7195	-5.87388	-0.38712	-5.03241	-9.18273	-10.4348	-0.62574	4.43738	5.50313
1845.26	-3.54827	-0.73901	-12.4152	-11.8358	-3.8849	2.24593	-0.16877	-0.21788	-11.1915	-5.02029	-1.60335	6.68192
1846.49	2.21693	10.6174	-11.1254	3.1559	1.60006	0.36966	9.34518	-3.97372	-7.9665	-3.2897	-4.69097	12.163
1847.72	-1.98492	7.20167	-7.37984	11.3697	-10.2876	-0.22737	14.0294	0.02404	-1.65707	3.60031	-5.68836	7.39217
1848.95	0.53195	0.63115	5.71883	0.10862	-20.6735	2.43774	18.4211	-1.09313	10.1997	5.21553	-4.11545	7.53511
1850.18	-10.4725	-2.76857	1.96479	1.38397	-16.7064	-2.77793	11.4973	-0.58244	8.47812	0.35017	-4.93805	2.0432
1851.41	-8.22125	3.57393	-1.17343	9.72145	-9.73471	0.83417	5.93806	-8.32961	-1.76478	-6.13293	-7.45901	0.95645
1852.64	-5.9942	3.57294	-6.48439	7.02393	2.85285	0.74832	2.12617	-5.67751	-12.1347	-2.75376	0.88165	-0.15944
1853.87	-7.65993	-0.51436	2.35196	0.1429	2.15922	9.22744	-6.1726	-11.5347	-7.35728	4.80773	10.5468	7.04416
1855.09	-6.5785	-5.14518	5.45553	-4.4646	5.64718	4.43716	-10.4669	-16.7412	0.92737	4.74577	5.83935	8.70434
1856.32	3.91292	-2.59381	4.32347	-4.9757	1.07674	12.2118	-7.64243	-21.2627	3.64498	3.15747	-6.29228	-0.52178
1857.55	6.25432	-0.10597	0.74432	-6.95613	7.36214	1.93407	-8.22495	-15.185	-1.63877	1.54571	-2.29376	-0.57134
1858.78	-4.9486	1.82117	-6.9905	-1.08591	-5.75947	-2.32734	-11.2088	-10.2567	-2.36961	-4.03239	16.9149	-7.22721
1860	-8.63294	-1.61802	-5.17234	-4.12496	-4.09376	-17.2124	-8.3538	-3.7805	-5.27318	-14.251	10.6366	-6.58645
1861.23	-8.57591	1.50209	0.17012	-7.2448	-5.78938	-2.59549	8.22556	2.79772	-0.6353	-11.8874	-3.54015	-15.7006
1862.46	0.0796	1.41005	11.6197	-7.57686	-9.64063	0.48338	8.35217	0.42084	-4.55311	7.23549	-9.1811	-7.51816
1863.68	1.84787	-0.29414	4.3765	-6.36117	-8.35038	4.02991	4.07171	0.51741	0.68194	15.3292	-6.13767	-2.89635
1864.91	5.88325	2.1953	-0.97667	-1.18621	3.02427	-0.15011	-10.6043	1.47036	1.04133	10.4967	-4.42694	6.10207
1866.14	5.75706	0.11828	0.99442	-3.80638	8.33468	-8.7025	-5.40172	1.77674	1.33071	-3.50795	-3.29472	-1.07728
1867.36	11.7664	-3.89662	2.17547	2.5212	11.7808	-22.433	1.81663	-1.72918	5.45861	-5.40466	-1.1296	1.94848
1868.59	2.32852	-3.42086	-4.4621	-0.54065	12.3113	-7.49581	11.9936	0.24975	5.34504	-9.47917	-6.87443	4.83075
1869.82	-2.0253	4.16271	-7.20401	7.49951	0.30318	2.86323	11.9062	7.03922	-3.47861	-10.7658	-4.16924	16.8381
1871.04	-7.48351	4.75129	-8.07878	10.0703	-6.02631	7.92424	11.1147	10.4736	-3.01797	-3.89869	-0.71108	8.62204
1872.27	-3.28623	4.41338	-6.84077	11.8516	0.13417	7.86996	1.43596	8.33559	5.60115	0.16773	0.43707	5.19964
1873.49	-4.46202	2.59466	-3.14714	-0.41362	4.11603	2.86041	-9.12422	2.52812	15.8702	1.06204	3.54379	0.61087
1874.71	-2.13083	-0.27049	3.95646	-5.56541	-5.43495	-17.0015	-15.0344	-3.92021	13.6577	-5.72997	-4.7737	-0.82417
1875.94	2.42144	-7.98224	4.86415	-5.4839	-4.09607	-11.8074	-8.88328	5.44187	7.87214	1.36867	4.11868	-2.02566
1877.16	0.10352	-1.98045	-7.45251	-4.51752	-3.01006	1.73435	-0.37361	-0.16264	-9.33205	8.04385	-0.16174	6.5037
1878.39	-0.76468	6.67193	-5.42787	-3.66635	-3.51987	4.54362	-2.92833	-2.0424	-13.035	11.2555	-0.91793	9.11241
1879.61	2.61109	-0.25938	4.18374	0.87531	-4.24265	-10.551	3.50399	-10.3746	-5.56237	-1.8079	-18.4071	-9.89098
1880.83	11.9909	-9.87146	4.96528	2.04467	3.08452	-10.041	2.39195	-4.17622	-3.17702	-8.50046	-9.46901	-13.7292
1882.06	9.49469	-10.5301	-1.12336	1.4245	0.06726	-5.54341	8.77548	-2.32174	-4.38759	-6.15374	-0.69819	-16.5453
1883.28	10.4195	5.93036	-1.99649	-3.60807	-1.03159	0.21591	6.306	3.82888	-1.27982	4.11226	2.46537	-10.6535
1884.5	3.44544	4.63567	1.88303	-6.44733	-5.32062	-4.3573	7.78346	10.807	0.78628	5.57183	-1.98403	-3.79092
1885.73	3.66952	10.5572	-2.03338	-8.7333	-1.66841	-3.29165	-2.5407	7.2756	0.70784	10.8307	-5.77784	8.6424
1886.95	2.35473	5.65513	-9.73992	-3.88876	-1.61202	-3.86132	-4.28356	7.17175	2.88494	3.90027	-7.90455	4.93225
1888.17	3.8838	8.58641	-6.5967	-0.91951	9.69985	-10.615	0.60048	-2.16173	-1.19682	-1.40799	-8.52426	-3.0243
1889.39	2.37101	0.07677	1.36768	4.27156	1.50149	-11.387	-2.42001	-1.06199	0.02826	-5.69986	0.22587	-0.75298
1890.61	-0.75509	-2.73665	6.45037	-0.66411	-4.6414	-0.60583	-4.5279	-6.32906	-0.57126	-1.12962	3.16869	-5.16236
1891.84	3.41987	-4.75664	-6.95998	-14.1436	-5.16303	0.41421	-3.61456	-5.00857	2.93614	1.38853	1.44142	-16.9438
1893.06	7.47281	-2.50909	2.77642	-15.4699	0.8221	-1.21275	-3.46304	-4.26642	0.37881	-3.43703	-3.73328	-18.2689
1894.28	8.42106	-4.57098	6.39691	-8.44869	-1.13154	-12.0066	-6.8046	1.22326	7.17978	-3.73184	-0.42952	-2.30886
1895.5	-4.18109	-2.97089	3.74147	4.14301	-1.0811	-5.62432	-0.74783	4.51189	13.0362	1.37269	4.02127	4.51909
1896.72	3.13468	1.98242	-5.31012	9.11637	3.50463	-0.552	-9.03007	3.405	11.5593	9.56206	11.9732	-1.8252
1897.94	3.35144	4.70055	-1.11765	10.9744	8.15726	4.50202	-9.674	7.27419	12.3092	9.81932	8.94634	-7.45584
1899.16	-1.53105	1.8576	1.9872	3.84274	4.21944	2.38325	-4.30843	7.68496	-1.70856	5.96712	5.81487	1.65555
1900.38	-4.72961	-3.66618	0.35906	-8.23275	4.09717	6.47484	1.90124	-0.37384	0.7749	0.59433	4.48765	3.30355
1901.6	1.41825	3.09465	3.84329	-5.35519	4.35012	-1.82926	0.32039	-10.3482	2.07351	-10.3451	7.06147	-0.42644
1902.82	-4.99594	-0.57412	3.51426	0.89836	2.88696	-6.77465	4.90338	-9.52953	16.1531	-14.0795	2.71928	-8.43717
1904.04	-16.1949	-7.08954	5.72066	-6.25485	-1.31508	-9.28697	12.1932	-10.3805	9.11659	-9.91187	0.23262	4.70573
1905.26	-12.0474	-7.3203	7.63951	-6.54638	7.39531	1.91366	9.1725	-14.0157	7.39245	-2.68214	0.89851	3.01361
1906.48	1.36655	11.3165	15.8765	-2.05622	3.12668	4.6101	17.2013	-4.13201	1.26637	0.81534	8.67693	0.68072
1907.69	8.73854	9.33511	8.8889	12.3643	5.86771	10.7167	15.4512	10.6362	8.89846	2.00925	2.16228	-6.18426
1908.91	-0.10303	4.02697	3.31655	4.32642	8.72683	9.42196	9.81915	5.19737	10.94	11.6995	-1.51986	4.60715
1910.13	0.37884	-2.28236	1.73075	1.64153	9.66963	16.1828	2.97357	-4.95711	16.6423	17.6516	0.85895	4.56912
1911.35	0.00737	1.79026	3.31475	-2.58152	-4.97213	6.57114	4.54337	1.57873	12.5086	8.54032	8.85335	-0.14376
1912.57	5.42788	-1.99546	-6.82331	6.14266	-4.7931	-5.76781	1.11678	8.02744	0.48697	-2.01194	13.9487	-3.89753
1913.78	-2.9538	2.90341	-6.0433	9.11702	12.7211	-3.81676	4.52817	10.5377	-6.85665	8.3321	17.7393	0.85651
1915	7.05671	6.86412	0.19776	11.3245	13.782	6.78439	3.11478	11.3438	-1.6079	15.424	5.7511	7.17557
1916.22	4.545	12.5208	6.35116	4.65645	-2.43905	11.1327	1.61362	14.5829	2.06165	11.4864	-11.759	7.45957
1917.43	15.5339	4.23352	13.8226	-1.5329	-4.29643	3.9309	-3.75246	-0.29372	0.38055	7.0223	-6.45372	5.54849
1918.65	3.62923	-0.03769	9.53218	-4.84344	3.05573	8.23063	5.55949	-10.783	2.01749	6.30028	2.79835	7.14529
1919.87	9.71087	-12.0701	9.88551	0.73614	-2.5313	3.88315	9.77219	-7.3023	6.77804	1.88598	9.04282	9.55273
1921.08	10.7329	-18.098	-1.60903	4.34857	-12.332	5.33404	15.2912	-0.39453	5.35919	-4.43217	14.5595	9.63926
1922.3	12.3472	-12.7041	-1.0253	-0.25724	-7.46012	-2.98779	5.1512	4.27204	4.41277	0.20904	18.4518	9.75948
1923.52	-3.72666	8.92849	-0.50658	-0.16166	-7.56195	0.6373	4.88319	9.36562	4.01263	0.19211	16.222	3.79308
1924.73	-3.4086	21.7027	13.3187	-4.75886	1.12841	2.10083	3.573	17.1663	-2.29826	-0.68856	14.5674	3.04872
1925.95	20.7015	17.7673	14.5363	4.40269	14.8054	11.1401	8.60932	20.4	-7.01118	-2.56429	14.9167	-5.68492
1927.16	20.3407	7.04206	8.36901	8.77428	24.7487	21.8234	-5.55658	10.375	-8.6463	10.0162	9.61268	-5.49937
1928.38	5.30904	1.15568	3.22266	10.8532	18.1587	22.1739	-7.15314	1.02859	-7.58063	11.7903	13.6097	-2.60597
1929.59	-0.49089	2.34793	4.30836	-1.42947	10.7092	7.20264	1.50505	-3.55941	-4.00876	8.31755	7.73026	12.6808
1930.8	13.1469	1.67045	1.63212	11.9209	-6.70809	1.14987	11.0411	8.59975	6.6353	-0.59594	3.28901	13.7211
1932.02	9.67939	0.72884	-3.41194	15.4698	-9.51041	0.19261	-0.29368	14.4945	9.80853	-1.75035	-1.6228	11.2178
1933.23	5.6437	7.44879	2.74188	17.2801	0.01649	3.19941	-1.33935	15.0449	7.5452	-5.83138	6.0691	15.4221
1934.45	2.89123	6.89887	7.56215	1.07188	2.94116	-0.05261	1.67552	10.5651	8.11957	-0.96476	0.92468	16.0485
1935.66	5.045	2.5649	3.70043	-2.9263	0.35516	-3.04903	-0.03181	8.27813	10.6575	1.68392	-6.01017	13.6856
1936.87	5.45894	-5.01623	-7.25504	-14.6804	-1.07897	-10.413	-7.22165	5.68658	7.35298	0.13726	-1.32437	4.04172
1938.09	1.76766	-0.94715	-3.84108	-16.2244	-4.85808	-2.67571	-3.71658	3.3507	-1.47374	-6.47879	-0.03475	-1.36288
1939.3	2.67972	0.06927	-2.40627	-12.684	-5.7136	4.75143	-3.94518	4.1276	-5.87408	-2.90136	5.38441	-7.51679
1940.51	1.90902	-2.92149	-7.25954	-2.57394	7.47412	7.18812	-3.75348	5.40559	-3.79694	7.70358	-2.67868	-1.98025
1941.72	4.18736	-0.47922	-5.71483	2.83762	19.0654	1.52032	0.7445	2.00777	4.8894	8.73055	0.46203	1.25841
1942.93	-9.96549	-0.0669	-9.57233	0.03622	7.39718	-1.82925	3.54861	-1.31172	5.6705	-2.80342	-2.07365	-3.0295
1944.15	-8.89809	-1.77598	1.76222	-6.72103	1.42376	-2.64347	-1.84976	3.06424	9.28345	3.94736	10.5543	-9.74685
1945.36	-2.23905	-7.28645	6.94597	0.72014	-0.60346	2.69479	-1.74776	5.54136	9.44255	6.8229	8.40866	-2.85364
1946.57	9.58324	6.57321	11.5905	5.88559	-1.83862	7.46567	-3.01382	12.1026	7.55939	5.74903	2.24965	1.21596
1947.78	2.37409	7.37989	0.39261	14.855	-10.6421	13.1088	3.03171	5.38772	3.42215	-6.08021	-1.1631	4.79885
1948.99	2.51674	0.49955	-3.11024	12.6458	-5.12775	15.2531	4.7663	-2.59165	9.89975	1.34113	11.6165	-8.09901
1950.2	5.23973	2.03503	9.63053	19.2237	7.39002	12.5843	11.7614	2.11308	9.92362	3.76734	16.7769	1.12237
1951.41	12.1027	0.22606	7.55739	14.5713	8.2823	11.2506	7.6965	10.913	7.39051	10.2724	12.4093	3.43989
1952.62	8.16305	-4.04711	3.44786	8.03161	9.25801	7.018	9.97779	10.8199	4.84364	6.86241	2.94817	12.2195
1953.83	7.67783	-13.7103	-4.30399	3.46743	13.5512	-5.31937	12.4393	11.805	0.58565	0.30282	6.2849	7.92395
1955.04	-2.67303	-4.34648	1.39897	9.92443	16.7848	-7.59583	12.0811	15.9825	1.35939	-5.05205	10.9051	6.4275
1956.25	0.45333	3.67873	5.08817	11.2369	2.18161	-5.73138	10.943	9.68964	9.95342	-2.0022	7.51172	6.93015
1957.46	12.2228	15.1654	13.8209	6.05063	-6.52109	1.17699	5.55674	-10.0221	17.1279	1.36107	0.41341	10.1349
1958.67	16.3209	12.5305	18.3627	2.14839	-6.50633	1.36908	9.49921	-15.8042	10.8312	8.13477	-6.51	-1.21555
1959.88	5.59897	2.17987	12.5708	-9.34987	10.6373	-1.89224	3.28467	-10.7426	6.92623	10.5989	-10.5157	-11.4355
1961.09	-1.0858	-3.16666	2.61643	-9.05559	14.9383	-1.05844	1.9074	7.58005	2.67001	11.5591	0.98499	-8.21628
1962.3	-0.4763	4.06811	2.83683	-1.51163	14.1568	-0.3981	-1.41549	13.1979	-6.34314	-0.07018	3.8948	-0.84943
1963.51	5.03911	11.9929	2.58074	7.95643	0.86427	6.1518	8.09905	11.4825	-8.67303	-2.26611	7.17966	-1.28337
1964.71	7.42588	11.876	2.04224	3.82841	6.63197	-0.25465	-4.35493	1.83383	1.14868	-1.82877	5.3708	-3.48393
1965.92	11.4383	8.09474	-3.15012	10.9329	4.06561	8.13682	-1.89743	1.08028	1.27055	4.24754	10.7711	3.34317
1967.13	8.07064	7.31183	0.35794	10.7841	6.63373	8.59476	3.32295	0.46189	-4.35316	-0.35718	5.82043	6.30078
1968.34	-0.21404	3.3503	2.36091	8.57656	2.94224	8.28506	16.6321	13.1731	-6.36222	-0.87136	-4.87517	13.2862
1969.55	2.45807	1.6327	6.36121	-3.25015	9.21928	-1.70124	7.5039	10.4307	2.24289	0.48186	-5.68189	15.6819
1970.75	6.88742	1.76502	-6.33789	0.06431	9.67669	-6.34664	12.6873	6.96075	7.38832	-0.1944	0.06354	7.27121
1971.96	7.714	-3.16131	-4.63925	1.5885	7.88587	-1.06831	2.83371	-4.07109	4.05692	-9.30013	10.504	-11.0603
1973.17	3.7716	-12.8609	3.10811	-0.99221	4.27496	7.12194	-2.86302	-2.37945	0.65393	-7.8299	5.73037	-15.3015
1974.37	-1.17932	-19.122	15.2075	-19.7461	1.56438	2.08733	-12.6596	-4.63256	3.24264	-12.2463	0.25177	-0.78343
1975.58	-4.23615	-17.7334	7.41291	-19.6904	-4.89183	-3.21234	-4.62491	-6.6992	6.51425	-13.3666	-7.54352	3.23654
1976.78	-9.13035	-8.09509	0.65581	-8.43098	-4.04225	-8.51997	5.30967	-11.7794	3.32017	-9.58511	2.88166	8.48415
1977.99	-2.86193	-0.24706	-7.88096	4.28368	-1.09262	-5.6527	16.3041	-7.78739	-1.95106	-2.88468	8.40157	8.67939
1979.19	-0.52208	7.34796	-12.6429	4.14514	7.59157	-6.27321	4.02143	-0.99736	-3.07634	-2.84802	6.11357	-1.06902
1980.4	1.87153	9.45536	-3.02477	-0.5727	-2.61301	2.76095	-5.00736	3.69318	-12.6676	-4.40687	-10.8571	-10.2585
1981.61	-7.72632	6.45258	2.31103	-16.7266	1.24264	5.69014	-8.879	3.76458	-15.9587	6.2048	-12.6928	-6.97452
1982.81	-8.05877	-1.00911	6.5414	-7.04824	-3.25314	1.19988	-6.23372	1.30237	-9.60693	5.3011	-8.0567	3.56567
1984.02	-11.3255	-3.96956	-3.16771	-0.06311	6.8313	-1.34966	-8.19132	0.501	-2.33788	2.93362	-10.9142	1.25363
1985.22	3.41563	1.21087	-1.30824	7.03981	-7.0474	-6.25031	-11.3123	-6.58851	1.47655	-3.81224	-16.1516	6.31764
1986.42	-10.9547	3.49252	-3.21684	-10.0763	-7.81449	5.25829	-9.56186	-6.06292	0.5797	-4.63331	-16.3341	0.3637
1987.63	-16.3511	-2.37623	0.96338	-11.9258	-6.88735	4.18737	-11.106	-1.70531	-7.30299	-8.92976	-12.7763	-0.49404
1988.83	-20.6934	-10.4924	-3.44164	-14.3944	3.00851	-3.64574	-2.19029	-5.9612	-15.3656	-7.74142	-13.1921	0.72741
1990.04	-0.97059	-9.87336	-9.3124	-7.23093	2.09546	-11.0643	-7.65515	-8.47101	-14.02	4.32566	-2.35351	7.09062
1991.24	4.48634	-6.17605	-5.20841	-9.96652	5.53397	0.45769	-6.36298	1.11993	-7.67141	7.71752	6.55136	2.3216
1992.44	-5.91146	-7.30919	3.03007	-14.8985	1.5752	-4.16558	-3.34263	8.38854	-11.983	-4.64029	-3.62058	-5.96268
1993.64	-7.90685	-0.50136	3.24303	-10.3983	-1.83229	-7.45991	-0.67984	-5.92805	-10.1149	-17.5192	-7.50935	-3.61362
1994.85	-10.7856	-1.55829	-14.1524	-4.28315	0.44862	-4.61387	-1.79176	-7.20129	-9.89549	-4.50209	-5.72067	-2.11123
1996.05	-2.18734	-2.89695	-19.7903	0.12152	6.27534	3.65846	-8.3753	-2.89956	-8.06177	-0.85734	-2.43144	-11.2325
1997.25	-8.24391	-1.20896	-16.488	3.15258	1.50472	-3.38031	-5.49931	-10.1374	-6.91687	-3.35656	-14.4019	-12.4062
1998.45	-3.7267	6.05994	-8.83977	1.45004	0.07959	6.07552	-7.90667	-8.29186	-0.26651	-1.9369	-2.7921	-10.1465
1999.65	-11.6986	6.40118	-8.14858	-1.46041	6.39425	9.16878	-3.09454	2.03692	7.615	8.6988	4.6494	0.10644
2000.86	-13.6965	1.10065	-7.49414	-0.92143	5.37464	12.9683	-3.45123	4.4949	3.97936	1.69353	8.62572	-0.1214

## Sheet: Fig.2a
sample: equal molar (10 nM) of MB and NBA mixed solution							integration time: 1 s
wavenumber	spectra-1	spectra-2	spectra-3	spectra-4	spectra-5	spectra-6	spectra-7	spectra-8	spectra-9	spectra-10	spectra-11	spectra-12	spectra-13	spectra-14	spectra-15	spectra-16	spectra-17	spectra-18	spectra-19	spectra-20	spectra-21	spectra-22	spectra-23	spectra-24	spectra-25	spectra-26	spectra-27	spectra-28	spectra-29	spectra-30	spectra-31	spectra-32	spectra-33	spectra-34	spectra-35	spectra-36	spectra-37	spectra-38	spectra-39	spectra-40	spectra-41	spectra-42	spectra-43	spectra-44	spectra-45	spectra-46	spectra-47	spectra-48	spectra-49
575.587	-0.00328	-3.28113	0.00178	-17.501	-0.00258	27.8756	-1.82462	-0.00506	-0.00165	-1.97364	-0.72149	0.0026	33.5951	0.00374	-12.5023	0.00272	-8.0577e-05	4.72268	-0.00247	9.79964	-0.000248066	-0.00352	-70.9724	5.51439	4.78467	-1.12428	-7.60081	-1.54816	-0.00191	0.00078846	4.56477	-0.00246	3.83557	-2.96262	-0.00052628	0.00504	-6.08506	-1.81192	3.43999	3.89141	11.113	0.00402	0.00462	1.12428	0.00266	-0.8675	0.02629	10.1976	15.2204
577.06	16.6807	0.83306	-11.8778	-11.7573	25.8169	36.7118	6.99639	-17.0083	4.17858	-4.47702	-17.6104	10.8166	10.1135	-0.90728	-14.7257	42.1272	9.3209	14.3799	13.6831	13.028	9.16521	12.2329	-55.8343	5.19001	5.87637	-14.3064	5.52579	-0.97154	-7.37042	10.7401	-22.4454	-13.5039	20.2642	-33.2868	14.7402	32.7308	-33.0118	-13.1826	14.4765	-18.9263	17.7633	11.4417	-13.7329	7.39778	18.1399	-10.8692	-15.8108	1.62045	2.67312
578.534	75.7649	4.94725	20.8826	-6.01356	32.4366	45.548	15.8174	21.9886	48.3589	9.98338	-34.4993	46.0747	-13.3682	34.1819	7.73694	72.4517	38.0461	24.0372	34.1687	16.2564	24.2108	37.8253	16.5219	4.86563	6.96807	11.6982	18.6524	5.99624	25.6612	51.8795	-49.4555	15.9548	36.6928	-63.6109	40.6811	86.2568	-59.9386	-8.8927	25.5129	-7.69234	14.8073	50.4796	16.1298	13.6713	26.6773	-4.79614	-31.6478	-6.95673	24.1132
580.006	64.8487	2.46143	14.4429	-3.25185	35.4559	32.7713	20.5952	14.9852	54.5391	26.2348	-49.7883	49.8325	-26.4099	-5.52934	-0.27234	83.776	26.4508	23.6944	40.8542	14.6407	18.2561	40.9896	36.8418	1.90122	4.64336	34.3869	22.099	21.2803	54.6926	61.6187	-84.2657	4.85329	57.5614	-95.7751	50.2218	77.7823	-95.5054	12.6813	30.4694	12.0419	6.2639	28.7171	31.1922	15.9448	28.4144	4.67399	-45.8469	-20.6139	7.57852
581.479	84.3327	-2.26442	10.4033	11.7739	32.8754	7.22351	22.485	-15.218	43.1193	14.4992	-70.9173	39.9825	-60.5717	-1.24036	24.4683	84.5005	19.1398	19.8316	39.9398	6.36102	17.3416	41.634	59.9799	-2.90322	-1.59416	42.287	22.0255	40.9177	72.5241	60.758	-109.396	3.59186	76.51	-115.619	39.9625	56.9081	-123.312	25.8672	27.2659	2.94528	0.91418	39.7549	30.6547	16.9383	20.5517	14.0708	-53.998	-39.2711	26.7242
582.951	57.0165	-16.9103	-9.31638	24.1115	13.8948	-30.6044	16.3491	-44.2214	42.8994	13.9507	-88.9263	14.7603	-79.6135	-15.7516	24.0191	82.2248	-17.9074	3.4888	41.8253	-13.3988	-5.6931	43.5382	73.8998	-19.7878	-15.7741	12.1758	5.712	29.3347	57.1554	55.8973	-120.366	-25.5097	87.3786	-130.584	30.9032	33.2337	-140.159	-1.7588	14.3023	-9.24043	23.9111	8.79242	8.91702	4.97174	13.4888	13.1369	-56.0731	-55.4484	3.8808
584.423	22.5003	-31.3963	-10.1561	24.6052	-21.8858	-55.4155	8.96682	-48.4248	13.4795	5.80212	-96.9354	-14.9979	-94.8953	-57.4628	14.4978	42.1492	-37.0625	-8.85406	32.3108	-25.9346	-28.4478	11.9265	59.8197	-30.6723	-25.0485	10.4645	-14.6815	7.3517	49.3868	36.6365	-117.657	-40.9312	95.2071	-122.428	10.2438	-9.24078	-150.926	-14.9848	-2.90129	-7.42615	14.5685	-33.77	-15.6206	-5.9548	-16.774	5.48294	-56.3842	-71.5057	26.2374
585.894	-19.6161	-57.3222	-32.9159	23.3909	-55.2666	-81.3318	-6.34991	-91.4283	-6.7405	0.84064	-99.6646	-41.7322	-77.9371	-103.174	22.3746	16.6735	-53.1939	-32.477	20.3963	-45.3585	-48.4026	-4.06132	43.3215	-46.757	-43.842	13.9419	-49.4751	26.5483	18.8179	31.7756	-114.067	-57.3129	94.3957	-110.032	-6.61559	-29.3155	-154.013	-17.0228	-24.5049	-11.5009	36.8007	-69.9326	-10.1585	-26.5613	-4.63694	-2.18178	-43.0594	-82.523	50.5703
587.365	-22.9325	-72.7682	-28.1556	22.5966	-55.8474	-70.7766	-19.5995	-92.4318	-1.7605	10.6791	-94.7938	-60.1506	-72.099	-99.6857	-12.8407	12.7977	-39.3373	-44.8999	16.2817	-58.1744	-41.1974	-7.70115	60.8232	-63.5616	-55.9196	30.2194	-77.3887	48.545	-0.95088	43.1148	-74.4781	-39.1345	77.5042	-79.3165	-8.47502	-25.7901	-127.66	17.7393	-46.1085	-0.45563	67.033	-52.0953	-38.6963	-44.2879	2.70014	8.8735	-29.1466	-81.0204	72.9033
588.836	-97.4489	-79.2542	-43.3954	14.5782	-131.228	-55.1865	-27.529	-152.635	-63.1805	-5.88236	-63.683	-98.2249	-40.9009	-143.397	-9.99528	-3.878	-84.9526	-48.8428	-13.8328	-59.8463	-91.6723	-34.777	3.12498	-70.1263	-63.9092	-17.1032	-90.9824	1.99318	-85.9197	26.2539	-46.0088	-76.3962	57.8927	-47.0809	-34.5344	-68.2648	-98.7474	-7.0987	-58.2721	-11.8104	3.49946	-129.858	-96.0341	-57.8544	-52.3628	-11.7512	-25.1178	-70.7978	15.3642
590.307	-62.7653	-79.0203	-10.4752	4.96386	-83.409	-17.7381	-30.8682	-99.2388	-68.2005	13.6963	-32.8123	-58.4312	-19.5428	-141.108	-13.8503	23.6463	-52.952	-46.5457	-0.34739	-54.0143	-53.3871	-20.7768	9.23296	-73.0111	-60.5692	16.5537	-89.856	35.7707	-64.4885	49.793	-42.8995	-42.8579	27.8012	-15.8053	-11.1939	-7.53948	-87.4346	40.5249	-61.8758	28.2585	14.0327	-114.02	-65.372	-64.301	-44.2257	23.3041	-23.833	-61.5752	52.2822
591.778	9.91834	-67.9064	21.325	9.0975	-41.1898	16.8859	-33.5994	-39.8423	-5.62052	85.9127	-20.9016	-24.4336	1.97524	-81.2199	-7.87733	77.7705	-3.81533	-43.2887	48.7381	-54.5104	-17.6219	39.0874	29.0664	-74.2159	-58.0468	56.2038	-80.0897	102.748	-31.4573	96.7321	-39.3904	8.20048	2.9897	11.2303	25.5467	101.986	-77.4018	104.166	-63.1594	75.3925	92.9659	-78.5831	-24.3098	-66.4275	-9.68866	76.1523	-24.1443	-41.1126	101.6
593.248	55.4018	-31.2725	55.3652	13.6791	0.22926	58.3867	-21.465	-22.0459	47.3593	118.12	-11.951	10.3199	19.4932	-1.73152	-8.71875	136.695	30.9571	-12.3517	95.2235	-39.7184	38.3032	84.8395	74.8962	-51.3407	-34.6757	111.046	-45.3634	141.723	-10.4263	142.471	-35.5613	47.9787	-7.90181	32.9858	66.0872	214.311	-69.5291	179.39	-50.2831	105.713	100.693	-23.5459	25.5522	-44.0741	30.8483	136.586	-33.5555	-20.81	112.112
594.717	133.285	-4.7186	83.3252	16.5807	21.2482	97.1858	-9.26988	15.3503	78.3391	160.319	-5.24038	53.3893	39.0112	71.7567	12.1014	191.019	70.2655	14.1852	135.709	-28.0626	58.388	140.419	118.322	-25.5056	-17.0277	154.28	-9.9172	187.096	29.0046	173.41	-60.2123	82.2368	-10.1533	38.9813	111.428	325.836	-81.5764	212.599	-35.1668	111.659	136.413	-2.9088	119.814	-22.6007	60.5852	170.6	-44.4508	-14.6675	171.817
596.187	277.168	11.6752	153.685	21.7504	129.867	128.003	-5.86038	138.347	176.519	275.726	-21.4099	147.363	42.6092	179.645	-5.876	266.943	178.118	21.3621	208.394	-35.5588	157.153	228.76	237.352	-21.5905	-6.38779	291.122	4.48898	292.871	131.636	253.149	-86.3834	152.495	-9.1249	34.5768	194.168	511.361	-102.184	333.023	-31.4905	182.299	250.14	93.3284	250.076	-10.6473	147.922	252.634	-41.9341	-12.7651	279.929
597.656	315.452	27.509	176.045	33.612	128.086	138.681	-1.63009	158.943	223.499	315.525	-44.1394	167.5	54.0471	233.133	27.8681	269.667	198.778	27.179	231.08	-46.023	182.838	261.156	267.178	-15.8355	1.56572	342.357	5.61515	312.643	142.666	286.488	-80.9546	181.713	14.5435	20.8122	220.908	566.086	-94.4713	348.285	-29.3342	182.365	289.461	107.566	288.338	-0.13387	173.659	281.128	-39.2775	-13.0626	313.634
599.125	250.935	31.9028	155.365	37.1296	43.505	138.429	1.41458	94.3391	144.878	245.655	-41.2689	133.962	51.4049	174.221	63.7943	214.391	147.115	30.1159	178.965	-51.6713	139.083	229.796	208.604	-9.20053	8.35124	267.315	7.3013	241.215	77.6973	249.827	-87.6858	145.411	31.0119	-5.27234	186.449	474.411	-87.0788	261.371	-23.6579	149.579	209.581	43.8026	235.4	8.13954	100.596	270.262	-36.3968	-22.8402	246.539
600.594	284.018	18.8565	175.966	40.7031	90.124	121.6	-3.65759	158.935	149.458	290.102	-44.3985	146.791	30.2828	172.11	110.808	240.715	168.531	13.2127	209.65	-66.2796	156.928	243.796	218.936	-16.6456	0.71193	291.115	6.5874	258.623	100.328	272.366	-101.297	184.949	33.1604	-27.917	203.389	509.536	-81.0464	231.257	-27.4217	159.137	243.295	42.0396	250.061	0.89293	108.333	286.888	-30.6602	-37.0578	299.112
602.062	294.301	5.09023	193.366	44.9767	118.743	85.4911	-12.9554	157.131	138.838	290.953	-49.6882	152.816	16.5206	159.198	163.36	239.639	172.055	-10.8104	200.935	-84.5279	176.733	254.519	238.135	-29.4507	-8.50419	284.919	-6.36653	264.838	85.3589	273.905	-99.9485	200.967	36.3488	-49.9216	207.729	491.46	-63.654	227.947	-35.2655	167.582	244.152	63.0765	256.723	-11.3137	103.67	277.833	-21.3396	-35.3154	272.094
603.53	278.584	5.9639	181.805	44.9383	105.361	55.8905	-10.3972	137.328	136.217	241.803	-43.5379	127.845	-2.1216	147.086	235.568	224.763	155.671	-12.5936	183.621	-81.2164	156.217	233.491	224.134	-11.3759	-4.75552	251.523	9.3195	258.652	68.3896	253.444	-85.56	209.545	40.5771	-67.3663	198.07	458.585	-34.8217	177.037	-30.9492	148.587	219.008	48.5135	232.185	-4.80029	78.2064	259.417	-18.655	-34.6131	239.076
604.998	224.067	-0.36247	143.365	40.5598	58.7802	18.5535	-10.3622	87.9237	79.1971	197.854	-21.7876	78.6824	-24.4439	121.774	249.06	202.287	113.583	-15.8169	161.106	-74.8808	105.742	179.703	180.533	-0.42116	-6.90528	191.727	28.8455	220.067	21.8203	218.582	-91.3315	174.443	30.9655	-73.051	164.81	353.71	-26.3095	148.127	-31.113	125.952	157.065	13.5504	184.046	-1.56692	14.3432	220.361	-13.7585	-31.5508	151.257
606.465	253.15	-4.28886	147.165	35.9854	126.199	-3.92476	-9.35451	143.32	154.177	233.908	-13.4774	127.043	-28.6061	168.461	200.716	239.811	143.315	-17.7601	194.791	-71.0653	141.787	198.743	257.738	5.81357	-9.28864	277.535	36.9314	286.286	57.2509	239.721	-82.3032	218.541	24.3939	-72.5758	187.35	392.834	-22.5173	222.821	-39.3569	166.604	225.527	62.9871	258.708	-2.41354	86.0799	244.676	-9.67394	-29.3685	216.247
607.932	195.033	0.50472	116.245	31.2989	100.817	-3.19383	-8.28599	108.716	119.556	184.363	1.95275	112.909	-21.5684	129.149	203.075	186.335	91.3992	-17.3834	151.276	-56.6099	100.831	154.279	227.342	11.9683	-6.00722	224.542	31.4174	251.704	33.4814	180.06	-67.9149	172.879	35.1822	-72.5805	145.29	277.558	-21.3651	214.716	-41.8407	144.536	212.789	30.0238	202.169	-1.58018	47.0166	225.55	-9.00542	-17.9462	175.636
609.399	158.916	15.2983	73.8052	29.5524	86.2361	13.2555	0.86889	85.7115	112.536	155.217	8.58286	104.066	-19.1708	103.837	181.745	137.859	58.6351	-3.80676	126.962	-31.5705	57.0759	97.9706	163.747	28.7629	7.43579	192.75	43.7433	209.923	20.912	137.799	-66.9667	120.497	44.2105	-59.6253	100.431	158.283	-37.493	181.01	-34.2445	130.587	152.851	4.2606	125.631	7.01317	11.5533	205.224	-10.1849	-17.244	131.425
610.866	89.1985	16.6518	40.9651	34.05	83.2547	28.354	2.15015	63.1075	92.7151	145.271	1.21295	97.7426	6.66683	66.9248	155.88	90.5831	17.8071	-3.2701	110.647	-16.7792	38.2405	64.3424	152.551	20.5975	10.4252	172.558	33.4291	166.942	-1.65746	85.3375	-75.2185	93.0746	51.0788	-45.2302	61.7707	80.6073	-60.501	189.305	-31.6884	118.039	148.913	-2.30266	49.892	-0.95348	14.89	180.578	-13.2405	-18.7418	137.614
612.332	94.6811	24.4853	41.0849	37.0915	127.473	80.0468	4.5866	76.9033	112.894	158.929	-14.237	112.839	32.9044	59.2124	120.694	90.7069	25.1109	-3.37346	109.132	-5.79582	37.605	68.7661	162.561	18.7521	16.5098	192.77	27.915	179.966	16.9729	61.8761	-77.3904	98.0524	60.9871	-49.795	51.3108	81.7316	-82.4689	194.004	-25.9322	149.178	206.18	15.1339	40.5533	-7.80014	50.6266	180.902	-19.516	-20.9596	177.81
613.798	27.3638	27.2788	15.7647	47.133	85.2916	120.933	5.92861	45.4992	51.4738	124.588	-30.727	71.9923	35.142	1.49998	157.329	55.0308	-17.2293	-9.79686	67.6172	5.69144	0.28949	25.3098	116.971	16.6666	21.0759	109.782	27.0408	122.189	-4.39666	10.4148	-83.8024	49.7501	81.5354	-48.9199	31.0509	5.65578	-99.637	126.303	-20.2561	107.797	137.047	-25.4295	-34.3854	-10.9668	-0.83684	161.067	-24.3916	-23.3775	85.2066
615.264	-3.95356	14.2322	-3.7955	56.3625	57.5101	126.822	6.08499	6.89498	26.8532	93.8457	-45.9371	72.9772	37.0595	-4.21242	118.112	45.1546	-9.42151	-17.9803	51.7024	2.84264	-32.546	14.1095	94.581	5.14099	17.4661	116.394	22.0066	102.412	-24.9663	-11.6466	-85.8945	44.8878	89.9237	-46.4449	22.391	-48.42	-118.245	117.401	-25.86	110.936	101.114	-6.39292	-52.1241	-15.6535	-4.30024	135.231	-24.6192	-32.6754	58.203
616.729	-51.2711	0.06557	-7.67578	61.532	24.9284	126.324	1.46854	-5.70932	6.23248	57.9076	-49.5472	30.366	42.737	-61.925	83.4348	38.6784	-41.9339	-27.4438	40.7875	-9.47019	-44.1017	-7.42294	101.796	-15.6646	9.59304	94.2099	8.89231	81.0403	-55.936	-40.108	-75.9867	26.3454	95.1119	-51.7298	11.931	-54.496	-119.733	110.505	-34.8239	84.122	105.586	-28.5565	-72.2631	-25.3802	-9.36374	105.565	-25.7148	-40.4933	68.4065
618.194	-74.9887	-12.741	-26.116	57.4894	-22.4533	129.266	-2.93511	-43.5136	-36.3883	21.1695	-39.5573	0.10268	31.2945	-94.8376	75.9737	25.8022	-77.9743	-33.9472	22.6726	-22.9591	-75.5373	-11.5673	42.2118	-28.4702	4.87357	54.4258	0.57802	42.0682	-73.7058	-53.9694	-62.7989	-15.237	100.7	-63.6548	-8.329	-119.772	-121.541	42.0082	-42.0279	66.5479	42.0578	-87.1201	-98.002	-30.7068	-35.6272	75.1789	-22.1344	-45.2712	21.0101
619.659	-86.7062	-28.9077	-38.9563	54.4829	-37.835	105.682	-6.7004	-42.9179	-38.609	2.83142	-32.6076	14.9474	9.53195	-111.75	88.1686	25.1259	-75.2066	-35.2507	18.9577	-34.992	-79.813	-4.62372	57.4272	-43.4359	-1.94832	54.2416	-12.2163	31.896	-74.6756	-45.6309	-47.3712	-36.8993	98.9284	-50.6998	-20.389	-131.048	-108.47	30.3115	-50.1118	30.7739	10.13	-104.484	-78.9409	-32.6735	-51.8907	59.193	-16.8461	-49.2092	27.6137
621.124	-84.0238	-34.1144	-37.0766	46.1003	-31.6167	76.8179	-8.36811	-65.1222	-39.2297	6.49334	-16.2978	2.32412	19.0494	-96.6628	49.9635	15.8497	-75.967	-29.1143	21.4428	-45.5129	-81.0087	-6.50011	23.4426	-53.5216	-6.25902	51.6575	-24.0507	8.85248	-96.8453	-38.2923	-38.3436	-54.4817	85.4767	-45.9849	-29.449	-131.524	-93.7181	28.2149	-50.6758	22.4398	7.8021	-98.6472	-81.8798	-32.8802	-60.9542	22.3271	-12.5378	-50.2272	29.526
622.588	-72.5415	-21.5611	-40.7969	38.8658	-35.3985	84.057	-6.69184	-35.3267	-11.8506	14.159	-5.50804	-15.0873	26.9668	-104.776	42.2547	23.7734	-78.4916	-19.1378	11.3278	-49.0899	-53.9245	-3.58861	25.8635	-48.2474	-3.97053	25.8773	-22.125	16.5746	-77.4152	-31.7539	-37.636	-71.5842	72.4249	-45.7499	-25.7091	-112.4	-75.2064	16.5227	-41.1597	25.5784	27.2281	-120.011	-58.4189	-26.1269	-35.2178	11.1511	-14.3055	-49.4852	33.8794
624.052	-81.8592	-13.8879	-49.3173	30.2592	-33.1803	89.8225	-4.3468	-15.5311	-2.07148	23.4827	-3.83837	-3.77074	26.8841	-75.2884	38.3258	33.297	-65.8961	-13.4814	19.4129	-49.251	-54.2803	0.5829	9.55008	-40.2532	-1.33165	14.0971	-20.9995	28.6968	-53.5851	-3.61539	-56.6086	-76.6868	62.6531	-42.4751	-16.3692	-116.476	-74.6149	1.78568	-37.0037	42.7477	39.057	-112.175	-58.158	-19.5336	-23.0814	12.9439	-15.7092	-42.3432	49.0329
625.516	-78.777	5.22535	-46.6376	33.3287	-1.76216	87.6059	5.59821	9.46444	24.1077	56.8457	-17.5288	1.49784	26.4014	-64.6012	18.269	49.8207	-36.9206	-0.78502	20.6979	-40.1161	-32.236	4.25042	61.504	-24.6591	4.22721	57.3679	-8.59393	69.6189	-37.3551	16.3231	-79.2612	-52.2693	52.0012	-25.2802	15.3707	-92.1527	-74.2634	38.2492	-29.0077	42.5569	84.8858	-63.9384	-23.097	-8.70034	-9.34496	35.6051	-18.9049	-34.3213	68.5864
626.979	-86.8949	25.3785	-34.1981	37.7701	-5.54414	89.3189	14.2664	10.4599	19.4867	65.8099	-27.1392	-4.82575	46.7987	-64.3142	17.1675	52.7443	-41.9654	6.15134	5.38289	-30.0292	-17.752	8.42183	61.4577	-8.42501	11.83	59.6709	3.65158	69.3391	-29.1251	5.26144	-102.154	-45.6119	54.3894	-22.3254	31.1105	-95.0291	-84.4719	45.1137	-20.2118	51.3271	94.3145	-57.7023	-26.8363	-5.38706	5.99136	47.705	-23.5847	-28.5394	54.9427
628.442	-45.0128	40.1717	-18.7185	42.9675	30.6739	106.382	21.5057	48.6553	55.6657	79.1742	-47.6297	26.1467	42.7159	-36.8272	14.5729	69.4679	-21.0541	7.24766	18.2679	-23.4144	6.81208	20.6573	121.411	2.04901	21.3601	107.174	14.1371	129.859	-6.09522	10.5998	-122.887	-19.0345	56.3775	-19.0506	51.0503	-87.1055	-106.041	59.5783	-12.3758	69.8972	129.343	-33.4663	6.22444	-4.31379	46.9277	67.4848	-29.3565	-27.5576	80.0989
629.905	-51.9308	37.3648	-16.9989	48.5849	32.4919	98.6393	20.7803	20.0507	36.6447	74.1384	-68.9202	39.2271	36.6332	-57.3402	16.5142	66.7915	-24.0828	3.70397	20.5529	-26.4317	-13.9839	20.2927	121.765	-4.277	24.4077	115.877	9.90249	135.579	-17.0653	9.73818	-141.54	-18.1372	68.2057	-12.0958	41.5901	-73.982	-124.169	56.4428	-13.4199	59.9074	108.372	-36.0302	-21.1148	-15.4005	13.064	58.7046	-26.2803	-27.1758	78.4551
631.367	-78.4489	33.7579	-19.7594	59.7743	28.3098	89.4231	19.0212	3.84602	16.8236	69.1039	-82.4507	39.7073	34.5504	-92.2533	24.5019	51.515	-26.6076	-3.91975	2.43779	-32.977	-9.29995	21.44	144.119	-9.48305	25.8201	122.578	5.82791	119.297	-56.8355	-12.3235	-133.153	-14.5999	80.5138	-12.3411	24.1298	-93.6587	-117.018	49.7084	-8.78392	51.8785	112.6	-40.1942	-37.2543	-20.0073	-9.99976	50.8831	-22.8961	-31.4339	39.2142
632.83	-116.967	23.991	-35.7999	64.1597	-7.07224	77.7508	11.3037	-55.5585	-38.1974	9.26814	-73.4213	-3.15625	32.4675	-154.766	34.7592	17.6386	-69.7044	-18.6635	-22.0772	-49.7143	-42.4159	-15.9686	84.4722	-20.5292	27.9333	53.6809	-9.84672	56.2176	-113.806	-49.9852	-123.166	-47.7826	91.7819	-21.9464	-13.5304	-138.935	-106.587	-9.027	-10.308	23.6886	49.2292	-88.7581	-79.7935	-22.854	-73.4634	3.22292	-19.82	-40.8522	-12.8296
634.292	-112.685	13.264	-36.4804	67.0891	-3.65436	62.2717	1.97496	-72.5633	-18.4185	2.7577	-69.752	-26.616	20.4647	-164.48	46.5269	12.5621	-74.4972	-34.5273	-13.3923	-68.4116	-53.412	-14.3173	74.4256	-36.2953	30.4553	54.782	-25.5214	78.3358	-125.176	-48.6469	-116.299	-48.5653	86.89	-28.0317	-7.99068	-133.412	-97.8354	3.8386	-13.1921	4.73969	55.8577	-82.9222	-104.733	-18.5808	-86.9272	-2.67862	-17.1358	-50.5104	-15.2706
635.753	-119.203	-3.38296	-37.961	70.1304	-26.6366	41.3894	-9.08659	-83.5681	-30.2397	8.6952	-60.6427	-24.8759	18.6218	-178.993	77.1928	15.4855	-59.8863	-44.7111	-18.3074	-86.773	-57.1282	-10.9021	67.1788	-53.1815	29.0644	40.6813	-41.596	107.652	-106.946	-38.9087	-113.592	-59.4282	86.4781	-29.8771	-15.0511	-131.889	-76.8443	16.3052	-21.7562	15.7516	37.2861	-66.6864	-118.073	-15.2675	-76.3911	4.13846	-12.2677	-50.2887	0.6912
637.215	-126.921	-0.03	-38.8015	72.6118	-38.4188	31.1907	-6.13379	-81.7728	-48.0609	8.63184	-51.3734	-40.7756	17.6588	-163.506	82.9125	19.4091	-66.6952	-45.2949	-20.6225	-88.7265	-46.8443	-14.5427	52.7323	-50.2277	41.6312	22.1824	-37.5908	99.7701	-111.916	-43.9704	-104.485	-62.1309	80.7862	-33.4025	-21.1114	-157.165	-56.8932	12.7708	-14.3203	2.12269	32.7146	-69.6505	-136.212	1.9657	-88.6548	2.79692	-13.7836	-49.307	-18.1498
638.676	-106.24	8.20294	-47.9621	74.4211	-48.2011	23.6935	-2.84661	-119.178	-56.2821	14.1693	-38.5842	-54.9115	19.4158	-146.819	77.2905	21.7325	-83.0802	-41.0788	-29.1376	-84.2961	-49.1605	-20.7035	32.2855	-47.834	55.2491	-5.51828	-32.6255	93.0862	-96.0868	-41.4323	-109.538	-68.4338	71.7342	-27.6479	-13.7717	-161.242	-57.5822	-1.5625	-10.3245	5.01465	2.54302	-84.2147	-139.152	16.1589	-89.3187	2.17399	-16.1956	-48.1653	-8.18802
640.136	-41.1582	10.9959	-19.6828	79.1985	-13.9835	26.7572	1.65655	-46.5826	0.69656	60.5077	-38.9151	2.0164	29.5729	-70.133	48.9868	52.0558	-34.7014	-34.6227	-1.45282	-77.6256	-17.8768	10.9356	86.2384	-46.2403	63.611	35.5789	-24.0603	162.64	-48.2574	-7.29417	-113.712	-46.6568	62.6023	-20.0533	5.76778	-100.919	-64.1112	58.1052	-2.24863	33.9475	53.5712	-55.1791	-89.6915	28.1921	-38.7827	43.6855	-18.8035	-44.3837	74.5765
641.597	-44.0766	17.2287	-16.6834	88.9598	-19.7658	38.6624	8.80448	-40.7875	-23.1247	62.4452	-33.3259	-2.7955	36.3698	-40.6464	29.7568	44.9792	-29.1625	-21.5266	-1.36795	-70.2832	-7.31304	6.28683	119.392	-40.8867	71.7977	23.3706	-19.1751	152.705	-36.0278	-10.756	-116.125	-49.8397	68.5903	-9.01882	-11.6926	-92.9962	-67.9203	30.5719	6.3072	43.8395	39.7996	-56.1433	-64.6311	36.7854	-37.8465	49.2195	-17.6875	-38.5221	76.5383
643.057	-44.5951	31.9416	-16.244	101.325	-17.1482	52.1639	21.394	-47.7924	-46.546	35.5836	-29.6569	7.00845	46.4468	-45.16	23.1907	43.1026	-35.2157	-10.2705	11.7169	-55.7729	1.0106	12.726	107.345	-26.1732	82.6124	21.1641	-7.25	110.372	-13.3983	-21.8179	-105.979	-44.8627	74.2583	-5.02433	-10.1531	-83.0733	-70.6894	37.0396	19.503	32.4523	42.4731	-72.7077	-52.7709	48.2586	-65.3105	35.0748	-15.9275	-41.1805	76.1028
644.517	-43.9136	31.4544	-23.0047	112.906	-30.9306	75.3667	22.7355	-63.1974	-37.5674	17.9219	-19.9878	-10.1516	55.8037	-40.0736	12.2671	18.4259	-31.4409	-3.73446	7.00167	-49.6626	-4.94575	16.6451	111.698	-21.2196	82.7983	-0.24244	-6.04487	101.239	-22.3689	-35.4798	-100.472	-59.8057	75.6063	-2.46986	-11.6136	-77.1504	-80.1786	25.1073	20.4588	28.3452	41.8733	-80.4721	-38.9107	50.2118	-67.9744	28.6101	-12.4035	-42.559	77.6674
645.977	-13.6321	25.7672	-8.00539	125.076	-3.51306	99.9202	24.7154	-38.2024	-16.9887	25.8603	-18.7988	0.66034	58.0406	-43.7872	-1.42839	12.9493	-18.5941	1.60154	30.0865	-49.5443	0.85789	24.8482	124.051	-22.4262	79.6554	29.151	-12.9998	120.906	1.86058	-24.3417	-91.366	-59.8687	77.1143	-11.5954	-7.27406	-69.2275	-80.8679	48.775	20.2146	29.838	66.0736	-63.0365	-24.6505	46.4049	-57.8384	44.9454	-6.97558	-43.3374	91.9542
647.436	-22.9508	26.72	-10.2861	135.117	-23.2956	118.825	24.8712	-52.0075	-28.4102	18.5995	-18.8099	-16.2479	42.9974	-75.9009	28.9763	10.2725	-27.4195	2.93753	19.1712	-47.6341	-9.5786	21.2072	111.203	-17.7927	77.5052	24.1463	-21.0747	114.175	-5.91012	-25.6037	-80.0198	-58.0118	84.6223	-24.641	-1.13464	-90.9048	-75.4771	24.3178	14.8504	22.3717	67.474	-48.801	-21.1905	42.9181	-42.9025	42.322	-1.60364	-40.5959	50.2234
648.895	-29.8695	24.5527	-12.0869	140.426	-34.2782	120.783	25.331	-49.4126	-29.8317	19.3388	-23.781	-10.2241	33.9542	-91.2147	38.717	17.7958	-23.1409	1.63348	9.45599	-45.1639	-10.4951	17.0623	79.556	-6.99933	73.7199	16.3415	-17.7897	88.2444	-8.08082	-35.6657	-69.1536	-45.3549	86.2102	-39.6067	5.40479	-128.982	-72.7265	36.1555	8.36612	30.0255	58.0745	-65.7655	-38.9304	44.0713	-51.1665	29.8586	1.16427	-33.4545	40.0925
650.354	-16.3882	20.3054	-14.0477	144.84	-38.0608	113.04	21.6868	-50.0177	-13.2532	53.678	-23.3922	-39.4803	18.511	-74.1285	43.9217	24.519	-31.7143	1.84939	-2.05926	-49.0778	-10.0116	31.8173	97.9087	-1.72602	69.2921	35.3368	-16.1848	73.1136	-34.6515	-22.5278	-63.4876	-44.458	86.2782	-47.9323	9.34421	-133.059	-77.5759	37.9932	0.36185	24.2392	64.6749	-60.7301	-32.2704	45.8645	-32.6306	28.6752	2.19615	-22.4331	37.5617
651.812	-11.7071	25.1781	-8.32851	152.529	-22.6435	95.4733	23.7577	-12.6229	-16.6748	65.2181	-28.6034	-14.0527	2.98775	-81.4424	50.1347	29.4422	-34.7438	-0.81472	-6.17456	-49.9678	-4.76823	24.6483	116.661	2.26727	65.3315	56.7338	-16.5798	77.185	-16.0224	-19.7899	-54.6216	-33.7212	88.5861	-51.938	8.08353	-125.537	-77.2254	59.8324	-5.48243	29.9339	66.0755	-53.2948	-33.6106	54.3776	-8.0947	41.4131	3.39602	-15.4116	41.0307
653.27	-27.026	29.4907	-7.88935	158.174	-36.8263	71.6435	26.2847	-12.8282	-1.29636	69.1582	-34.0546	-5.25702	-7.73552	-79.1564	69.7036	40.3654	-20.8894	-1.87884	-8.28987	-45.9857	2.15513	30.8352	118.214	14.3405	62.5389	59.7308	-5.37488	107.656	-40.1932	-24.6519	-48.5557	-31.1445	95.054	-43.0638	6.02286	-99.2146	-79.5149	68.4716	-7.88672	28.2085	81.876	-67.4595	-22.5507	65.8508	-3.95884	43.111	1.20787	-9.59025	41.2996
654.728	-33.9449	32.6833	-6.97019	165.051	-16.609	49.9013	29.4804	-19.4334	-6.31796	109.098	-34.3859	13.1146	2.26116	-53.2704	56.0086	52.2886	-19.635	0.257	-3.20517	-40.7158	12.7185	37.5261	120.566	19.1337	57.7607	56.3279	4.63	90.9278	-25.9641	-36.9141	-45.4499	-17.5277	95.6819	-28.9095	6.36219	-77.2921	-86.1245	71.1108	-7.73103	40.3258	119.277	-53.6242	-19.0909	67.4839	-4.22298	47.4489	-1.34431	-8.9289	61.9686
656.186	-13.2638	39.0759	-5.73103	171.593	4.80828	49.649	33.7097	-2.83866	-13.7396	87.8384	-30.8773	20.6502	2.41782	-69.3844	52.3935	54.8117	-32.2405	1.99282	-1.72048	-31.7498	11.8019	45.7291	134.119	13.4469	54.2089	81.7249	6.79485	99.3992	-42.535	-22.7762	-45.3041	-30.551	97.5098	-12.5153	1.10151	-47.7697	-87.3741	48.15	-6.53535	30.6032	131.077	-44.1889	-25.631	61.8371	9.51288	47.9468	-3.4765	-16.0276	78.2376
657.643	-10.1829	40.6684	-11.532	175.642	16.2254	57.3788	37.5134	3.75598	-4.76128	61.7793	-30.6486	33.4777	5.45446	-77.8985	47.2667	50.9348	-29.7262	0.92862	-4.23584	-20.2639	6.96508	28.2279	125.271	6.16001	45.8098	61.5237	6.39968	84.2727	-58.706	-25.4384	-45.6384	-34.9343	96.1377	-0.44113	2.24075	-52.6475	-85.7437	33.1906	-5.01968	29.0017	146.478	-37.9538	-34.1714	51.2302	15.6486	48.206	-5.49671	-23.4463	77.7063
659.1	-2.30198	40.821	-15.8929	175.351	25.2425	62.5297	39.0674	-26.0494	-0.983	54.1203	-27.46	31.1852	10.9711	-80.8127	45.9199	70.4579	-31.244	4.18438	2.4488	-10.7381	3.24831	27.3588	121.623	1.03307	39.046	60.9226	14.1645	83.9462	-72.077	-14.9006	-50.3728	-27.3177	100.126	13.233	11.18	-53.9252	-82.5135	16.2313	-3.58404	18.7201	153.879	-22.9187	-23.1117	33.7434	-5.8156	40.7853	-8.24495	-29.865	92.7751
660.557	-7.62108	41.0534	-20.0938	171.756	35.0596	77.259	37.5206	-27.4548	-32.4047	46.0613	-20.1915	5.20467	20.8076	-92.1268	50.117	69.581	-43.3457	5.20011	-12.2666	-3.9563	-16.9885	13.8896	107.975	-6.49394	32.6909	15.9214	18.2492	46.4198	-71.448	-8.56275	-54.2273	-24.501	99.8734	17.3071	11.9192	-54.003	-78.3233	-10.328	-4.38841	4.23861	138.879	-9.48354	-33.252	18.2565	-7.27984	14.6445	-8.52921	-32.0438	60.6439
662.013	4.65964	37.4459	-24.1348	165.865	39.6766	87.0763	39.2266	-28.0603	-13.0266	14.0031	-17.4031	-3.64001	24.6441	-99.8412	65.4024	66.904	-33.2716	9.73582	-0.58198	0.41745	-15.1054	1.68035	106.727	-10.741	30.1902	38.922	31.2139	41.2954	-74.8192	5.97496	-57.9218	-19.0445	101.301	20.2612	23.4583	-51.681	-74.0531	-19.6858	-6.31279	7.95819	104.68	-16.8486	-40.9925	12.8496	-17.1442	18.985	-8.6455	-30.9825	61.3125
663.469	0.54036	26.4783	-25.1358	159.639	13.4936	89.6483	39.7773	-40.6658	7.55158	29.9449	-17.0946	-0.8927	36.0807	-87.9556	65.0638	54.027	-38.5695	14.5115	-1.89741	1.37517	-5.94229	-1.7089	103.079	-8.58804	26.9303	31.1226	47.2986	33.7711	-56.1904	8.31267	-56.0164	-21.988	103.129	15.1353	38.5975	-46.559	-74.183	11.7563	-4.39719	1.87776	103.681	-11.8136	-27.1331	12.3227	-17.0085	19.9655	-8.25779	-26.0814	43.5811
664.925	-6.77892	21.2707	-13.3368	150.052	27.3106	96.2727	40.2065	-38.0713	-10.2703	29.4867	-22.6262	16.9746	49.9171	-74.0699	68.2532	63.55	-29.7554	22.5672	11.5872	4.51683	6.5808	12.7939	106.231	1.32483	31.0288	34.5232	62.5033	69.8468	-39.9615	15.8504	-48.5911	-18.4515	110.717	15.7693	45.5366	8.56304	-73.8329	25.9985	-7.6816	0.83733	114.682	-3.57862	-16.0736	15.9558	-26.4728	18.306	-6.91812	-23.0602	36.6497
666.381	5.1018	13.8231	1.98218	139.373	25.1275	103.02	39.0852	-26.2768	1.9079	51.4286	-24.2379	18.462	60.2336	-40.9843	64.3867	49.273	-22.7053	27.8228	17.8717	4.63445	20.5039	28.0526	93.3833	10.2777	29.9297	34.3238	63.1479	63.5225	-16.1327	27.5881	-39.0059	-19.475	108.545	13.4433	62.0757	41.285	-77.0029	21.8407	-9.60603	5.9569	115.283	-3.34366	-6.21408	22.7089	-4.33716	20.9666	-3.31046	-17.5191	34.1183
667.836	30.5823	9.09545	15.8611	128.47	11.3444	99.4519	41.5511	-10.8824	9.68594	42.9712	-23.6895	56.4891	66.87	6.90114	55.7323	68.9959	-8.85132	34.2784	20.3563	3.74405	42.5468	59.1872	116.135	16.1905	26.7281	70.1262	58.3525	57.6003	4.49594	35.9257	-27.6607	-8.25856	110.613	17.1973	84.6148	61.6068	-79.0529	54.0843	-8.25047	-3.76243	129.884	2.09116	6.84524	23.702	-2.60158	24.3484	0.29719	-18.098	26.7867
669.291	35.2628	7.32776	16.94	115.467	6.76118	102.024	39.9738	12.9119	4.26396	61.7139	-19.8613	50.6683	69.7464	56.3866	49.8499	72.7188	-2.80938	36.254	8.64079	5.76558	42.7498	88.0539	134.087	20.7432	24.6362	53.9286	42.5171	54.4781	15.1246	42.2633	-13.0356	-9.76216	113.08	16.3912	76.5538	63.5286	-77.343	78.7279	-4.49492	-12.0818	144.484	-14.874	23.9045	21.5751	19.534	29.6502	5.4728	-18.6369	36.2551
670.746	29.9434	14.92	11.2989	98.1805	13.778	107.666	37.1196	29.1063	-4.358	33.6566	-14.1931	51.9034	72.5427	43.872	55.5596	70.2417	-2.56344	37.9895	2.92532	6.16304	25.5927	86.1766	108.039	23.2959	21.0842	44.931	19.2416	39.356	-1.04672	36.0009	-10.2507	-16.5458	109.868	18.3851	65.8929	53.4504	-75.3132	54.5716	-4.1794	-18.4411	135.485	-25.4392	39.7639	21.6082	5.26958	23.912	9.80838	-21.8958	25.7236
672.2	37.0237	22.4323	17.0178	84.5337	8.79468	106.677	37.7614	44.1005	33.8199	54.4002	-4.84491	39.0264	67.7391	55.7573	51.9454	73.9646	9.27432	36.685	0.40978	0.40048	23.2755	95.1351	116.79	16.5685	15.313	43.5351	-5.71392	33.8359	10.3818	35.9385	-20.2657	-17.0895	102.976	19.099	54.0318	33.772	-75.8434	36.0167	5.57611	-25.3593	117.687	-36.8046	46.423	21.1613	10.6051	18.1752	14.2	-23.4348	53.9918
673.654	38.904	32.0245	17.4566	70.6628	6.21136	113.915	41.1088	31.8947	31.5978	57.9437	-3.49681	30.1815	69.0953	36.0425	52.3633	78.2874	29.9321	34.5805	12.6942	-2.89815	19.8383	96.2817	134.742	9.52113	17.4258	40.9393	-17.2295	45.9159	-6.1897	35.876	-31.6409	-15.4732	101.124	13.6528	45.3708	24.8935	-75.0937	47.8863	12.9316	-15.7576	127.488	-54.1699	20.6821	25.7543	8.74054	12.9183	13.0195	-26.4138	47.46
675.108	36.7844	40.4967	13.0954	57.3519	23.228	126.802	42.4194	46.0889	54.9757	73.963	-5.26874	21.8405	68.9316	24.7278	55.5532	60.0102	24.6339	30.476	26.9787	-1.82881	20.8811	89.6162	144.693	10.2337	23.0426	53.718	-17.785	55.5959	15.6388	42.4135	-51.0162	-19.6169	96.1512	8.44664	36.5097	3.6151	-79.944	37.5077	16.4471	10.3642	124.889	-58.7353	20.5412	34.9874	15.276	5.26141	9.26302	-26.2329	71.3282
676.561	30.6645	50.8888	19.2942	46.421	22.6446	142.391	43.7907	55.083	45.5535	57.1038	-16.2407	35.1713	64.1278	7.81282	62.5233	67.733	26.6435	25.3314	38.4631	-7.25551	19.6838	81.1867	158.644	13.0262	24.2794	63.1488	-19.2206	56.478	-8.93284	33.7509	-84.0715	-28.0808	89.1789	9.16044	40.8486	2.33646	-90.3144	71.5253	18.1226	9.04708	113.09	-47.3008	12.4002	41.7404	-6.98858	8.40586	2.73453	-25.3719	57.9963
678.015	31.7448	52.401	23.733	43.4981	35.6612	152.699	44.5844	50.4773	85.7314	94.2496	-30.4927	39.6823	54.124	20.8981	60.6732	75.6558	61.1612	19.3068	51.7476	-12.7383	19.8866	84.3492	158.596	14.2986	25.5162	65.3864	-15.5363	67.358	7.29568	47.8884	-100.087	-9.90449	87.4866	16.5942	49.5875	8.65802	-99.1648	77.5467	21.478	13.8647	130.491	-21.8662	-7.74066	43.6135	5.5469	25.229	-1.97398	-21.071	85.0645
679.468	25.225	54.7931	17.1318	38.3912	29.8778	162.761	42.4901	33.0714	74.7092	92.9905	-39.1448	29.8292	46.8402	-6.41688	70.6673	78.5786	52.3348	14.8822	48.432	-12.901	20.6493	61.3037	142.147	22.0511	24.0665	62.4172	-12.652	57.645	-9.27596	30.4259	-106.102	-6.60834	89.3943	19.9479	63.3263	-1.82064	-102.735	93.1642	22.1134	18.9956	121.492	-36.0317	-25.4817	41.4865	-5.51772	26.9334	-11.5545	-21.4901	72.1326
680.92	10.7049	46.6251	-5.46957	30.8203	37.6941	163.737	37.3558	47.6653	82.8869	72.9264	-47.3969	24.7639	35.2363	-15.332	84.1896	79.9013	35.9483	7.3376	30.5163	-12.8959	13.5718	55.1421	128.498	28.8435	15.3169	79.4413	-18.4876	53.3882	-20.6478	15.3632	-123.078	-20.8323	92.182	32.1016	53.6651	-31.8995	-111.186	98.3779	21.9489	9.56227	110.494	-36.5974	-9.22294	25.7596	-19.7824	39.6791	-16.3751	-22.1093	86.0004
682.373	10.9851	37.4172	-5.83082	27.7014	19.1107	166.922	30.975	21.4594	49.4647	64.4672	-63.329	24.9907	25.2324	-41.447	77.5517	72.624	42.2418	-1.80706	20.6007	-19.1627	-1.62553	46.2085	94.8494	22.5958	3.35521	75.6721	-37.5234	50.7392	-40.4194	-5.29939	-135.893	-23.7762	96.6496	41.3753	40.4039	-45.1782	-115.236	88.7954	18.9843	-4.06679	82.295	-51.9629	-21.364	7.87259	-24.447	54.8236	-16.3516	-25.6885	124.668
683.825	-14.335	21.1692	-28.7522	25.7865	0.12704	162.617	28.3334	-19.1466	28.4423	50.4032	-66.6212	9.08943	31.8685	-107.562	77.214	50.5467	14.2633	-8.95176	3.68507	-19.4377	-24.663	25.9349	56.4004	11.548	-6.56249	33.8961	-48.5592	59.2824	-50.5912	-20.1621	-130.469	-38.4801	103.517	49.2889	18.9427	-100.457	-110.967	31.6091	15.0597	-3.42014	66.4964	-70.1285	-48.3052	-3.05439	-38.3117	22.4493	-15.9642	-30.7077	77.3363
685.277	-61.6551	10.9211	-42.3935	19.2235	-45.2566	158.926	27.0294	-38.9527	-39.38	29.9391	-59.1135	-21.9319	41.5445	-147.677	65.2844	38.8693	-29.3393	-16.9765	-16.2306	-15.7927	-37.6205	12.4653	51.5514	3.46027	-10.3482	14.9201	-55.755	22.2256	-90.363	-51.4247	-139.925	-63.2641	105.585	50.8025	-4.91855	-138.136	-112.378	13.2228	8.01505	-17.8935	15.8978	-121.094	-62.0464	-11.8214	-84.9764	-1.58046	-22.4369	-42.3269	44.8042
686.728	-66.9753	-10.0469	-46.9149	19.4366	-47.8404	153.27	22.2598	-39.5589	-47.2024	30.2701	-63.2858	-14.1453	55.3005	-132.593	61.789	19.7919	-12.21	-31.5612	-13.9463	-23.4597	-48.6181	10.0835	63.9022	-20.3876	-16.7619	29.9374	-66.7108	43.1609	-80.935	-47.6875	-168.341	-73.4082	97.5725	55.5161	-21.9799	-162.615	-129.868	17.2326	-7.90959	0.10885	32.3284	-112.46	-60.9878	-21.9484	-77.2412	15.1421	-23.5895	-49.3462	59.4719
688.179	-79.0955	-19.655	-34.6363	31.5776	-75.6241	147.246	18.7061	-34.565	-60.2249	32.6011	-74.8181	-3.8388	69.7765	-114.308	50.5058	19.1145	-5.41277	-37.826	-9.062	-29.2788	-48.6957	12.9938	48.653	-41.5954	-19.7884	38.9547	-74.5467	41.6963	-75.9069	-49.1503	-179.477	-66.7523	87.4001	58.2296	-19.8412	-155.094	-141.439	24.4424	-21.6743	8.03118	42.9322	-95.0259	-64.3292	-20.4754	-88.706	14.8246	-25.7502	-54.5655	63.7395
689.63	-122.016	-22.8632	-53.5577	43.9986	-103.408	136.064	20.3204	-66.7712	-72.8474	0.13216	-77.0705	-41.1603	83.7724	-157.223	50.8146	0.43707	-38.6835	-37.8508	-22.7777	-27.4819	-66.6933	-6.01991	13.4038	-50.8034	-18.0846	15.172	-69.9826	16.6317	-116.479	-66.813	-181.253	-92.7363	76.9077	59.2631	-42.9026	-172.373	-151.97	2.45216	-23.4389	1.39353	20.336	-135.192	-86.0706	-11.8824	-115.371	0.3471	-29.3669	-60.1048	21.1138
691.081	-128.936	-27.5913	-44.3191	56.3637	-85.5917	129.794	15.3683	-61.7774	-41.0698	37.6632	-83.4029	-38.1617	79.8483	-144.139	37.0114	-3.64035	-36.6742	-38.7557	-21.0934	-30.9491	-59.7709	-5.62964	20.9546	-60.5713	-18.5416	46.9892	-74.1385	15.9671	-110.651	-69.6758	-191.269	-101.2	58.7353	58.7766	-37.7639	-153.652	-170.021	27.262	-21.8436	7.07588	27.3398	-131.358	-75.012	-10.0894	-123.236	10.235	-30.6596	-74.6441	70.8455
692.531	-107.456	-45.7595	-38.7606	73.7967	-56.5756	120.208	4.39698	-44.7837	-12.4924	47.5893	-101.095	-5.17534	79.6042	-99.0542	28.7503	11.2821	-6.69316	-46.3805	-4.20919	-46.2323	-40.8087	-3.47547	40.9051	-82.1793	-31.3209	77.5997	-93.0945	62.0946	-78.423	-44.1386	-191.365	-77.9846	40.8028	56.53	-13.4254	-110.532	-175.592	84.8679	-24.4883	49.9939	90.7385	-111.524	-50.7536	-19.1764	-64.3005	27.3683	-23.9163	-82.1435	112.163
693.981	-135.577	-54.4877	-46.6421	84.9577	-74.3595	117.745	-0.52476	-58.99	-30.315	35.1154	-101.828	-32.669	75.2801	-123.57	33.3413	2.40464	-51.8081	-45.6854	-29.525	-50.3715	-59.0864	-12.4093	25.0002	-87.3873	-34.9315	54.6102	-100.93	38.6222	-102.995	-51.8015	-162.901	-93.8888	37.6704	53.2434	-17.2868	-131.411	-152.763	63.6738	-16.173	37.4719	53.7372	-134.49	-94.8952	-19.5434	-89.7654	21.7016	-17.9571	-89.9229	72.6808
695.431	-188.097	-65.2159	-74.2036	88.8667	-117.343	122.159	-4.07854	-118.796	-98.1375	-4.1585	-79.5204	-70.2426	69.3559	-200.885	42.7203	-42.8729	-111.287	-48.9903	-61.2407	-52.8308	-102.284	-56.6231	-20.1266	-93.7954	-33.2861	-5.17924	-102.526	-4.05022	-153.967	-81.6644	-135.477	-121.313	31.8179	47.5568	-51.1482	-203.09	-128.014	-3.52022	-8.81773	3.67	-8.4641	-197.456	-150.237	-20.1505	-144.43	-7.7251	-12.3338	-98.5023	-18.4016
696.881	-185.818	-79.4642	-71.2051	90.5357	-77.5274	127.923	-12.1619	-112.603	-99.9601	38.3302	-52.813	-50.1082	61.9917	-153.401	26.8993	-26.7504	-96.6779	-54.9352	-57.3565	-60.3861	-93.4019	-46.6569	8.34656	-101.884	-35.2615	27.3893	-106.683	17.1634	-145.339	-68.9272	-116.534	-112.737	17.0054	40.7502	-44.6097	-189.17	-106.465	18.8857	-13.2225	14.45	17.507	-184.822	-142.778	-29.3975	-148.695	16.1282	-8.53062	-102.402	6.51608
698.33	-168.338	-82.2725	-79.8867	92.7087	-87.3114	129.021	-15.0774	-105.609	-109.783	15.2481	-28.7457	-48.622	54.9475	-131.917	25.9445	-17.028	-97.189	-61.9202	-62.6723	-61.5015	-90.9598	-41.4789	2.01994	-102.532	-33.9665	57.4142	-103.079	40.9425	-124.312	-64.7902	-97.5102	-96.0016	14.1929	30.9035	-30.8712	-179.649	-79.7163	29.6878	-16.9872	24.4058	23.5443	-166.588	-149.32	-31.6845	-144.56	17.9041	-6.46343	-89.8213	28.2901
699.779	-154.859	-62.5208	-81.2083	91.1017	-105.096	126.189	-7.71763	-123.415	-106.406	30.1661	-0.99835	-59.4837	37.3432	-124.432	52.9618	-26.5055	-122.396	-52.3452	-70.1882	-44.9769	-91.8777	-33.7808	6.89334	-79.5	-15.21	53.8392	-76.8348	47.1216	-144.084	-62.4531	-86.0067	-116.466	20.6604	25.6968	-49.3327	-201.329	-61.8475	-6.37308	-6.992	18.4015	1.18158	-166.754	-165.062	-15.2516	-161.225	12.48	-6.77626	-76.5208	5.93478
701.227	-143.78	-37.6491	-77.0899	91.7626	-67.6797	108.867	0.12849	-114.022	-83.4283	51.8851	16.9889	-36.3257	20.5389	-101.348	43.6892	-10.5832	-91.6593	-44.1302	-52.904	-25.1484	-80.7557	-4.91479	37.3669	-52.6282	0.39298	83.0666	-53.7909	88.503	-114.256	-61.9162	-87.3033	-84.1304	20.0079	20.1701	-35.3944	-173.008	-59.4988	5.44114	0.12322	27.7975	58.0196	-119.72	-92.0038	-1.45865	-147.09	28.6585	-4.31712	-65.8603	59.9808
702.676	-85.9005	-9.97752	-54.8915	90.4356	-10.6638	86.5102	10.5282	-41.0285	-10.451	126.803	23.9361	-1.32344	6.37459	-51.4639	-2.37358	22.7392	-42.2743	-34.0752	-30.2199	-8.67991	-40.5136	40.8353	95.4403	-21.9965	11.7327	141.891	-36.9071	167.882	-60.8286	-30.1791	-92.36	-59.2347	27.6754	6.32334	-4.0559	-100.688	-60.3502	68.853	11.3184	64.0733	125.657	-62.6864	-48.5456	11.1343	-90.5552	66.4344	-1.66199	-57.1199	168.425
704.124	-86.8214	15.4541	-44.5331	87.1765	-18.448	72.1352	23.2079	-9.2351	13.7261	136.922	24.7233	7.47063	-11.7898	-45.5799	8.51387	32.8615	-38.5016	-26.8203	-19.7358	7.06052	-32.1917	37.4453	106.714	4.23508	26.7516	128.719	-27.6233	165.264	-36.601	-21.6422	-95.6568	-33.3791	56.3828	-4.88346	15.8825	-94.3677	-58.8016	73.8672	28.4336	72.0693	156.895	-28.4527	-29.4875	31.1672	-54.0203	79.2529	2.3091	-48.5795	218.871
705.572	-77.3422	36.9656	-23.9348	80.5014	6.96778	54.4446	35.7659	-12.2417	19.9033	123.441	30.4704	7.44471	-23.5542	-45.2958	27.4653	36.9838	-34.4768	-17.4054	-10.4516	21.0089	-32.5497	34.8113	123.988	30.3067	41.5953	116.346	-18.4996	147.845	-44.3735	-12.9052	-99.1136	-30.3236	81.7302	-10.4103	5.42084	-72.8475	-61.733	69.2814	41.0688	66.0653	185.733	-25.819	-44.0295	42.9601	-37.8853	93.0313	8.54819	-47.5591	197.718
707.019	-75.0632	50.8771	-24.2965	71.1384	34.3834	51.4899	45.4967	-8.84838	18.0804	119.161	34.2975	11.9546	-18.9986	-66.2119	26.63	46.9061	-32.7203	-12.9505	-16.1676	25.2132	-44.9479	32.1771	101.261	40.9382	44.5838	108.776	-24.3359	144.029	-22.1461	-30.5684	-87.5305	-24.8682	99.1577	-24.4171	34.3591	-53.7275	-66.5045	76.298	43.3039	64.5416	204.572	-18.7855	-39.3716	49.873	-25.7505	103.212	15.0392	-49.2188	231.365
708.466	-60.3842	56.1486	-27.2183	60.4873	12.999	73.3409	51.2147	-2.2551	-4.14258	114.081	35.8045	1.59653	-18.2031	-75.1281	35.2561	56.2283	-34.2397	-9.05568	-24.6835	21.2975	-38.306	24.755	73.3352	37.4897	45.4115	111.606	-28.8922	107.013	-28.7186	-12.2315	-79.3075	-29.0127	116.185	-49.304	26.2974	-48.2074	-77.436	84.5145	45.6991	73.0979	191.811	-30.552	-90.7137	55.506	-11.2157	90.8335	17.6663	-44.6784	199.012
709.913	-57.7052	56.2201	-20.7	53.7282	16.0147	92.2446	51.7951	-36.0618	-8.76552	77.801	27.7115	-1.95755	-35.8076	-55.2442	85.7141	71.5506	-34.2471	-9.48086	-25.9995	15.4218	-17.9442	15.8209	84.2091	25.4811	44.7208	109.636	-33.1286	81.5964	-24.4912	-3.69466	-75.4846	-22.5973	128.012	-62.031	30.8357	-59.4874	-89.8877	89.1311	46.2542	77.4542	209.85	-42.7185	-77.6558	53.7789	2.11916	94.0545	21.0493	-39.8182	179.86
711.36	-29.0263	56.0515	-16.2618	47.3331	23.0303	83.8866	52.0106	-36.6685	-6.58848	63.921	19.7784	-5.00763	-45.4121	-67.3603	89.0481	66.6728	-23.6705	-5.74607	-23.3154	9.32198	-25.5824	13.1868	86.6829	17.7125	39.1244	140.066	-33.765	90.1802	-17.0638	-13.5578	-73.9818	-31.5419	127.2	-73.6379	23.1739	-48.3674	-101.779	85.3476	43.7693	65.8505	218.289	-38.0849	-73.7979	46.1317	-23.346	84.0756	22.8923	-36.6779	152.307
712.806	-27.5475	55.0029	-22.7036	44.438	-0.3542	85.1071	50.5541	-34.0754	-4.01154	84.042	7.52536	-5.28588	-47.2566	-55.0766	89.3585	63.195	-17.1261	-0.4113	-24.0314	-1.53785	-23.4207	12.3166	76.757	1.86387	33.1777	131.298	-34.0814	82.7663	-20.4366	-15.621	-71.2789	-29.9266	121.987	-87.8049	30.7121	-52.0476	-109.991	85.1665	43.2844	67.6871	203.128	-44.2516	-66.7402	45.3646	-19.2113	83.4592	22.1873	-36.8977	174.756
714.252	-37.6687	45.0743	-17.1454	45.9949	-17.3387	76.872	44.4768	-28.6822	-7.0346	82.5631	-1.36776	-17.1561	-58.1412	-46.793	71.5248	60.7171	-13.6057	-4.91654	-10.3474	-11.2217	-23.499	-1.90959	94.431	-13.1848	30.6765	134.53	-27.2778	88.9525	-18.2093	-9.68428	-88.3362	-38.3913	119.335	-89.0119	21.0503	-62.9278	-113.563	86.9854	43.7595	68.4037	192.768	-36.8182	-75.2825	40.1175	-44.6765	85.2429	20.6702	-38.4374	140.804
715.698	-28.5899	38.1857	-6.30723	48.5318	-23.9232	53.2868	38.9467	-32.889	-5.25768	91.0841	-8.82095	5.24564	-57.5858	-43.7093	57.4712	64.0393	-27.7252	-11.9018	-7.86342	-20.6256	-22.7373	-12.1038	104.505	-21.0335	28.4673	115.363	-22.4743	88.7387	-20.3821	-18.9475	-99.6336	-47.336	114.282	-71.0989	32.1885	-69.808	-104.175	46.8043	41.3545	56.8002	188.008	-49.7849	-50.2248	30.7104	-44.9418	110.307	18.4252	-45.1773	132.853
717.144	-49.1111	31.137	-15.4691	48.8286	-33.7078	39.5256	35.0582	-22.6959	-7.48074	80.4051	-3.55416	0.6834	-24.8704	-66.6256	57.5295	49.9615	-51.4208	-14.6471	-11.1794	-27.6776	-42.4156	-28.85	86.5792	-19.6823	28.7109	78.595	-20.6308	79.7248	-48.9548	-36.8107	-107.651	-58.6806	110.829	-55.986	17.1267	-84.2882	-90.5464	14.2232	32.7096	43.2368	174.047	-43.5515	-79.5671	30.9033	-38.4071	97.4502	13.0161	-48.2771	108.502
718.589	-58.4325	28.1683	-22.871	50.2175	-56.6924	61.2536	30.6528	-12.1029	1.09608	90.5272	-2.28744	10.233	9.52492	-38.3421	62.8802	50.6835	-59.9966	-16.9925	-20.4955	-30.7536	-28.4941	-23.6723	92.6535	-19.7711	30.0057	57.0298	-10.9474	89.1134	-63.9277	-37.8741	-117.428	-61.8655	100.417	-40.8731	16.8647	-104.769	-78.9183	9.64442	22.4646	53.1937	142.488	-40.9183	-80.5096	31.0962	-27.4724	97.5564	9.00696	-52.257	114.952
720.034	-88.1539	19.5995	-22.9129	50.6263	-51.6771	81.1395	26.7642	-2.30984	12.4729	92.2492	-6.22075	19.5306	33.4402	-39.6586	63.1908	51.0056	-55.9723	-21.9778	-17.4115	-27.7257	-15.6925	-14.9666	97.5278	-13.54	28.7893	60.6645	-5.26392	87.7019	-46.1006	-33.1374	-126.646	-57.3703	95.1239	-26.1602	23.4028	-112.849	-67.4502	14.2656	13.6596	45.2305	130.928	-34.2851	-63.052	27.049	-10.9378	111.583	4.49384	-50.1568	92.202
721.478	-83.8755	19.5907	-28.7148	49.8032	-32.2619	100.411	27.922	1.48306	11.8496	101.172	-15.5141	14.7161	58.2355	-46.9754	67.0298	50.5276	-47.1603	-20.4032	-20.9277	-22.6818	-2.33108	-2.985	84.8023	-4.10889	28.7992	58.3018	-2.54054	72.6928	-63.4737	-39.6008	-125.944	-55.9952	88.3912	-12.5673	10.1408	-122.53	-58.2223	10.0892	9.01465	36.4277	127.369	-38.8521	-57.9947	20.9218	13.9968	109.104	1.12868	-45.0968	121.053
722.923	-89.9969	15.7419	-35.7968	49.008	-18.4466	119.561	30.0829	4.07608	24.8264	90.4943	-26.7275	11.4137	71.4307	-61.0919	78.6805	42.4497	-43.388	-17.6286	-26.4437	-13.9419	-9.68953	-12.4233	88.0766	10.4422	28.1084	65.5366	-1.49718	78.4813	-75.6466	-55.2642	-126.601	-52.22	89.4985	-8.81453	8.4789	-127.41	-59.7943	17.9104	8.20964	30.1445	125.81	-37.8189	-67.7372	21.9947	6.53142	85.811	-0.44448	-40.4367	113.903
724.367	-74.1185	11.8931	-29.1187	49.6408	3.76862	129.868	30.4503	15.469	35.4031	98.2174	-44.741	23.4831	69.0259	-31.2086	67.1475	62.7717	-14.1639	-18.4541	-14.7598	-11.2501	-16.2081	5.60631	103.751	19.6331	21.5191	95.9739	1.86614	71.8722	-53.4196	-43.1276	-126.379	-53.005	88.8457	2.77825	24.6169	-107.891	-61.4465	41.734	10.8446	26.1017	113.851	-38.7859	-53.4798	13.8675	-2.13402	79.0771	2.63032	-37.9367	131.155
725.811	-87.4401	2.60423	-30.6007	51.5056	9.5838	123.843	29.9664	-5.13814	7.57976	86.7405	-53.2345	19.6765	60.0611	-56.1253	64.9384	60.0936	-21.9839	-22.2395	-19.276	-12.8143	-25.2467	4.73591	100.626	23.3841	20.069	92.4111	-6.85056	61.2631	-54.7927	-39.391	-119.117	-59.5499	100.913	16.051	27.1549	-101.971	-61.8987	55.5576	16.1996	20.9388	128.692	-48.9528	-59.2225	11.7404	-3.19948	66.8233	4.7811	-35.0367	118.006
727.254	-94.7619	-0.20467	-30.0028	52.7544	18.1988	118.309	29.2392	-22.5454	-25.4437	68.8646	-52.368	-3.28216	53.3363	-70.2422	58.6977	52.6155	-34.088	-27.385	-24.7921	-16.8986	-54.4454	-13.7746	88.3003	24.335	23.2909	62.8508	-17.8073	56.2563	-79.3659	-46.8546	-108.495	-75.695	109.06	29.6437	12.0928	-117.652	-65.6309	32.9835	15.7145	16.8962	113.135	-69.12	-84.1653	9.29319	-34.265	27.2088	7.96786	-35.6968	116.859
728.697	-72.4837	-5.3336	-24.6048	54.1712	22.8139	117.565	25.3505	-29.1526	-12.8671	70.1887	-43.4216	9.29114	36.3714	-71.5591	78.161	58.7375	-37.12	-31.6506	-13.5083	-24.567	-45.0042	-9.85708	113.175	26.0058	22.4832	46.4906	-28.4441	61.2496	-68.3391	-39.3181	-99.3932	-70.72	116.487	28.1164	14.4307	-112.933	-70.1632	27.6094	14.1094	23.7736	122.377	-83.2871	-69.5081	13.726	-58.9306	28.8742	10.1466	-37.3569	95.3118
730.14	-85.8055	-4.70257	-32.0069	53.852	4.2289	108.347	24.1977	-44.9599	-41.8905	58.3128	-25.7553	-2.32757	25.0064	-66.4761	81.2442	49.6594	-30.0721	-34.2361	-3.42449	-37.1634	-54.3229	-13.4996	98.4498	20.3166	22.9603	26.5303	-39.1609	50.2428	-80.1124	-30.3816	-92.4513	-82.5451	119.115	31.629	4.76856	-113.414	-67.6555	40.2353	8.18435	31.211	97.2187	-93.0542	-59.2509	13.5988	-66.3961	14.2197	11.1493	-35.817	120.165
731.583	-84.7273	-4.23156	-28.369	55.1848	-9.95606	105.146	25.1729	-37.1671	-48.914	75.2369	-3.60898	0.92172	10.5215	-79.793	98.4395	41.3813	-28.0642	-34.4217	-12.7407	-43.4878	-51.0416	-20.9221	99.3245	14.4674	32.2557	10.17	-44.9978	75.6361	-60.2856	-28.0451	-84.3095	-77.3301	122.382	21.2217	1.50645	-112.695	-76.2679	28.8612	10.9793	52.3685	106.061	-88.4214	-52.1938	23.0716	-61.4616	17.8052	9.91201	-35.7971	135.017
733.025	-72.4492	0.47944	-26.1711	57.3576	11.0588	97.5249	25.5705	-26.9745	-14.7375	60.562	7.41731	8.20285	-3.32348	-76.3101	101.019	38.7031	-13.7085	-36.3673	1.1431	-46.2843	-61.7605	-11.4606	95.3995	15.2581	35.8864	-0.9878	-41.3146	78.2317	-58.859	-31.1087	-80.4078	-81.4753	120.129	6.89428	-4.95575	-117.976	-88.8004	33.0894	13.6941	58.1262	92.9037	-82.5886	-59.9368	26.6244	-35.3273	20.43	9.82269	-37.2172	129.471
734.467	-27.3712	5.2704	-27.3333	61.3503	-12.3263	84.6231	27.5185	-26.7819	20.6389	67.0871	17.8836	27.076	-16.9285	-78.4272	97.5507	56.8249	1.65525	-31.9129	4.42687	-48.7448	-48.6793	11.1048	123.474	18.0488	33.9106	16.7902	-32.6715	78.0273	-39.8323	-33.7723	-84.9061	-78.9005	117.956	-6.87313	-1.81795	-95.2571	-97.9728	52.5177	26.249	65.2839	107.347	-83.1559	-22.4798	34.9772	-19.1929	17.5349	11.3574	-36.1974	122.726
735.909	-33.8932	13.5013	-24.6554	65.2591	-30.1114	65.09	29.8008	-31.3893	11.2153	46.8122	24.0297	29.8211	-12.6935	-87.3443	92.8223	58.5467	-8.18102	-23.9386	3.11063	-49.4133	-63.8782	1.41419	121.549	17.3194	33.3949	28.0456	-26.0284	71.0521	-47.2057	-40.836	-89.0845	-75.3657	119.783	-10.5606	-5.08016	-80.5381	-106.985	45.5459	33.2039	58.1615	111.789	-82.9232	-26.6228	38.05	-14.2585	-4.08032	12.752	-36.3376	144.78
737.351	-32.0152	17.5722	-16.3776	72.4718	-14.6965	62.1349	26.6719	-12.3966	47.3918	52.1374	18.6559	27.5263	-8.69856	-87.4614	86.3298	61.6685	-22.8053	-19.8042	-0.0056	-43.4179	-40.9971	15.9156	128.824	16.99	34.2807	36.5009	-13.8654	77.078	-13.7791	-27.6996	-93.103	-67.5108	119.85	-19.2881	6.25764	-79.0192	-120.878	48.1741	42.0787	74.8392	128.232	-68.6905	-17.1658	44.7228	1.07582	-0.97549	15.4346	-40.0378	155.634
738.792	-12.5374	26.2831	-25.6998	75.2325	1.11822	50.7065	23.5126	-33.4041	75.5681	45.8635	9.042	32.7912	1.61634	-93.5787	66.4817	62.7903	-26.3417	-16.6299	7.07811	-34.7345	-29.5961	28.6529	127.7	18.9806	30.7281	49.7565	-4.42239	56.3041	-24.3526	-32.7633	-97.8415	-62.5361	126.878	-20.3356	14.3953	-68.7005	-121.571	54.295	40.8736	72.4772	120.676	-67.258	-12.509	49.3956	4.0101	4.76868	17.2772	-42.7781	126.489
740.233	-20.2595	30.7539	-26.702	74.7173	-9.46704	47.997	22.6028	-16.0117	50.5444	64.7896	6.94807	25.7082	13.7712	-88.096	62.5096	64.112	-15.7661	-8.49566	3.16181	-27.2832	-15.1151	22.9942	129.775	17.6111	30.7379	79.0121	-2.65941	41.5302	-14.1261	-36.627	-100.34	-54.6814	126.945	-21.3031	32.733	-62.7818	-116.743	68.246	43.1084	68.4352	156.72	-73.8254	-7.85218	58.8683	-18.6556	1.39285	18.2238	-42.2384	139.745
741.673	-43.5819	31.0648	-31.0644	71.57	19.9476	52.5326	19.3523	-10.6193	45.9206	87.3168	4.93407	22.153	24.5661	-87.0135	53.7498	44.8337	-12.2467	-5.88143	5.04546	-22.912	-0.07424	6.75146	132.65	13.0415	35.186	90.6679	-3.93648	41.1565	-5.89984	-26.0908	-98.8389	-52.3469	131.092	-22.9907	32.2707	-75.2634	-114.876	65.3958	37.0232	71.6734	169.964	-59.593	-19.1955	60.9011	-8.52144	9.53636	18.7223	-45.4987	157.402
743.114	-74.5041	22.3355	-31.4266	68.5347	25.7623	58.9102	18.3513	-10.8268	54.4969	86.243	2.04004	28.174	25.5209	-75.1308	44.7377	34.1554	-10.4912	-10.7072	-3.07083	-19.2687	4.88676	25.7888	100.325	9.59192	37.5902	106.723	-1.85357	38.7826	-6.87336	-16.3545	-95.5777	-52.4121	133.399	-24.5183	31.6084	-84.9447	-109.649	63.7468	37.898	65.3914	176.008	-51.7605	-47.7387	59.9738	-0.78718	20.3205	18.9689	-49.719	169.457
744.554	-82.2264	16.2463	-38.1889	64.5474	-1.62312	56.9373	22.5486	-21.8345	34.2731	65.1701	10.586	30.6668	22.3156	-84.0483	51.0979	34.2771	-6.21576	-12.973	-9.78718	-20.2736	-14.5124	9.294	103.201	5.42226	38.0087	89.5793	-6.8107	24.009	-35.0471	-25.2183	-91.5166	-55.8376	135.866	-21.406	16.546	-79.0262	-101.382	56.8967	38.1327	50.1497	162.852	-55.1281	-81.8821	53.5266	-20.253	9.74405	16.7234	-49.4594	109.914
745.994	-101.549	7.75699	-39.8312	62.9121	-27.8085	62.7009	26.5028	-19.6421	6.04934	28.4973	25.7718	18.2917	15.8304	-87.7658	56.7021	23.7987	-4.96435	-12.5189	-6.30353	-26.0384	-28.0315	-0.64877	105.676	1.41256	39.7704	91.6351	-11.9279	17.2354	-34.8207	-30.0821	-89.6155	-68.623	127.053	-24.9336	9.68357	-85.5077	-100.795	38.0465	39.8875	45.8279	161.697	-78.8957	-95.2254	43.3993	-22.9188	-1.55244	15.0379	-50.1598	140.371
747.433	-89.6714	2.06767	-33.9536	61.8647	-43.9941	66.6224	28.3897	-34.6499	25.0254	17.0255	39.3576	27.5883	9.2651	-93.0835	61.2986	35.1203	-19.5891	-15.8247	-11.4199	-33.3714	-39.0308	9.06435	124.952	-0.83719	39.6634	98.4912	-9.20507	24.462	-32.5946	-20.746	-85.4746	-72.5285	128.48	-26.7014	-8.77892	-83.5895	-102.368	18.7953	33.3222	51.8664	138.942	-61.8635	-86.169	27.9921	-9.58474	-4.44958	13.7723	-50.7002	126.429
748.872	-77.3939	-2.34168	-32.716	63.0014	-54.1797	66.1231	32.9518	-28.0577	3.2015	-0.44634	46.6234	27.309	5.33978	-86.8012	69.1711	53.0418	-30.4339	-20.7307	-10.1364	-35.1043	-52.5501	25.0775	113.028	2.11302	38.6219	102.147	-2.2423	47.6886	-41.1684	-30.6099	-77.7337	-61.7941	126.227	-25.9891	-2.84141	-77.6712	-98.1807	43.1441	30.9169	54.545	144.187	-65.6313	-83.9125	15.7848	-14.2506	4.17328	10.3508	-49.1207	114.087
750.311	-56.7165	0.52894	-37.3984	62.6261	-67.9652	74.711	37.2099	-23.8654	-6.62242	-2.54682	55.0091	14.1777	5.97442	-95.3189	61.6716	69.3634	-23.8907	-24.1166	-10.0527	-34.5974	-57.9494	16.3946	122.303	2.90318	41.8435	61.8033	1.44043	45.7153	-32.5423	-32.8738	-67.5929	-50.0996	124.934	-24.2369	-2.9039	-70.953	-94.3938	55.0929	26.6716	59.7435	129.033	-66.199	-62.4561	12.6175	-24.9166	-8.80386	8.9452	-43.9412	76.9452
751.75	-34.4391	2.83955	-33.6008	58.6107	-54.9508	86.7372	37.6376	-8.87322	16.7537	22.8152	56.5149	29.7743	12.9291	-90.6366	60.9761	75.685	-9.28343	-25.5025	-2.36916	-32.1864	-55.2287	43.7477	120.379	0.81333	44.014	91.0593	6.24316	62.5419	-15.9161	-33.1377	-53.9321	-45.8452	127.881	-27.7646	1.23361	-45.8347	-92.6869	68.2417	24.7463	66.622	131.878	-59.9668	-35.7996	13.2902	0.01752	11.099	11.1236	-42.0017	127.803
753.188	-28.1618	5.95012	-26.2832	52.9434	-37.1365	102.57	38.4604	-9.08112	27.3296	55.7777	48.1805	23.6988	20.3637	-92.7545	60.785	95.0065	-25.4204	-30.3285	-9.08563	-28.7675	-54.4681	42.8768	107.255	-1.91658	44.9581	99.1156	8.24584	85.7688	-12.0901	-22.6017	-38.9914	-45.4308	136.748	-22.8924	5.37103	-41.9167	-83.0601	94.1894	24.261	67.6208	142.324	-36.1347	-21.5433	16.9229	-10.6485	18.0412	13.946	-38.6222	119.063
754.627	-33.8844	10.9007	-29.0456	48.228	-33.722	116.316	43.0528	-15.2889	4.70568	63.9398	37.2861	0.99149	33.8782	-96.8722	54.7975	90.728	-10.5611	-32.6745	-7.20204	-21.6526	-45.0274	33.4379	81.3303	-2.56653	43.3325	75.5717	9.3685	61.7954	-20.664	-21.4656	-31.6508	-36.8564	145.775	-17.9403	9.30854	-43.9985	-69.5133	87.7382	31.2957	68.3394	137.569	-42.3025	-28.8869	22.8756	-21.7144	23.0641	16.1524	-37.7627	101.121
756.064	-42.0073	16.8912	-25.4082	41.2726	-24.3079	126.745	45.1828	-35.897	6.48152	62.9027	26.6317	2.22385	45.0728	-76.5903	58.6386	87.6494	-6.79023	-33.1805	-1.91856	-18.1778	-34.187	23.4948	63.0064	-10.2565	42.1742	76.0282	6.25112	39.4226	-10.4381	-12.3297	-26.1502	-51.3221	153.442	-10.5082	0.64586	-27.6807	-65.0866	72.0849	37.1303	58.6985	125.616	-43.6706	-29.4308	31.0683	-28.3805	13.4456	17.4067	-34.3433	103.582
757.502	-23.7301	23.7617	-21.7707	36.1093	-10.4936	130.176	45.732	-40.9049	35.8575	66.6652	17.8172	13.2844	54.1073	-57.5082	60.2114	87.1709	3.28083	-30.9665	-3.43503	-13.919	-25.0264	21.1119	72.6823	-12.2666	39.0886	96.4845	-0.38629	30.2494	-3.81214	-2.59369	-33.5298	-57.8678	155.109	-3.95607	11.3833	-27.7626	-62.4199	88.8326	41.445	68.4541	110.462	-21.8385	-37.1745	28.781	-7.8465	30.4678	16.981	-31.244	124.841
758.939	-34.253	30.0721	-16.6932	35.6219	4.92052	131.641	47.0412	-51.9129	8.8333	74.0281	2.0427	6.20071	55.9418	-59.2263	55.7365	84.4923	-3.78427	-31.7126	-9.35155	-9.77227	-8.02595	11.1688	61.9584	-1.47669	36.7038	108.941	-4.22374	48.2766	-0.7863	-2.65778	-46.8294	-67.5336	153.256	5.39599	22.7206	-42.2448	-61.2733	91.1792	43.0396	71.0465	105.709	-20.8066	-51.7184	23.9337	-25.7126	32.8494	13.8953	-27.7446	116.902
760.376	-30.776	34.4625	-10.6558	36.6185	10.7347	128.808	48.5327	-40.921	-4.59088	87.7911	-10.1319	8.44107	59.5362	-43.3444	43.7017	78.2137	3.26262	-33.7387	-3.86808	-4.84158	2.81449	17.1017	82.0345	7.95317	33.3846	111.398	-7.10122	43.9037	-14.5605	-6.52187	-56.3691	-58.7194	149.643	10.108	24.2579	-49.527	-66.4468	99.9259	45.8342	79.7989	109.356	-22.1747	-51.0623	18.4464	2.0213	31.3909	11.0056	-25.0053	98.1631
761.813	-25.6989	35.8929	-13.5783	37.7831	24.5488	123.642	45.6769	-37.129	9.98496	81.154	-16.9465	33.3614	51.6106	-30.6624	49.3068	81.7351	0.48151	-33.2849	2.8154	0.64905	11.1349	15.2227	83.7105	15.463	32.7518	101.854	-18.5387	69.9309	-4.73462	-9.58596	-64.4689	-63.3452	140.75	17.22	23.9952	-50.0092	-76.3403	116.273	44.5488	70.6313	112.603	-22.3428	-49.6062	11.5991	14.1552	43.1325	10.2999	-22.466	142.624
763.249	-29.8221	34.9233	-18.901	42.1956	18.7628	123.634	41.818	-27.7372	33.7607	79.7174	-17.6012	31.5696	44.485	-47.1807	52.6442	86.0564	3.74824	-31.631	-4.10119	5.24364	6.57523	16.3675	102.187	25.2127	28.3814	89.1109	-25.0163	57.9583	-15.3089	-11.2501	-76.7287	-53.5711	134.817	16.412	38.9325	-80.0916	-78.2338	92.6181	40.5434	66.2239	102.651	-2.1111	-49.7503	-0.52828	10.289	47.1934	12.8701	-23.1267	141.886
764.685	-57.9452	30.3536	-17.8236	45.0402	25.7768	128.783	36.8647	-1.54536	-4.06362	86.2808	-24.3358	30.5338	30.5594	-54.499	54.2176	84.7777	4.49496	-29.9772	-7.01777	2.7262	-6.66448	15.4964	115.463	28.5625	22.8429	117.968	-24.6138	69.1857	-4.68326	-19.5143	-73.3886	-57.237	133.604	16.0039	42.2697	-81.374	-81.8874	90.1637	34.2979	59.2964	91.0985	0.12064	-32.2943	-2.17562	16.0228	45.9743	16.9523	-26.6274	137.548
766.121	-62.0683	25.3839	-29.0663	46.0368	26.3908	127.67	32.7625	-13.7535	-5.88792	75.2442	-20.9106	28.238	26.1537	-71.0173	49.7431	72.699	5.49369	-21.5234	-2.93435	-1.5833	-26.6242	13.6172	124.74	22.2322	19.4653	93.6244	-21.6515	31.2131	-28.4576	-30.1785	-69.3286	-63.7829	132.151	15.9958	23.0069	-119.856	-81.5411	58.1092	29.8925	37.249	84.7462	0.75238	-33.2384	0.17703	8.55662	40.6752	21.7065	-28.6482	110.811
767.557	-59.3915	22.5742	-33.2689	44.1493	27.0048	119.188	27.4747	-22.3617	-19.3122	65.8075	-11.5654	36.7782	21.508	-92.3356	62.4045	57.0204	3.97241	-8.34964	-5.45093	-6.11683	-35.3839	18.038	129.216	16.7818	17.606	55.6812	-13.4091	20.8405	-33.0319	-30.0427	-71.6687	-75.3688	126.697	15.9077	19.9441	-130.339	-76.3948	36.0548	23.727	22.7615	55.5939	8.18412	-22.9825	0.84967	-18.5096	36.576	25.3967	-27.829	119.273
768.992	-71.1148	23.4445	-33.4716	42.8219	41.2186	115.373	24.1021	-22.97	-34.7366	85.1714	-4.70019	27.1743	26.3823	-72.4541	68.7662	62.3416	-2.33702	-1.81588	-1.96757	-15.1864	-41.0637	37.5788	134.892	9.65139	18.5499	66.1382	-0.92674	30.8682	-14.4064	-28.907	-60.9688	-64.3948	123.324	9.5796	23.8813	-109.222	-69.4885	10.7993	18.8416	47.4742	48.0424	12.4157	-7.92674	4.08231	-3.57586	37.9963	24.7469	-24.6099	99.3364
770.427	-65.6381	29.5147	-27.5943	38.4984	35.4325	107.997	24.499	-7.57834	-53.361	72.5352	-3.03506	35.4623	31.8165	-73.7726	62.024	69.4628	-4.36247	8.95783	4.71578	-20.952	-41.4236	39.7315	145.369	8.84093	24.341	53.3952	9.31556	49.6958	-20.5809	-31.7712	-66.269	-67.8208	120.831	8.29142	13.0184	-96.9041	-68.1023	16.1705	16.8361	59.307	45.2909	10.6473	-18.471	20.0349	30.5578	31.9765	25.329	-19.8707	110.6
771.862	-55.7615	31.9849	-29.2371	36.3869	29.6463	88.2173	27.3887	-21.7867	-33.1854	68.299	1.19	35.1823	46.0507	-66.691	71.4097	67.184	-5.37991	17.3315	9.59914	-18.3737	-31.9834	44.9083	141.045	15.7104	36.3809	39.8522	17.7178	55.7235	-24.7553	-35.6355	-67.8093	-73.6469	122.578	5.5632	7.95551	-99.3868	-62.6362	-9.87744	16.9105	79.5397	69.7394	-6.72114	-32.6153	32.4676	21.4916	24.5168	17.7351	-12.9716	83.4635
773.296	-44.285	33.735	-17.2799	35.9555	31.86	82.4372	28.5456	-3.5951	-27.01	58.8633	5.49502	43.7222	55.4049	-20.8097	66.1798	77.7052	-7.15352	16.4252	15.4824	-12.5474	-13.8634	52.1009	154.322	26.0999	46.7856	39.1095	20.44	76.9514	-13.33	-27.2999	-64.6297	-43.233	125.125	3.79496	15.2926	-64.6696	-65.4101	2.07472	14.825	85.7725	83.3887	-25.6897	-28.3597	39.9402	23.6252	22.0963	12.1852	-6.91255	109.928
774.73	-28.4085	34.3651	-12.0427	42.664	21.2737	86.3583	31.3137	-5.80354	-7.63452	59.4276	-7.64001	54.5301	59.479	9.87162	65.7378	89.6263	0.64886	12.9588	25.9657	-10.0252	1.45662	48.7096	142.399	35.4492	57.2486	67.9667	16.4422	84.5794	-1.9046	-34.7643	-56.9701	-20.0192	135.432	6.82668	21.4296	-39.9525	-73.9441	37.2269	11.8595	90.0453	97.838	-20.6583	-26.1041	46.0528	33.7588	32.3959	6.77528	-4.21351	105.193
776.164	-8.13204	29.0752	-4.56547	49.7085	6.2874	87.5777	33.2913	-8.412	3.74094	49.1918	-23.4951	57.526	58.1131	-19.4471	66.5559	80.1475	-7.17275	13.8924	16.649	-3.52703	8.09663	25.4102	146.076	49.5186	65.5509	75.224	11.1644	95.4073	-20.4792	-31.4286	-67.7907	-35.4453	145.338	14.2584	13.9666	-59.6353	-87.9181	63.579	8.97391	55.3982	85.8873	-20.8269	-39.4486	50.0054	34.6924	13.8955	4.52933	-2.67449	100.458
777.597	5.74424	23.2253	-10.5283	60.617	4.50094	88.6744	33.6273	-2.22058	-9.68372	60.1565	-36.9502	61.5297	56.7472	-6.76594	65.6102	65.6685	-10.9625	5.54596	10.5323	2.35512	11.0965	30.3348	120.953	59.1879	69.7651	87.2815	4.52652	66.6355	-20.254	-35.4931	-43.4113	-31.9116	152.205	16.2501	15.5036	-64.5184	-97.4922	78.3312	7.68835	47.9112	82.7374	-41.7956	-16.7932	42.678	6.02594	11.4744	-2.75664	-6.37548	94.9245
779.031	22.8207	16.7353	-13.2912	71.2735	21.9146	99.8406	27.8225	4.77098	-18.3082	64.3208	-48.8053	63.2656	55.4612	-6.48462	60.8843	57.7897	-13.4921	-8.08049	27.6156	-1.45079	9.89653	35.2594	100.23	50.0572	62.0657	61.7387	-12.1914	83.4634	-25.2286	-39.5575	-41.752	-26.4577	151.952	20.4017	12.2406	-69.4013	-109.946	96.2833	2.00276	33.704	76.7867	-50.7642	-12.9376	27.2706	-7.04044	19.854	0.82136	-13.1965	112.189
780.464	32.297	11.6053	-14.934	79.8579	2.92818	100.2	23.7201	-3.8376	-15.3329	75.6855	-59.3005	56.6853	48.0952	-12.2035	73.2946	67.3107	-21.3139	-16.187	29.2988	-7.60873	14.2964	35.144	81.9065	34.0464	52.2055	79.7962	-27.3893	83.0916	-5.00344	-22.6219	-44.3327	-27.724	154.819	20.6333	16.3775	-68.2844	-106.401	107.035	-0.00284	46.937	88.4368	-26.5329	-13.8822	17.7032	4.6931	34.4729	3.67135	-20.0576	86.6557
781.896	-35.4269	7.6753	-43.777	84.8584	-33.2584	92.4554	19.0097	-29.6463	-64.3577	37.4507	-44.7557	8.02091	45.7692	-80.7226	75.6253	34.6317	-52.3199	-25.3335	-2.41798	-9.2867	-24.4239	6.80445	31.9837	20.3556	39.1333	21.0539	-40.0273	9.92002	-41.1784	-30.0865	-53.8735	-60.4304	154.965	18.2249	-13.6856	-113.168	-99.4147	41.3877	-1.20845	24.3301	23.2877	-57.5018	-69.627	11.4958	-34.7735	-2.26878	4.78532	-27.0387	45.5233
783.329	-40.7506	8.46524	-48.2999	88.3469	-13.4449	83.114	16.7616	-41.0549	-81.3823	24.4154	-27.251	2.70065	45.5232	-61.6414	60.0637	45.7528	-37.7137	-36.32	8.66526	-16.5647	-35.704	9.96501	46.4607	-2.9353	21.2139	23.1114	-47.3053	-1.2518	-47.3532	-31.951	-54.4544	-51.8566	147.032	14.6964	0.4513	-86.8507	-84.429	33.3399	-3.45408	44.8431	23.7378	-74.8706	-70.5716	7.28833	-69.0399	2.95921	6.17926	-34.2198	33.1896
784.761	-41.6745	8.69516	-42.2629	87.7753	-1.23148	74.3865	16.1247	-37.6636	-77.6071	18.9805	-8.30634	-6.39978	42.8771	-78.5605	53.9223	48.8737	-30.4156	-41.6265	8.74845	-25.3548	-37.4642	8.84147	50.1379	-26.4662	4.46247	21.1691	-53.3033	34.3766	-44.7281	-19.2155	-70.1553	-41.603	140.779	19.7279	8.78814	-60.134	-71.1234	33.6921	-8.81972	46.5963	17.3887	-64.6395	-83.1164	5.7209	-54.1065	16.195	12.1932	-33.8409	38.0572
786.193	-64.1984	23.0851	-38.6258	87.2878	-37.8181	59.5191	27.3742	-77.4723	-83.4319	5.1457	9.91831	-14.2402	35.271	-80.6796	48.8435	54.3947	-21.3536	-33.0131	-1.56837	-20.6489	-51.2645	9.73394	71.0152	-25.1971	1.20143	38.8269	-36.1013	6.79576	-52.1031	-20.4801	-72.4964	-42.6294	137.886	21.3995	7.72498	-44.6173	-58.2177	37.6443	-2.50537	46.6694	22.2396	-50.8084	-75.6612	16.3135	-51.9731	4.71078	14.9031	-30.3421	26.1248
787.625	-61.1224	36.0349	-41.5488	87.1922	-18.0047	53.1247	38.9581	-61.281	-66.0567	15.3109	24.4629	-6.70864	32.5449	-99.5986	41.2447	44.1157	0.30849	-27.9197	-1.68518	-17.2311	-54.9848	8.6104	90.6924	-15.2881	3.07957	6.0846	-15.2194	3.07202	-46.278	-30.5447	-72.1175	-60.9358	128.192	27.2309	17.0618	-31.9006	-52.9122	50.3965	2.44896	26.5825	-2.50944	-75.7773	-63.406	21.786	-63.8396	-11.5734	14.281	-28.0832	35.3924
789.056	-16.4465	44.6648	-19.1918	84.6886	16.6086	49.0636	49.1739	-25.4899	-6.68158	50.2764	27.3275	27.0308	30.6987	-21.3179	9.70589	77.6366	34.0664	-21.0663	30.5979	-17.2293	-28.7452	33.9468	139.17	-7.29917	8.1113	67.3536	5.34249	72.9489	-24.4531	-15.8093	-61.4986	-35.0823	115.939	32.5824	39.5986	25.2158	-50.9666	84.7487	9.72328	42.3358	40.8352	-59.1464	6.44906	26.0586	-12.1063	23.2625	16.9349	-25.3845	95.0614
790.487	-14.9706	53.0546	-19.5549	81.2331	9.62182	52.6161	59.3897	5.90128	0.6935	64.117	29.1519	33.5542	25.3325	-38.2372	13.1951	67.9575	32.2923	-13.013	31.0811	-10.4515	-22.1056	49.2031	118.847	6.20973	17.9318	54.2303	22.4643	66.0258	-36.2282	-26.074	-55.9999	-34.1888	119.846	38.7338	47.3353	15.1323	-53.4212	88.301	18.4376	35.1291	47.844	-45.3154	-1.2959	31.2911	-15.973	26.4184	17.0407	-24.0057	93.5303
791.918	-14.6947	57.2043	-14.1579	79.4295	-15.3649	64.2733	67.0823	-12.7076	20.8686	66.7365	28.8164	46.3776	22.0463	-39.1564	25.7563	71.2784	26.7381	-7.03968	36.9642	-0.87383	-14.346	43.7955	113.725	19.6386	30.6139	39.9069	35.4261	45.9027	-36.0033	-36.5386	-51.4613	-41.9353	119.752	39.2851	45.0721	-6.9512	-60.1958	79.0532	31.9519	35.4824	38.8528	-50.2845	8.95912	35.4836	-34.2396	12.2943	14.9905	-25.227	71.5993
793.348	-14.419	49.2741	-14.3611	74.0418	12.8482	77.7725	67.2964	-6.91656	21.4436	67.7562	30.3208	45.5929	23.72	-46.8759	27.4815	72.3992	22.9478	-6.50639	31.0473	4.55982	-6.02651	49.2238	110.602	25.3074	35.8208	45.9838	31.9879	56.9802	-42.9786	-22.6034	-50.2027	-42.482	118.699	44.8765	54.2087	-7.83494	-62.2505	86.6055	38.5061	22.6758	37.0624	-54.4537	4.01398	33.8362	-21.7064	21.2104	13.6963	-26.3283	50.4696
794.778	-15.3433	47.7438	-3.04418	66.4142	5.46126	81.4477	68.1489	-6.72554	6.41856	44.3758	26.7852	41.5321	29.4738	-38.5954	30.9707	85.72	13.3616	-4.77313	42.5303	17.4974	-4.70705	52.888	112.68	24.7361	35.7133	68.0607	28.7897	43.2578	-61.5538	-26.4681	-48.7842	-31.9886	122.525	40.1478	67.3454	-14.7187	-69.6652	82.5578	42.4204	34.2292	64.4719	-23.8229	23.0688	34.7487	-15.1731	29.1665	15.5101	-27.1096	68.5399
796.208	-8.66756	49.5734	-1.16731	61.6426	10.0744	89.6664	71.707	-5.33452	-6.60646	52.1954	21.4095	62.1674	22.3474	-39.1148	51.848	75.2408	10.0753	-0.9599	26.6134	36.539	-6.74759	52.0163	89.5577	21.5249	36.7737	54.1376	23.8314	35.5353	-40.9291	-22.7329	-54.1658	-21.4952	126.352	32.619	62.082	-18.0024	-74.8399	103.31	43.3746	47.7426	81.8814	-14.7922	-2.27632	34.7012	-38.2399	18.4026	16.6238	-26.131	36.6102
797.638	-9.99186	49.0831	-1.69044	58.383	3.88746	79.7108	69.2155	-2.7435	-0.8315	57.2151	19.3937	62.3907	21.1411	-33.2343	62.8972	78.1616	11.073	5.57331	5.69647	51.0445	-0.94814	49.3806	106.035	21.0335	38.4766	72.6145	20.0731	85.0129	-38.7044	-18.3976	-50.2674	-15.3219	122.659	21.4903	49.6187	-29.6862	-77.3748	112.062	45.7688	45.0161	88.0909	-24.5614	19.5785	31.5337	-7.30664	10.5186	21.0136	-22.9124	34.2734
799.067	-7.31634	52.0327	-3.97366	54.3954	18.1004	57.4751	66.876	11.8474	0.94336	63.4348	21.218	50.2658	26.8147	-32.954	58.0705	77.8823	5.51852	11.5465	3.17948	58.494	-11.6688	53.2968	112.913	19.3422	39.0114	94.6916	23.5147	87.6911	-40.4798	-16.4625	-47.9691	-10.3486	127.925	8.84152	49.1552	-24.5701	-75.1096	128.815	45.523	44.2496	90.3012	-11.5308	25.4332	28.6062	-2.77348	26.6348	24.6193	-21.5338	40.4968
800.496	-13.0408	56.6623	-6.57686	53.4597	7.51336	38.8006	64.6276	25.6383	21.1182	88.8546	20.2422	60.3169	29.8483	-19.4736	57.2757	83.803	17.3521	11.4397	11.2625	56.9274	7.01051	41.3369	85.7912	12.2908	40.0718	67.5687	35.3564	75.1693	-34.6552	-28.3273	-41.3509	-3.93539	130.232	-5.16729	48.0918	-9.85408	-79.4845	105.167	46.4772	38.4432	78.1114	-6.50018	38.8879	28.7187	-16.2403	23.551	25.117	-23.0752	78.3203
801.925	-21.1653	54.9719	-10.3001	57.172	0.9263	25.2836	62.1664	8.22916	18.8931	103.474	26.6263	50.712	26.3219	-22.7933	62.025	68.7237	22.1296	13.8128	2.1455	44.3288	3.28983	35.9291	79.0691	5.39932	44.3442	67.6458	39.8379	84.6474	-40.4306	-32.5922	-37.7728	-16.9621	133.338	-4.21612	31.4283	-10.338	-78.1795	100.719	51.5114	43.2768	48.7216	-25.8696	10.7426	32.0312	-8.50716	11.8273	25.1947	-23.0167	78.1438
803.353	-20.09	53.9214	-13.0634	61.8364	14.3391	8.32829	57.2732	4.41992	26.6678	81.2942	32.2904	40.0989	43.3554	-44.1131	67.0263	88.2444	17.331	9.86591	4.42846	27.9222	14.689	45.8932	114.747	4.10784	45.1126	74.9231	48.3195	91.7263	-43.0062	-41.0571	-34.8347	-29.749	138.925	0.25503	40.5648	-20.0222	-77.9145	85.4716	55.2656	33.2705	50.1325	-24.4391	23.7971	38.3037	-2.7741	9.46361	24.8803	-21.6382	88.7674
804.782	-20.6145	54.3909	-8.94658	66.6687	9.75206	18.7573	59.4024	-1.3892	19.6426	64.714	32.6745	32.51	52.6289	-38.2328	53.8835	81.1651	15.8085	0.87899	16.5115	14.8755	5.92833	33.6814	89.2251	4.41629	45.589	40.6003	56.7211	32.8045	-29.5816	-37.7219	-36.3767	-35.5758	143.311	7.68613	48.7013	-0.1062	-80.9295	81.4239	57.2597	45.944	36.3427	-18.6085	17.2517	43.8562	-11.041	15.9798	22.858	-21.2997	89.7908
806.21	-23.5392	55.3404	-12.8299	72.4531	-8.43514	35.0807	60.7107	-16.3984	-1.78262	57.3339	25.9385	43.569	50.5424	-24.7526	68.4608	74.2857	20.3339	-0.98795	17.7944	7.26076	11.7275	29.7854	74.5032	6.24472	43.8462	39.4776	55.6026	27.0833	-11.3572	-41.3869	-36.0788	-30.1226	138.018	19.4372	49.4378	13.8096	-84.7446	80.1762	54.3739	48.8177	54.1536	-7.57806	0.30624	51.0886	-14.9079	6.17617	22.6276	-18.0413	112.014
807.637	-5.66404	60.6899	4.24676	78.8534	4.5775	53.6145	63.1743	-6.60782	1.99198	46.3539	18.0825	44.2958	43.7359	-56.8727	63.3821	71.4063	9.73909	2.02509	12.6773	7.318	-8.23346	37.2294	96.9816	12.4731	41.5194	55.5552	43.044	39.3628	8.86708	-31.8519	-39.8609	-35.4696	138.564	24.7083	51.9742	-10.6748	-84.2398	86.1286	51.568	62.3316	59.5652	-4.54776	0.16056	55.4411	-12.7749	13.1727	23.1812	-11.3028	104.638
809.065	-0.98872	63.8793	-0.43654	84.1337	7.9903	71.0431	64.3914	-2.81708	2.56672	50.9738	10.7864	52.3307	42.2893	-40.1925	61.0754	75.3269	7.96447	3.99808	17.1603	13.4791	-17.2743	35.6015	85.4597	23.5014	39.2509	53.2325	31.7655	26.8416	16.6915	-26.1169	-42.6832	-28.0965	138.551	26.3793	48.1106	-5.15896	-85.895	82.8809	43.8821	67.4453	73.3761	8.48268	6.41506	53.5536	-35.8419	20.409	23.6507	-7.32443	104.862
810.492	-5.9136	68.4286	4.96009	85.4099	-6.19704	94.2432	66.5812	-5.42646	-2.05868	71.1938	8.21027	43.9855	31.4826	-43.9126	69.1007	74.8475	8.96167	11.971	36.0432	18.8562	-37.5152	31.7055	83.538	35.1697	40.3112	64.9101	14.0869	37.9211	-2.68424	-25.9819	-39.9855	-20.0035	139.977	25.4902	49.447	6.75664	-82.1903	101.633	38.8362	78.1592	68.7877	8.31298	-19.7306	48.066	-24.9089	30.5255	23.5043	-7.54607	112.685
811.918	0.36134	73.138	12.7566	88.8702	9.21546	100.497	66.0958	-25.636	1.7158	65.0139	8.03411	58.3201	26.596	-57.6328	63.518	84.768	-3.64929	21.064	30.926	18.6333	-26.6763	31.3374	97.2166	40.0379	39.0939	69.3878	-1.43177	44.2012	-6.06012	-23.247	-41.0479	-0.87062	139.884	23.9612	50.1833	-8.928	-75.8457	87.9857	32.2703	67.5932	83.8	16.5431	-15.4765	45.6985	-42.776	31.7622	22.4058	-7.40772	138.509
813.345	3.03646	77.6073	22.6333	94.1785	35.4281	107.119	69.1976	-18.2454	25.8904	82.8339	10.3379	52.2429	27.1493	-44.1529	50.8793	95.0885	-4.66809	22.5569	26.8089	17.0103	-31.5173	27.9454	111.295	43.2261	39.103	58.6654	-5.99045	67.6807	-27.4359	-22.5121	-44.5104	-18.6976	144.75	20.1921	51.3196	-6.6124	-68.9411	71.9381	29.8644	67.667	79.6116	-6.8266	-11.6222	40.6109	-8.64306	39.9587	20.0193	-8.82942	117.533
814.771	24.5114	78.7166	11.3898	99.3748	46.4406	101.584	74.549	-2.45486	1.6649	68.6541	18.4816	57.2536	31.0626	-28.6731	65.9607	90.409	-20.8071	27.5698	24.6917	11.8033	-21.2384	26.0652	133.374	40.4142	41.9153	55.9432	-2.22914	58.7608	-40.0117	-18.7772	-44.9329	-22.3648	145.857	21.543	47.2559	-7.89702	-63.4765	77.4905	22.7384	66.901	87.4239	-3.39648	-18.168	38.1633	-20.9102	36.8753	20.6568	-13.8511	115.357
816.197	28.7863	83.1859	13.1064	104.739	42.6531	94.8207	80.0828	11.3356	7.03938	74.4742	19.5053	62.7682	35.9359	-35.9934	62.646	94.3294	-31.15	30.2627	22.5746	5.98029	-15.4395	24.6891	128.652	38.0023	46.0708	71.621	5.93214	95.4409	-34.1876	-11.8423	-40.2355	-28.6719	146.643	15.5339	54.1922	-3.98166	-59.052	75.0429	21.9324	58.575	99.2362	-6.36634	-19.5139	41.0758	1.2227	38.8319	22.8623	-15.5529	105.581
817.623	39.0613	81.0151	9.5429	114.667	36.4656	84.0051	87.1366	19.5261	11.6139	69.8943	15.569	72.3149	40.0891	-20.9136	52.7794	89.6499	-28.893	30.0755	10.0574	-0.01082	-2.08058	33.645	121.931	26.7103	48.7662	68.8988	20.0134	73.7211	0.03648	-10.3074	-42.0182	-32.819	146.71	14.0847	57.9284	-20.4663	-59.7475	67.7953	21.7665	59.489	94.2485	-26.5362	-8.05972	45.8282	-2.64442	41.5086	26.3557	-13.0546	85.0045
819.048	40.936	77.9643	2.77935	124.316	27.478	76.8735	95.1327	27.3165	19.3882	76.1146	11.0726	76.3173	45.1223	2.16592	66.6007	77.3703	-30.9201	30.2083	17.3402	-3.70596	-5.52182	25.4648	121.609	18.1383	54.6153	99.7768	21.7746	66.8018	-3.73958	-18.3727	-37.6409	-55.2062	153.256	17.5955	53.0646	-18.9511	-61.0031	79.3478	22.7205	65.1632	56.4615	-37.1063	-19.0058	51.4606	23.0884	25.4654	30.2691	-8.87644	65.2285
820.473	38.4107	69.4735	-2.86418	132.928	15.6903	72.0751	102.582	29.5068	18.7626	61.1349	8.41619	70.2398	49.0355	-28.3545	75.1301	72.0907	-31.4352	32.9811	8.42296	-4.99313	-13.4431	31.1446	138.888	10.9263	60.4059	99.4548	20.1758	45.4826	-5.11562	-17.4379	-33.5038	-51.1934	162.522	24.4663	43.4008	-23.036	-60.4187	75.7002	24.3945	60.7573	54.6745	-34.0763	-16.7518	61.973	-14.7789	14.2221	34.8545	-5.09825	65.0525
821.898	33.0855	60.5827	-12.6677	141.82	8.30268	77.469	106.443	23.2972	17.337	76.5551	1.91971	63.9103	58.1486	-21.275	67.2794	78.6111	-25.6504	27.9939	6.90573	-3.03236	-1.76429	30.2724	126.967	9.47423	63.4517	102.733	16.5769	41.3634	-18.0917	-24.3031	-32.1667	-40.7007	172.029	32.937	34.1369	-13.9208	-58.3944	77.2527	32.3884	72.0315	36.0875	-37.0463	-30.0978	71.2854	1.35392	28.8989	35.0719	0.0399	50.8764
823.323	22.5602	52.4918	-9.67126	150.348	17.715	86.547	111.187	18.6875	23.5113	49.5754	-0.7368	65.8968	60.2217	-12.5954	72.7848	69.1315	-26.4175	25.0866	2.78851	-2.47163	2.63446	29.4002	133.446	2.90211	62.4096	77.6108	9.77804	27.9177	-9.46772	-35.3683	-38.8296	-26.3679	178.975	46.0478	23.6731	-20.0057	-52.9302	66.8051	33.5824	72.1056	17.9005	-60.0164	-42.6439	76.4378	6.2867	20.29	31.9013	2.61803	54.7004
824.747	27.2348	46.8809	-12.2749	156.496	23.1272	90.0989	115.17	21.2777	14.8856	41.3958	0.76666	53.7711	57.8148	-11.5161	73.5022	65.0518	-39.0288	23.7794	-9.32877	-2.58293	5.91308	16.4319	122.725	2.32996	61.1921	48.0891	4.01914	21.7413	-18.8439	-31.6337	-43.1726	-28.3553	185.361	54.1985	16.6092	-26.0907	-46.5059	56.7576	32.8564	61.8199	39.3141	-44.1865	-28.7901	82.4702	-9.58062	11.4895	27.7226	-0.92386	57.3245
826.171	8.3093	43.11	-17.5985	161.693	10.1394	91.8088	117.116	26.6679	24.2598	34.0162	3.55005	53.2374	53.0879	-11.6367	72.4556	83.1721	-34.0001	20.8721	-10.046	-1.23829	-8.44829	42.0196	126.804	2.87774	56.2371	26.1673	13.0602	12.7649	-20.6201	-29.099	-52.7158	-38.9826	186.468	55.5491	10.7453	-25.7758	-41.6018	26.71	31.8903	62.7342	61.5278	-34.3567	-33.3363	84.8226	-27.8479	23.569	25.672	-6.78579	48.7486
827.595	-3.01614	43.259	-22.1221	165.349	26.7516	89.4663	116.357	33.6582	0.03404	32.6366	4.49338	55.2238	47.0809	-6.15734	50.997	84.4924	-29.2234	19.7247	-0.36333	0.55428	0.71033	50.2193	123.683	5.98546	52.1581	21.4456	18.0212	6.18858	0.40368	-19.3643	-60.979	-34.01	182.454	54.0198	19.0814	-33.0609	-44.2177	29.8625	28.7642	74.0085	71.3415	-36.9269	-39.8825	83.1749	-23.7152	24.1285	22.4172	-11.7678	50.9727
829.018	-18.7418	46.128	-17.8458	169.873	13.3637	85.2817	115.567	27.4482	-0.19184	26.0571	2.15669	56.9579	37.3139	-14.6782	46.1704	80.6126	-35.7869	18.3373	-1.48066	2.12283	-18.6912	47.3309	134.162	8.61315	48.0207	23.924	20.0222	2.01232	1.4273	-17.8297	-63.2423	-42.4775	180.84	49.7704	30.4173	-47.9462	-48.4337	29.415	23.7981	58.6829	81.5559	-61.4973	-35.6289	78.0873	-23.1826	-2.4322	20.9825	-15.8697	56.3969
830.441	-14.8674	49.157	-27.3295	174.789	6.37576	79.0095	111.89	20.8383	-14.0177	29.8776	1.01996	56.9281	34.9068	-29.199	42.3518	85.5328	-21.6864	11.5899	-7.198	4.13934	-16.2527	61.3265	129.441	12.1208	46.044	18.4025	21.7832	-0.96394	-12.3491	-7.69512	-70.2256	-44.225	182.987	48.4009	31.9533	-37.6314	-54.5697	31.7675	23.712	61.8373	87.7702	-34.0677	-17.3753	73.7997	-33.85	5.0871	22.3758	-19.4917	79.0211
831.864	-35.7931	52.9859	-27.8532	179.957	7.78782	81.5789	107.117	9.82842	-2.2436	23.2981	-2.91683	48.0782	40.2597	-40.1198	33.7452	84.653	-11.1138	3.56253	3.08466	11.1398	-17.1742	65.7461	133.521	15.1484	45.1185	30.081	19.6241	-8.34018	-36.1254	-8.56053	-74.3291	-54.3725	183.693	48.8715	36.2893	-38.9167	-60.6257	41.72	24.1859	67.5118	56.3846	-32.638	-37.9217	65.832	-17.7175	7.32638	24.105	-17.6738	79.6453
833.287	-11.9187	53.1348	-21.8169	183.305	11.5999	85.6219	103.926	0.0185	5.53052	31.9186	-13.9736	40.7404	46.7326	-63.4407	27.6587	81.9732	-9.36131	2.65508	3.96732	19.1482	-22.5757	44.2097	123.2	15.6159	49.0986	10.1594	11.305	-10.1164	-25.9018	-11.2259	-76.6726	-40.2799	182.079	50.062	33.2253	-43.002	-65.2418	44.8726	30.7397	49.1062	60.199	-33.2084	-16.8681	58.6644	-1.18486	10.5257	24.1822	-17.8959	89.0695
834.709	4.75544	53.1237	-19.9407	186.626	-7.78822	87.8229	101.343	-5.39156	19.3045	42.9393	-23.2705	49.2784	57.2055	-50.3617	35.4321	73.8933	-16.429	-2.49238	-2.35007	23.7966	-26.8574	37.5412	131.279	13.4435	51.3267	17.0381	2.82584	-0.29258	-50.0783	-16.2915	-78.2961	-50.9075	183.905	51.0924	29.7612	-51.8875	-61.378	40.0251	37.1336	41.6208	44.414	-23.7789	-8.21466	54.8567	-0.65236	12.7647	26.3314	-19.398	89.6939
836.131	-1.7704	48.3126	-15.1845	187.594	-0.37632	92.2342	97.5435	-12.0016	22.6785	29.5599	-24.6474	55.0444	63.1184	-34.0827	38.4175	77.6135	-10.6446	-2.11986	-2.26747	24.357	-29.739	39.4407	96.5589	7.99098	56.358	19.1168	0.0267	1.1313	-56.6548	-16.757	-86.1597	-63.9352	182.692	54.9229	22.4971	-59.173	-57.5142	20.3776	42.0074	47.072	47.4291	2.8506	-15.9612	53.7691	-7.31986	20.7638	30.3846	-20.3401	95.9182
837.553	2.50376	38.4614	-9.78827	185.65	2.23558	96.1543	95.7201	-27.8117	34.8525	18.9806	-29.7843	50.2264	60.9512	-22.6038	27.543	82.9336	-13.9322	5.29263	13.2151	27.9412	-38.2207	39.0722	110.638	4.69841	60.9221	40.3955	-0.6925	-1.84484	-58.0313	-33.4225	-78.4234	-62.5627	176.678	56.2734	28.6329	-65.6586	-51.7304	31.9302	46.0812	33.9542	44.0442	-4.11992	-16.9078	51.3214	-9.18736	27.3229	31.6938	-20.6822	72.5425
838.975	7.17792	31.4102	-7.75205	184.238	-13.1525	92.952	92.2247	-29.6217	25.8265	17.6012	-37.8013	70.3565	56.064	-41.1248	27.5044	81.8537	-18.2279	11.1851	18.6977	25.7015	-43.6224	41.2237	118.318	5.8858	64.6102	30.8742	0.66828	25.979	-41.4078	-33.288	-72.2872	-54.4704	169.064	55.4637	23.7688	-50.5441	-46.7467	20.2827	51.435	28.6763	41.8592	-11.0904	-9.85438	51.6737	-19.8548	24.0419	31.6589	-22.7044	82.7669
840.396	-19.3481	26.599	-16.1159	180.698	-17.3407	89.8725	87.1484	-24.6319	6.40038	5.82198	-37.0984	70.8303	47.8167	-35.246	34.5219	72.5738	-24.0357	6.75752	21.7803	22.7337	-38.3842	48.4151	118.398	11.2331	59.7718	51.7531	4.34902	50.203	-27.5845	-29.9536	-64.151	-68.4581	165.29	58.8141	31.7046	-40.6298	-43.1231	44.2353	47.7488	49.4384	29.275	-18.8611	-28.8011	52.666	-48.9224	23.8808	30.952	-21.0865	62.5913
841.817	-39.0741	23.4678	-22.3998	177.578	-7.129	91.4593	82.589	-28.8421	16.1742	5.64276	-36.7154	56.1842	37.0895	-49.7673	42.5474	79.8938	-13.4635	6.08993	15.4628	21.1659	-44.346	52.3306	92.0772	12.3404	54.4663	49.032	6.74974	42.027	-27.7612	-28.8192	-57.295	-69.2458	158.637	59.9245	30.0404	-41.9155	-44.2995	44.1879	47.2626	47.2405	37.0908	-31.8318	-41.7479	51.3383	-57.99	20.3596	28.2571	-19.8688	57.2158
843.237	-28.0004	24.1765	-18.9237	172.75	-10.1174	87.1517	81.8599	-22.2524	27.548	11.4636	-42.0126	63.7139	35.3222	-61.4887	38.7289	78.8138	-1.12747	3.6623	16.5453	23.742	-44.4279	50.9539	119.757	17.0477	48.0511	47.5112	2.1104	57.0511	-9.13804	-25.2849	-48.439	-48.4336	153.183	55.3548	29.9761	-19.2015	-44.276	54.1405	44.9364	48.4026	54.1072	-26.8026	-28.2948	48.8107	-38.2577	13.4783	23.7142	-21.651	47.8404
844.658	-41.7264	29.2052	-17.2076	169.406	-16.7056	85.9141	81.9516	18.7374	36.1219	20.0844	-45.0697	54.3597	44.5148	-59.6099	48.2664	70.9338	0.37272	-1.40535	15.6279	25.254	-42.2697	43.0253	113.837	21.9949	44.3807	30.3901	-0.44895	69.6751	-3.7147	-10.7505	-49.6631	-49.4614	152.769	47.505	28.9119	-29.6872	-50.6525	30.0931	37.9701	48.1647	59.523	-46.9733	-36.4416	48.6829	-41.3253	10.1971	20.1233	-21.1933	40.8648
846.078	-43.0526	32.1538	-17.4115	162.478	5.50598	88.4833	82.1953	8.92712	3.89562	24.3053	-40.367	57.6054	56.3474	-19.7313	48.2278	72.2538	1.87274	-4.15303	19.9104	28.1101	-30.3116	27.0326	115.917	19.902	38.6663	63.2692	-10.4483	69.0993	-11.4915	-7.61617	-54.5672	-50.0092	153.715	44.9353	28.8476	-59.7732	-54.3091	29.3858	31.6439	54.9268	79.3394	-36.7442	-38.9885	45.8352	-27.193	16.2757	16.6443	-22.2156	37.4894
847.498	-29.1788	37.5025	-18.2555	157.007	12.1176	87.2457	83.9285	7.5168	2.86938	36.9262	-37.7442	44.9751	72.4201	-23.0528	39.8733	77.5738	7.90877	0.37928	12.5928	26.8781	-12.7536	35.2319	119.197	12.1292	42.2959	54.9484	-22.5277	48.0711	-29.2684	-7.48187	-63.3114	-34.7171	156.421	41.8055	30.9833	-59.0591	-55.0857	1.92576	27.7176	49.9289	77.1559	-21.715	-21.5354	42.5075	-7.86068	7.71433	13.6413	-23.9579	55.714
848.917	-26.9053	41.3311	-12.0595	147.727	-4.07094	82.938	83.3817	2.10636	-16.557	15.5472	-36.2415	57.2927	87.2926	-22.3744	27.2349	83.4936	0.84062	2.91156	22.0753	25.534	-1.35563	37.1311	120.077	12.3562	50.1887	59.0277	-29.9672	43.845	-11.4454	-8.34766	-65.4957	-20.865	160.167	40.9157	28.7189	-56.7453	-55.1423	-0.7346	20.2713	39.6109	55.773	-20.686	-16.8825	40.4598	1.47154	8.03273	11.9543	-22.5003	75.1387
850.337	-37.8315	41.0796	-23.9435	139.259	-6.65934	84.2791	80.8589	-25.704	-25.9832	20.9681	-32.1788	40.8824	95.4452	-20.4958	30.7244	78.2136	-3.45536	10.4838	18.3578	25.5899	4.16244	35.5025	108.557	7.22327	55.3366	53.9069	-31.4867	44.8199	-22.4222	-12.4134	-69.4401	-25.9729	162.953	42.0258	40.8546	-60.0312	-58.6391	0.20542	16.585	35.453	27.5895	-52.4568	-27.8294	37.6921	-4.79614	15.7913	9.25929	-19.5627	81.7633
851.756	-22.3579	41.3082	-27.8275	128.019	-17.2479	83.901	76.5121	-67.5144	-39.0096	23.1891	-22.9162	33.2919	93.4377	-36.2174	24.8899	79.1335	-15.3115	19.016	11.2402	21.6137	-4.87964	37.6537	106.237	4.09025	55.4038	66.7863	-38.8462	24.5938	-16.5992	-14.8791	-70.5045	-26.2808	160.539	44.576	35.5902	-49.7174	-56.8558	37.545	19.6986	39.9751	5.0066	-37.0278	-29.5765	31.6444	13.7361	13.2297	6.98425	-21.0651	92.788
853.174	-30.0845	38.5767	-26.5916	115.855	-36.6366	81.3125	76.9685	-56.925	-1.2361	34.2103	-19.4137	20.9133	83.7502	-58.3392	39.2155	77.8533	-25.1518	27.7082	4.32256	16.3496	-12.5219	43.8368	87.9173	5.6772	55.8797	35.2659	-33.8057	15.9667	-19.5763	-17.545	-66.689	-24.4289	161.006	40.2461	31.7257	-28.6038	-59.3127	46.4843	19.5323	40.8571	-1.57558	-47.199	-13.3238	32.1566	-4.13178	12.1079	6.24918	-20.3675	104.613
854.593	-51.0109	31.0452	-23.4356	105.203	-33.6251	79.9519	77.2728	-45.9354	-0.26248	22.4313	-17.2711	31.9708	69.1826	-65.6609	54.297	78.1732	-26.928	31.6804	10.605	17.3573	-16.2439	31.12	95.5974	10.2241	49.5812	47.7452	-28.2853	15.3406	-14.5533	-15.0108	-59.8337	-37.9369	161.072	31.3561	17.8613	-35.89	-63.3695	44.6239	21.766	42.2991	15.4416	-60.97	-33.8709	34.9089	-15.9996	11.7063	4.50609	-20.67	106.438
856.011	-46.7375	23.1936	-20.5997	98.7788	-13.4138	77.8545	83.3834	-33.746	1.11102	28.2525	-12.0087	27.9082	56.935	-73.3827	53.7545	78.2929	-27.1923	35.0125	10.6874	17.469	-26.1261	28.2312	80.4778	10.8509	38.6107	36.6248	-19.4849	35.9135	-42.3305	-17.8767	-62.4984	-48.085	163.218	22.5462	12.1968	-38.7764	-64.3065	65.1632	29.8396	52.4212	37.2594	-64.3412	-42.8182	30.9411	-22.2674	19.4645	1.81097	-24.0525	77.4623
857.429	-34.4641	18.702	-18.8838	91.6268	-6.0025	73.5468	89.4637	-20.3566	9.68454	20.8736	-12.3462	22.5856	47.8874	-56.3045	47.9201	85.2127	-39.3006	30.6647	16.5697	11.9247	-27.6084	29.6263	92.1582	19.3177	29.7426	27.5044	-13.8846	35.2865	-23.7076	-17.3426	-65.0831	-52.9531	164.484	18.5362	5.7323	-39.2628	-57.0035	79.3024	39.3532	54.9832	50.6772	-48.1123	-15.3655	33.2134	3.4647	23.6226	0.68385	-23.995	71.2872
858.846	-58.191	10.6104	-17.648	86.5468	22.6087	60.1517	99.5568	10.6327	-5.74208	8.29488	-19.1638	20.0349	43.0798	-46.8265	45.1097	88.1324	-20.9171	29.4367	16.852	10.7483	-37.4907	18.9253	84.2388	21.1445	24.2617	19.5842	1.79578	31.4584	-27.4849	-16.6086	-67.9879	-57.8213	168.71	13.9662	-1.3323	-48.9494	-52.5805	79.0413	44.5468	58.1052	46.4958	-31.0837	-25.513	40.3656	9.59674	14.5806	0.6767	-21.2976	71.1121
860.264	-45.9176	8.91877	-15.1321	84.0428	28.82	51.0547	106.275	18.0221	4.03142	4.91602	-25.9015	28.3202	42.0321	-44.1483	31.2112	91.0522	-11.1014	29.4088	15.1344	15.0039	-42.0529	22.3364	93.1192	22.1712	24.0368	16.4638	11.9561	42.0314	-21.6621	-16.2745	-76.4128	-55.2494	169.656	14.7561	-5.79679	-58.2358	-43.1976	66.3806	50.1404	57.3072	4.7136	-21.6548	-38.8602	43.9978	16.5289	15.8588	-0.11449	-20.6002	74.1369
861.681	-38.0444	8.4271	-21.4163	80.0548	17.0311	40.9752	113.754	-13.3886	15.4048	13.1373	-32.7992	21.9895	44.9844	2.52966	20.3368	92.1719	-8.08989	32.9008	8.41673	15.6754	-44.0953	35.3235	92.3998	24.3979	27.5494	-1.85634	22.8363	41.4033	-35.8394	-13.9404	-89.7978	-49.3176	167.002	16.906	8.33862	-49.5224	-37.8948	80.5194	55.8939	61.2692	8.13214	-20.2261	-57.4077	43.95	31.8609	14.7367	1.33432	-20.7828	49.9619
863.097	-49.7714	10.7354	-25.7806	74.6667	14.8422	35.6849	115.153	-20.3995	18.3781	6.9587	-41.9369	28.5105	42.2567	3.60744	17.0224	84.2916	2.73344	32.3929	4.29898	20.6029	-17.0178	34.1984	112.481	27.2645	33.5148	-4.57628	24.9966	31.1743	-20.8168	-2.40652	-100.863	-45.7859	162.828	19.7759	6.47393	-44.4092	-37.392	69.0579	54.5275	68.5912	16.3514	-13.1976	-45.9554	50.5423	42.3928	2.09442	2.78311	-20.7254	63.787
864.514	-63.0982	11.6837	-18.1448	70.9027	-1.74668	26.9562	117.585	-13.4102	42.1515	4.30828	-42.8347	43.0958	38.6489	-22.9146	25.552	86.4113	19.605	34.6848	4.9813	29.1144	-12.3401	33.3254	91.3612	25.5711	40.3563	20.6164	31.4768	20.9463	-40.5941	-5.4725	-110.648	-40.8141	163.134	18.8058	10.4093	-41.6959	-46.5692	63.9968	48.441	70.3132	3.36988	-16.569	-53.3028	50.2545	15.3249	-1.90763	4.20387	-25.8681	69.2119
865.93	-56.0252	19.7519	-23.3091	66.9986	-4.73568	33.4547	114.18	-42.0211	61.5247	19.2395	-41.6525	49.8689	34.0812	-40.2368	27.5296	86.9309	-7.11969	30.0168	4.26355	36.4498	-4.30262	32.4524	101.042	31.2376	44.7449	18.901	28.5169	13.5173	-46.3716	-10.3386	-117.873	-50.7224	159.92	22.6356	29.5447	-32.5827	-49.7465	37.7353	42.9946	68.3951	6.7891	-19.1404	-34.2505	50.0467	-3.34318	2.01008	2.20861	-31.2908	41.037
867.346	-62.5522	24.3802	-27.8333	65.0266	14.6753	38.1111	108.891	-31.4319	46.098	9.77072	-38.3104	33.2059	32.5533	-46.359	41.6032	88.6505	2.94766	23.2687	14.1458	39.9211	-10.5451	34.6033	96.7228	33.9441	45.5127	-2.01452	23.5571	-1.91174	-47.3491	-13.4047	-120.218	-55.3508	158.386	25.5054	42.28	-16.2695	-58.3638	27.8738	37.6281	58.6371	43.4083	-12.5119	-45.5981	46.5589	-13.2112	2.32781	1.92134	-33.8335	16.0621
868.762	-65.0791	30.3683	-27.8776	64.2305	25.6864	54.8019	101.351	-14.4428	54.2712	9.50192	-30.6483	29.647	30.2255	-86.8812	38.5408	86.7701	-0.59301	15.5607	12.0281	45.6885	-30.2276	29.4462	97.2037	38.0105	44.7037	5.07	12.1972	-0.14074	-41.5265	-14.0707	-114.564	-51.3391	156.372	28.9352	38.4153	-25.1564	-58.4212	34.4123	29.5416	50.5591	33.2275	-27.0834	-17.3457	48.8311	-43.8793	3.12553	1.35404	-31.0562	39.0872
870.177	-37.6063	31.6365	-27.922	65.2545	11.8972	71.2471	95.8187	-1.85374	68.8444	19.6336	-22.6663	23.0639	34.6976	-83.4036	49.0864	90.0897	-10.6858	12.2525	14.5103	42.9997	-55.5102	28.5731	77.6847	41.4369	43.4274	10.1552	5.63728	1.62928	-27.3041	-25.3369	-106.109	-49.0075	150.198	31.485	46.9505	-28.4434	-60.1587	22.9504	24.2551	47.801	13.4475	-42.8551	-4.29356	50.2233	-64.5474	11.843	0.42273	-27.639	31.3124
871.592	-41.3335	33.3847	-39.8063	67.0904	17.7081	94.9375	87.9756	6.33528	32.2175	16.9653	-20.9243	28.3248	40.1297	-84.726	40.9841	81.4092	-16.2427	8.7844	13.1925	41.487	-64.2729	33.9999	83.7658	44.5433	40.8664	-8.75968	-6.36266	22.1993	-18.2818	-25.2031	-94.4546	-41.156	141.623	33.3947	42.0857	-39.7305	-56.5362	1.8885	22.0086	48.9629	16.8674	-49.4267	-27.2414	54.8154	-84.4156	-1.03948	-1.3766	-19.2218	27.1376
873.007	-32.2607	28.7328	-32.6507	69.8783	15.1189	111.137	83.9932	16.9243	35.1907	2.697	-18.1423	43.4138	47.0818	-84.0484	33.8897	77.5288	10.9605	7.87624	12.6747	40.4782	-53.7155	39.6788	69.4468	39.6496	39.7653	7.1255	-17.4027	22.3693	-2.45938	-29.2692	-84.9602	-30.1844	136.169	31.9444	32.0209	-47.4176	-58.9937	2.0763	19.762	55.4449	11.8873	-60.7984	-42.5892	56.7676	-93.0837	-2.88198	-0.20796	-11.7246	56.1628
874.422	-13.5879	22.7208	-30.615	72.6382	10.9298	120.583	82.8988	1.11332	60.9638	19.2287	-12.9604	62.2827	51.6338	-61.3708	27.2994	84.2483	13.4677	7.04805	3.15685	40.5333	-47.0782	35.7816	67.1279	34.7559	36.5035	53.4107	-27.1627	29.3394	3.363	-25.9354	-73.3058	-21.6129	130.315	27.374	28.3561	-44.3046	-55.6113	19.8609	18.7155	61.0868	20.1072	-73.77	-41.537	59.5198	-84.5519	-3.76448	-2.70733	-8.22741	63.188
875.836	-12.5153	16.9489	-18.4995	74.5581	3.54052	116.397	79.6155	12.5022	52.7368	23.7608	-11.1385	53.4314	56.9858	-56.6934	39.861	93.5678	22.5267	5.09982	-1.56101	36.3884	-25.0409	26.8444	84.4092	21.8621	35.636	57.6965	-27.2427	22.7084	9.58522	-28.0017	-68.6915	-12.0815	125.341	26.1637	34.0913	-26.7919	-58.469	13.246	18.3889	56.6487	2.3278	-52.3418	-42.885	54.1919	-77.2201	2.17337	-4.17073	-12.0503	55.4133
877.25	-25.8427	14.6169	-12.7839	75.61	11.3512	104.107	75.9675	-6.50892	59.3098	35.893	-7.3167	60.2042	64.3378	-47.216	31.7587	92.6872	32.0897	7.79158	-11.4789	39.5235	-20.6437	19.1671	86.8904	9.2083	34.0677	60.7823	-24.8428	33.6775	10.6074	-31.8679	-61.1973	-23.91	125.247	25.8333	40.4264	-0.47916	-50.2067	23.431	18.5423	47.1706	17.3484	-44.5136	-50.233	48.0641	-66.6884	14.6912	-4.09415	-15.2732	68.0386
878.663	-23.5702	13.0849	-8.82843	78.0059	-2.0382	87.7647	74.0826	-14.3202	49.0827	37.2256	-2.29493	37.2408	69.0497	-48.1388	48.1004	88.6066	33.8406	5.4433	-23.9968	39.1305	-22.1266	6.95375	60.5719	-0.56558	33.2002	49.4687	-17.0829	-1.35444	0.02952	-40.9343	-55.9431	-38.8587	120.593	27.0228	34.1614	-17.7667	-42.2645	22.4165	15.8957	31.8125	5.9697	-49.4856	-40.3812	39.9362	-61.7567	20.0093	-2.7296	-21.8961	29.464
880.077	-11.2976	14.6728	-17.1929	81.8017	-5.02748	71.5449	70.2217	6.2687	62.4557	58.5578	2.4868	47.2896	69.7617	-32.2614	60.914	102.726	34.5836	1.335	-25.3147	37.1135	-21.6494	4.8205	95.0532	-7.53949	32.3911	41.7546	-8.20306	9.98064	-15.7483	-34.8006	-54.2891	-28.6073	115.219	27.3324	43.2965	-23.054	-33.6823	33.0015	14.2891	38.5744	6.5903	-58.8574	-21.7292	30.6884	-53.225	26.2871	-0.49706	-26.3191	26.0894
881.49	-24.6252	19.3008	-20.5974	84.2256	-0.01692	64.7808	63.5031	28.4575	29.0286	53.8904	2.7885	37.9342	69.1135	-24.3842	57.3477	95.2454	27.2624	-0.85332	-26.2326	34.5924	-16.1323	12.7672	102.735	-10.5134	34.6187	30.841	4.43677	15.412	-0.7262	-31.6669	-55.9151	-25.796	112.005	30.5219	53.4316	-11.9415	-29.7401	25.987	12.7624	41.1363	1.6116	-31.8294	-10.2774	28.4805	-38.2933	29.2051	5.79546	-25.1021	31.5148
882.903	-4.35276	24.0087	-18.4019	87.7135	7.79364	66.367	60.8582	31.0462	40.4015	62.0231	3.49017	57.3068	62.2254	-4.907	59.0734	78.5648	38.0852	2.39834	-15.7505	35.0393	-21.5352	10.3818	84.4162	-4.12741	36.6128	33.5275	15.4766	33.2433	-5.30412	-28.3333	-48.8211	-27.5447	107.59	31.3914	50.1666	-23.229	-22.598	59.7725	15.9558	49.2981	27.4329	-48.4013	-16.4255	31.3127	-24.9616	30.4432	9.28797	-17.765	38.1403
884.316	-3.28034	29.3565	-19.8864	90.6413	31.2042	73.9703	59.7028	37.635	26.9744	64.9557	2.43178	48.4554	47.6572	1.3702	70.7823	81.6842	44.1201	1.64997	2.5316	30.4461	-10.6981	18.8325	85.6977	6.97855	40.0085	43.0139	23.9564	27.4746	-8.28206	-14.7996	-44.7672	-10.0934	100.456	30.5808	58.7016	-34.1165	-22.576	63.958	19.2292	58.86	22.8542	-34.1733	-10.9737	38.3048	-12.83	15.8412	14.0685	-8.42809	26.3657
885.728	3.3919	36.3844	-7.13102	91.5811	46.6146	78.1353	54.869	58.2236	44.7472	83.8888	7.37336	57.2439	35.649	6.8472	60.5349	94.4034	54.4387	8.90158	15.8136	26.6929	3.49884	33.835	138.579	12.8845	42.7033	50.101	28.5161	46.5063	-1.66014	-4.06608	-38.7134	5.6778	99.6419	30.6503	73.2365	0.19582	-23.834	85.3439	22.4225	70.1019	36.6762	-3.54544	14.8779	45.2969	-3.0984	26.6793	18.2049	2.98886	75.3913
887.14	11.6641	40.8522	15.0644	89.497	63.225	81.0722	51.0384	56.0122	26.52	89.2219	16.7949	33.5243	27.8008	15.1242	59.1075	98.3227	59.7174	21.5932	28.0956	25.6277	19.6558	47.8296	119.061	29.4303	47.7341	44.7881	35.2358	75.538	-6.23824	4.86747	-25.8597	-6.87102	104.828	33.7597	69.1715	20.9081	-23.652	95.1298	25.1358	67.9037	59.6982	17.8824	13.1296	54.609	1.43316	34.1575	21.0253	13.4858	68.0168
888.552	33.9364	44.04	22.0598	87.5528	49.4355	81.1847	50.3389	41.8008	39.8927	107.755	32.0563	39.0367	20.8325	3.40122	64.2321	111.442	62.9801	30.1247	39.3777	24.9544	20.1327	54.0121	142.743	46.1361	52.9401	43.0752	36.2754	80.1698	-15.6163	3.60102	-11.0861	-7.41983	104.333	36.709	64.5064	20.4204	-16.5102	94.5158	33.5291	64.3056	78.3202	-1.0897	18.9812	60.4811	-7.63526	39.7156	22.8098	19.9826	70.2424
889.963	31.4084	44.9877	21.5351	86.0566	62.4457	71.8416	50.7338	34.7893	37.6654	112.289	45.4778	38.249	22.5842	2.87802	57.2607	132.561	59.4386	34.3362	49.0596	22.937	34.3295	66.7466	148.425	60.7619	59.0221	42.163	37.2351	97.6019	-2.19458	15.9345	-4.87258	-15.6488	111.919	38.4583	70.6412	41.9324	-12.3284	73.9021	35.2824	57.9074	63.3429	9.538	31.2327	68.6732	4.09622	50.794	26.8621	23.7195	68.0681
891.374	39.2804	48.2554	31.4104	85.4564	54.656	63.3581	50.9464	50.9778	29.038	110.822	57.5391	39.4773	26.5759	19.9548	45.7534	136.88	56.1491	39.4277	41.7416	25.5676	32.2863	72.425	180.107	71.9476	63.2937	52.8508	35.8747	99.034	-4.77282	15.8679	0.2209	-10.1977	122.625	36.6876	72.9761	40.2445	-9.5066	80.0885	39.9156	49.5492	58.7655	4.16572	37.8842	68.7053	13.8277	49.3922	27.2465	23.9363	88.2938
892.785	56.3525	51.4431	32.0057	83.5682	72.4663	58.8041	56.4788	43.9662	58.0107	101.356	67.6805	47.0056	26.2475	29.4316	49.1141	139.6	54.8756	40.2791	49.8236	32.6782	28.2832	86.4195	167.389	89.1333	67.2732	74.7385	36.7542	113.666	18.2489	24.0014	2.11428	-3.78664	131.811	31.7169	83.5109	52.9566	-4.3649	90.2748	47.5889	56.871	46.9882	14.7934	29.7356	74.5774	5.15916	46.5506	27.1549	22.0731	86.9195
894.196	40.6245	59.4308	22.041	82.632	65.8765	57.0746	61.4033	62.9547	60.5833	99.4893	67.8218	68.6459	23.1192	44.9085	59.0268	134.119	35.2061	39.6906	42.9055	35.4768	26.24	89.0739	179.871	91.119	68.0992	65.0263	39.2338	98.2983	40.0707	28.9348	-1.03233	14.8644	133.476	24.8262	90.4458	58.8686	2.29681	88.4612	57.1021	57.1928	58.8109	15.0211	46.3871	79.5695	4.49064	39.8689	27.6792	19.2099	75.5452
895.606	25.6964	66.2184	27.7563	81.9197	81.6866	52.3978	64.8685	71.5431	71.1559	86.8234	60.9231	81.7181	25.5108	62.3851	69.4436	131.038	43.7604	42.782	42.9874	35.8672	34.5566	88.4523	163.153	92.9446	66.5891	67.7147	42.8333	112.531	42.2923	45.6682	-8.57906	16.2354	137.382	20.0954	91.7805	51.9804	-1.92156	100.248	57.4954	63.9546	51.4343	43.2487	58.6384	85.0415	15.422	47.3473	27.2235	17.0666	94.571
897.017	28.7684	76.3661	34.2716	80.4795	82.2969	52.5102	63.9865	82.5316	64.5285	74.157	57.3043	80.6784	24.7823	82.6619	68.5203	143.957	42.4869	44.4334	27.6694	40.6257	33.6335	94.3828	168.435	93.7302	58.8886	102.802	44.0328	123.963	54.114	38.2016	-15.4858	36.5664	129.688	14.1646	92.3153	59.8925	-4.21997	90.8343	60.6086	66.5164	62.057	39.8764	73.2899	88.9936	-4.0465	36.8256	23.4918	15.3634	106.797
898.426	36.6401	80.5136	32.6268	77.9473	101.307	53.6049	62.3749	84.3198	68.7009	69.8915	55.6855	91.9864	29.9738	87.3383	86.4972	138.876	37.4331	45.1248	37.3513	41.1281	34.39	103.589	160.117	87.7157	53.5241	92.2915	50.5923	152.196	50.7355	27.5349	-25.8327	36.2573	121.193	14.1537	88.85	82.6041	-3.55846	79.8215	57.8818	77.1982	55.081	48.1038	61.941	101.826	7.2848	39.2642	21.8041	14.7001	102.223
899.836	30.9119	75.9412	32.902	76.395	97.517	55.5593	59.4257	90.9081	66.8735	90.8255	49.9066	83.3865	37.5654	89.6149	100.442	139.195	33.3874	47.5761	36.8332	35.0225	42.7067	103.471	152.199	74.4212	50.6125	98.5799	55.9517	151.628	36.5571	16.6683	-41.9397	29.9482	111.579	17.5029	72.9847	70.5159	-12.177	85.2083	55.555	82.56	56.9044	51.1313	61.7923	108.898	37.0162	42.6626	20.6204	14.0768	115.248
901.245	25.1836	64.2487	38.1371	78.2588	98.127	58.8644	57.5708	70.2963	78.6459	100.96	48.4477	75.0385	47.8768	56.6913	98.7629	142.114	44.7136	44.5074	26.515	31.8848	36.7432	101.842	145.882	65.6866	51.7887	128.069	60.1111	164.261	31.9785	2.40152	-60.6067	29.159	103.405	18.212	67.3194	79.6276	-21.5956	84.9955	50.9081	74.2017	42.3285	56.1587	39.2434	116.53	23.9475	39.5812	18.9606	13.0134	137.874
902.654	43.4552	54.9562	27.6923	81.6065	103.137	65.3623	56.6583	68.8845	72.8183	83.0946	54.2687	61.3984	53.6283	49.7677	97.8399	131.433	47.7237	39.8388	20.5968	30.7631	37.2197	97.4399	134.364	49.672	55.5346	127.558	66.1104	142.094	40.5999	-7.26521	-74.0737	22.1298	99.3103	14.1211	71.254	55.1392	-21.6542	87.1828	49.7013	66.1235	19.3526	12.3861	41.4945	122.082	28.8788	30.7398	16.8528	11.95	110.5
904.063	30.1269	44.2237	15.6475	85.8222	88.5469	78.4914	60.9746	62.2728	79.7907	90.4291	56.9697	52.2944	57.3797	45.2442	104.981	106.552	41.9139	34.05	28.0787	25.7773	17.2563	95.3062	129.647	33.0174	63.8941	81.847	65.9498	102.327	30.4214	-10.7319	-78.9809	7.90066	107.216	15.3101	61.7886	19.4508	-24.7528	114.97	46.6544	79.8852	-1.62338	45.0135	23.3456	121.154	30.6101	33.6584	16.369	10.9666	108.326
905.472	31.1985	34.5311	6.48262	90.4299	60.7569	90.024	64.6829	46.461	88.3631	76.1636	58.6307	57.3024	56.0911	21.9206	107.082	100.071	36.8601	22.2613	28.3605	22.0795	24.1728	67.4685	142.529	18.2827	66.0631	75.336	53.3091	85.7601	39.4428	-3.39869	-73.1681	-8.72851	111.762	18.7391	53.1233	-1.4376	-28.0915	120.357	45.2876	65.367	19.4007	35.6409	23.1967	113.186	19.5413	36.577	15.7452	9.3432	93.7522
906.88	12.27	37.8786	-4.44231	96.8577	63.3667	104.381	68.2391	12.6491	67.7354	66.6986	64.6116	58.0262	59.3624	41.7968	96.3307	103.59	33.57	13.9125	25.2423	20.1177	22.9692	50.2146	153.012	11.1479	66.305	58.8257	35.1484	74.7934	29.2641	-7.06552	-55.8354	-19.1178	117.187	23.9281	52.0578	-10.7262	-18.3103	108.145	40.8807	57.8487	17.2255	22.2681	-3.35234	104.418	-5.52746	29.4157	14.6173	10.1997	55.9783
908.288	4.94146	47.5459	-15.0472	100.345	34.3765	117.387	72.1298	-1.56286	48.3076	47.6336	75.6325	54.7181	62.7138	56.073	83.5638	86.9093	13.396	15.3237	26.1241	16.9798	5.80555	48.3328	138.694	5.61314	60.298	31.1154	12.1876	35.4268	29.8854	-15.9323	-34.0227	-32.6271	125.973	31.5971	40.7924	-58.8148	-12.6891	91.5325	35.1138	52.2905	-3.74978	-1.1047	-18.7014	95.8899	6.60374	38.3344	13.2375	12.8563	13.0044
909.695	-11.9873	54.4933	-10.1323	102.657	10.1862	128.674	75.3516	-3.77492	50.8798	53.3691	78.2534	57.9617	64.5451	39.149	81.8849	79.4282	-1.23414	16.1749	14.8059	13.8419	-2.1182	41.1589	148.777	4.7183	51.4878	34.2058	-13.2532	36.4605	20.5065	-26.5993	-14.1302	-42.7765	128.678	43.346	27.3268	-45.3036	-15.468	83.3206	31.3469	61.5722	1.50618	14.3224	-36.0507	83.8419	-10.0652	50.1333	13.3696	16.5127	37.2405
911.103	-3.7158	59.1206	-10.6572	104.913	6.796	132.839	73.6181	0.41316	44.6521	17.9041	81.3542	63.2216	73.3363	3.42526	70.63	77.1471	17.1479	21.346	7.88765	12.2719	4.51819	45.3251	135.26	1.34343	40.7504	52.8954	-28.214	49.8938	16.3278	-17.0661	-2.23772	-48.6058	122.584	47.4149	31.0614	-54.1922	-10.0069	48.7083	27.8199	46.2139	19.8858	3.74958	-36.5997	81.6339	0.06604	48.9721	17.0857	16.6092	32.8054
912.51	-18.6445	65.9079	-7.98218	108.204	5.40568	132.214	73.7695	8.2011	46.0242	18.8395	85.3349	69.4892	84.4476	21.3013	63.6591	85.066	32.0017	37.3971	3.36939	13.7258	-12.3656	68.6432	113.743	3.8085	39.1818	47.9858	-29.9749	36.5276	22.5489	-27.133	0.21465	-49.6352	121.849	47.7238	33.5958	-77.8811	-10.5459	26.4964	25.413	54.6556	24.6651	12.3766	-44.749	83.0259	-22.2029	40.8509	21.1657	18.2256	41.1701
913.917	-7.57326	65.1752	-1.94719	110.516	0.01536	123.73	75.0456	35.1891	60.9964	4.575	85.1556	64.9209	90.9988	2.37732	60.2163	72.3848	29.9715	48.4882	-2.54888	15.9078	-23.6493	67.7692	101.826	3.07353	38.4891	31.4761	-23.2558	46.3613	53.17	-23.6	-3.17302	-48.2647	118.395	42.5926	26.5303	-90.7699	-16.285	37.8845	23.726	47.4173	28.2444	4.6037	-36.0982	83.8579	-2.07176	55.2898	28.3538	15.402	63.1349
915.323	-4.10218	60.5224	2.48772	114.256	16.2249	110.212	75.8049	56.9769	55.1684	6.71094	79.6162	83.0324	95.0699	30.6531	42.1576	83.1036	36.2572	46.6192	4.53279	17.4736	-5.53319	70.9272	107.909	4.1785	41.2421	39.7671	-12.0567	60.9954	43.391	-20.267	-0.56081	-50.9742	111.34	36.0214	43.4646	-84.8589	-18.0241	44.073	25.8791	69.299	45.0235	-0.3694	-19.0476	84.9299	-21.1407	50.2888	34.5898	10.4584	95.4993
916.729	12.1689	58.1896	8.52262	117.687	26.0344	99.7628	77.0202	44.7647	51.7405	-7.55312	80.7968	68.1319	103.061	28.529	31.6589	87.8224	37.2508	46.5903	9.21447	18.2554	-6.73708	60.4772	80.3917	11.1234	44.6374	33.2581	4.90233	63.6296	58.812	-17.534	3.49136	-34.4838	110.366	30.3302	43.399	-79.748	-13.7632	35.8615	23.7921	71.8606	60.6025	6.6575	-24.7971	89.3619	-16.6097	35.9278	39.8738	5.07473	87.8638
918.135	17.64	62.4168	19.0375	120.951	35.0439	92.9981	81.093	43.7525	55.5125	7.78282	89.1774	82.4634	102.092	33.2048	37.7921	90.1412	17.3285	48.8013	18.0961	17.6372	-3.18097	51.2872	92.4747	25.9883	50.8359	19.9491	18.5013	60.6637	49.4329	-27.401	10.5034	-33.3533	111.231	32.2389	38.9334	-72.637	-16.2225	56.05	24.9051	74.1423	57.7816	-12.3156	-26.9465	88.8338	-19.2787	43.1668	42.1898	5.69104	88.6282
919.541	10.311	65.5239	10.0325	124.579	23.2534	92.2505	83.0986	39.9403	59.6846	7.51876	98.8379	84.699	95.3632	9.48064	37.6254	79.06	7.99013	46.6123	20.7778	18.307	0.65514	43.1052	78.9578	43.4932	54.9321	34.2401	33.4603	36.4978	25.2539	-21.068	23.5955	-24.3028	106.097	34.2276	38.0677	-48.3261	-12.3617	92.6386	30.338	75.584	0.96062	-4.0887	-20.2959	90.4658	-11.1477	56.8859	46.4098	6.14735	90.9927
920.946	-1.41808	73.511	12.5473	126.946	13.4628	96.4149	82.6419	35.328	47.0565	17.1097	106.418	108.858	87.5943	22.9563	28.3868	88.5786	18.0556	46.1032	25.4594	25.5847	8.97112	53.0671	84.2411	62.518	58.9698	64.9317	49.2993	31.9324	-2.12528	-13.7352	43.4075	-14.5325	107.522	36.3764	46.802	-27.2154	-8.50096	77.2275	41.931	77.8656	7.3394	17.738	-0.8455	101.298	-27.0168	52.125	48.1377	12.9236	130.957
922.352	21.653	86.8581	13.1422	126.682	20.8723	108.684	81.3642	39.5158	49.6285	26.422	114.079	115.63	81.0254	-7.9679	48.3801	81.0974	17.2853	59.1142	23.3411	37.1184	4.40723	39.845	117.124	82.9028	64.1171	63.6227	69.0582	40.9665	0.09568	-6.40218	55.2194	-8.12206	109.668	47.325	47.3363	-1.70442	-4.1603	87.0161	53.924	66.4273	13.7185	34.3649	6.20508	117.57	-19.2858	56.724	50.6217	22.2999	140.121
923.757	22.3239	101.165	12.457	125.577	24.2817	116.901	81.5762	42.5035	55.8004	52.9345	117.899	147.349	68.9364	5.50772	55.2695	105.016	19.7907	73.4051	38.0227	51.564	16.6432	51.8229	154.808	99.7675	75.4548	77.9143	88.9771	39.6011	-12.4835	1.13071	65.0312	-13.2317	108.773	52.2737	62.4706	7.80632	-0.05967	103.605	67.5969	58.6289	23.2972	47.7917	20.4555	137.202	-7.55486	64.9232	53.4416	32.8761	142.886
925.161	30.1946	110.352	13.8518	123.213	60.0909	117.381	80.8458	51.491	58.3722	60.6471	112.36	151.852	62.2073	36.1832	52.331	104.535	32.6281	79.056	38.5043	65.6176	27.759	64.8087	174.891	110.392	89.8876	87.0066	110.096	55.436	8.93714	11.6635	75.403	0.1385	110.679	58.1023	64.2048	10.1168	4.84092	108.194	83.4299	74.9105	50.0757	65.2183	44.7057	159.314	0.57596	49.1225	56.7095	41.7723	143.649
926.566	48.4655	119.859	30.2866	120.345	82.3003	115.774	83.0641	79.6787	78.5441	76.7596	101.14	142.496	57.8783	56.8588	50.4004	128.853	41.9376	87.7468	34.3859	76.1432	46.155	59.9026	199.374	118.617	100.758	74.7837	121.615	94.0705	38.758	20.3964	85.0547	4.62883	117.864	66.0109	74.739	26.0276	8.5414	113.183	92.7828	84.1921	96.8545	67.045	32.1561	178.866	19.5069	44.6016	56.0293	48.9085	170.014
927.97	90.7362	121.606	41.6013	118.344	119.31	111.833	86.4375	84.6663	60.7159	78.4723	93.8402	134.651	56.5892	45.5342	56.7859	123.372	46.4589	94.1176	43.0675	79.3886	49.1508	59.2804	212.658	125.001	112.855	63.5701	131.934	105.905	64.5786	28.1292	83.3462	11.039	122.65	78.3194	84.4732	51.5381	14.0818	120.973	94.8557	109.994	105.233	68.8716	47.6063	190.417	48.4377	47.761	55.4332	52.1646	145.178
929.373	88.2067	117.113	56.116	116.932	127.519	103.841	90.8142	90.4537	84.4876	89.3851	86.1405	126.806	54.3401	71.8095	63.9275	142.091	80.212	92.5685	50.749	79.6101	63.6265	77.8101	215.542	130.586	125.828	78.3564	138.172	116.941	102.799	40.4619	86.6778	28.0091	130.235	80.1479	91.0073	61.4484	21.8623	130.763	93.2485	122.915	129.211	94.698	50.2564	190.449	73.3684	61.0004	55.509	54.6607	167.941
930.777	73.2773	107.26	65.3507	115.211	148.128	95.3564	92.7284	109.841	81.8594	91.4978	83.8006	134.333	57.5309	90.4849	68.297	135.009	91.7893	85.4192	49.0305	80.0555	58.2224	80.9679	218.025	132.49	133.077	67.9428	137.531	135.176	119.82	50.7947	90.9692	36.5794	140.22	87.4164	103.341	67.7589	26.6826	166.952	93.3214	145.357	148.39	93.3246	66.1066	189.841	71.8993	59.1197	54.2968	53.8768	193.105
932.18	88.3478	98.447	72.9854	115.507	138.737	96.6962	95.7978	122.429	84.8311	121.211	83.7007	134.3	56.6417	87.1602	66.8707	134.128	94.0425	85.79	58.912	84.5888	54.218	86.8976	195.309	137.515	132.209	75.9291	138.33	149.811	130.04	50.7274	85.4206	34.5895	149.646	87.1649	111.275	100.469	29.5029	181.942	86.1943	133.639	148.368	76.751	91.9566	183.953	99.23	80.9992	51.3206	51.2928	227.469
933.583	98.6183	88.1938	71.6601	116.362	162.546	99.3868	97.6209	110.216	81.4027	140.524	87.6008	137.039	54.4725	114.635	73.7603	125.646	106.376	78.2407	58.3935	87.4422	46.0137	92.0713	212.593	137.499	129.823	91.5155	145.129	159.246	143.461	42.66	69.6319	46.0395	162.031	82.7533	118.01	85.5794	31.2831	187.332	83.5471	136.76	157.946	91.3774	105.407	177.505	125.761	99.7586	50.4724	51.1889	217.833
934.986	91.2888	80.1007	74.9747	118.254	149.555	107.972	100.082	123.203	118.374	143.036	93.2609	142.55	52.0632	148.911	79.894	133.965	123.245	70.1314	58.075	89.9034	59.6495	95.985	235.476	139.164	124.633	110.702	149.367	157.882	150.481	39.7927	61.2831	32.5296	169.536	76.4217	122.744	69.4897	29.3833	216.722	83.6999	124.482	170.725	72.8038	105.257	170.977	111.891	106.038	47.8321	51.6849	217.396
936.388	87.5591	73.3675	67.2493	120.482	159.364	113.732	101.176	116.591	122.546	150.35	101.321	123.617	52.134	151.186	92.8317	129.683	124.238	64.9821	52.9565	91.5247	52.565	85.7866	236.36	137.388	114.655	97.0882	146.406	133.318	131.902	38.7253	45.3343	28.1396	175.442	72.6501	119.478	78.5998	25.0035	237.312	83.2127	120.883	160.303	66.2301	108.307	172.049	113.222	94.3176	44.7438	52.1808	192.16
937.79	103.829	74.0743	65.9239	124.893	148.373	125.265	100.506	111.978	130.317	156.063	105.141	107.204	47.2447	134.261	88.3815	128.202	122.207	65.1127	56.8379	91.6339	50.5206	85.1642	248.044	134.652	104.268	102.275	145.524	122.753	138.922	35.4579	28.5054	42.2296	178.467	66.8784	102.812	71.3099	23.2636	209.502	82.0056	117.565	125.88	90.4563	93.3564	164.801	119.753	97.9572	43.3075	53.3968	173.323
939.192	80.8998	73.581	58.5185	127.765	144.582	133.481	98.407	99.3653	132.489	147.376	106.161	112.715	48.2754	139.736	90.7352	144.92	111.356	62.3634	57.5193	85.751	52.1161	75.7218	262.528	130.157	95.3987	107.061	136.723	116.589	113.942	28.7905	21.5964	40.4796	182.532	61.2668	101.546	77.6199	22.8836	203.292	84.3983	124.606	119.858	123.483	55.6063	158.673	110.283	95.8368	44.8112	55.7327	174.087
940.594	94.7701	73.4077	56.8731	128.9	106.391	142.189	93.1162	107.953	121.461	139.089	103.261	113.942	59.386	138.011	95.105	146.239	95.9687	63.134	69.2008	84.1801	52.5917	90.7234	246.212	125.261	92.3114	120.647	126.081	115.625	95.3626	29.9231	24.6073	25.5295	181.718	58.695	105.68	85.13	25.5436	183.083	80.3911	113.448	118.236	103.309	60.2562	152.305	87.214	81.2364	44.7469	55.1486	150.05
941.995	77.4402	79.8744	45.4676	127.292	92.5995	147.949	85.8495	111.34	102.032	141.602	96.0405	110.381	73.2966	123.886	104.011	143.957	72.5175	66.7845	69.4822	83.0012	45.2271	78.5089	211.897	117.725	89.2826	113.834	110.08	114.261	81.5828	30.6557	23.6982	31.4594	188.823	56.6833	89.4134	77.0398	27.5636	138.873	73.8239	112.369	108.614	102.735	45.3058	146.256	104.145	73.1161	46.7825	52.0845	166.413
943.396	93.7103	88.4211	43.5021	127.195	98.0083	160.955	77.6707	114.727	94.2035	132.115	89.8603	135.799	89.0472	110.16	101.325	139.675	51.8383	68.2751	84.9635	81.2622	49.6225	84.6904	180.781	107.389	88.4145	127.02	97.9184	125.697	86.203	25.1882	25.269	34.7492	194.568	59.7116	90.9473	39.3497	29.3435	123.064	71.2566	118.011	131.392	89.361	50.7555	135.408	113.475	73.3958	48.8182	47.7804	171.576
944.797	68.3804	88.4877	25.5366	126.651	80.2171	174.083	70.9208	114.114	82.3749	122.629	78.3201	130.726	116.318	96.4354	105.947	128.994	57.8711	67.7656	64.0449	74.7072	56.8179	96.1639	174.865	101.853	88.1304	115.006	89.1968	129.133	73.2231	16.3207	26.9998	16.9191	201.513	60.5798	94.4812	33.6595	27.4433	114.855	67.0093	114.132	130.57	48.3871	51.0052	130.08	100.806	69.1156	51.6098	41.3562	166.739
946.198	70.6505	87.4343	24.0511	126.358	77.6259	188.931	63.3195	127.101	75.7463	105.942	73.3398	123.133	138.308	101.11	113.844	110.112	55.8399	70.5361	56.3263	68.9921	64.0133	84.4534	151.349	89.5972	91.7006	92.1927	83.5152	108.969	76.6433	15.6532	29.3705	15.6489	204.299	66.8879	101.615	18.7694	26.5831	103.445	60.6821	112.214	134.947	33.4132	54.8549	126.992	82.9362	59.0753	50.5654	32.092	146.703
947.598	52.9204	90.4609	28.4855	127.437	97.8345	203.042	57.0863	121.688	68.3176	102.055	76.0395	124.611	156.619	72.5849	102.842	112.03	41.9646	73.1466	53.4076	61.1491	54.4086	77.7828	154.634	80.9412	91.5333	68.5791	79.7536	106.406	68.0633	16.1856	28.4611	14.8587	204.684	71.3561	87.5488	26.679	22.9229	109.637	58.4348	112.815	133.725	38.8391	63.9044	126.064	73.4666	56.4752	50.8089	26.5878	143.865
948.998	63.1904	85.3275	35.7999	131.233	116.043	214.205	49.7891	105.475	85.2889	102.569	80.4992	127.35	167.889	37.6595	96.8804	95.7485	59.5892	79.8371	45.489	57.6739	40.3239	68.3402	156.318	71.2451	92.9427	62.5655	81.4319	96.2425	66.6834	13.718	27.9516	15.0284	202.029	72.7842	94.2826	26.1886	20.2226	121.028	57.1475	119.577	122.102	40.2651	54.5539	129.616	47.9971	53.3951	48.6445	23.1235	128.228
950.398	59.0603	77.314	35.5943	135.56	85.8517	217.51	44.3462	106.862	91.8602	97.0824	76.5587	106.653	175.88	28.7342	96.9664	95.4668	51.7619	85.5675	29.1703	54.9827	37.9991	79.5617	137.202	67.789	92.8922	64.1518	85.9902	98.079	64.9034	15.6504	34.802	3.91813	204.414	66.6123	92.4164	52.4982	13.2022	120.819	50.2601	117.378	74.8795	43.691	69.6034	132.687	42.9275	60.3949	44.968	17.8192	123.791
951.797	88.13	72.3405	48.3487	140.42	91.6602	215.411	41.4873	101.849	99.6314	93.196	79.4983	115.943	168.99	40.2086	95.5405	99.5849	45.6983	93.4579	44.4516	56.7155	37.6343	71.631	132.487	59.7729	91.8488	84.1382	83.5885	84.716	46.7233	16.3827	37.4924	8.88774	209.759	62.0404	91.1501	74.4076	13.3018	125.41	43.6128	105.94	71.6567	50.7168	91.8528	137.999	42.6579	64.995	37.8755	18.2749	108.154
953.196	76.7997	69.847	38.863	145.699	88.6687	205.33	40.5435	96.4359	93.8026	103.31	78.1978	113.137	166.661	16.0831	91.8466	108.103	51.9828	94.0683	49.5328	60.6882	21.5894	81.3403	140.572	58.6367	88.4694	102.925	84.3067	76.1529	53.3431	8.71505	35.9427	11.9374	223.985	52.1884	77.4838	57.117	14.1214	109.202	38.8854	100.661	65.2338	43.7426	86.1021	141.471	44.3883	69.115	33.303	19.6506	103.317
954.595	66.2695	60.9534	25.2173	148.851	79.6772	191.197	40.5726	99.4228	110.374	101.423	71.6172	105.292	160.011	12.7575	91.6807	101.821	71.3713	98.9186	49.2141	61.9729	38.3045	83.4896	128.256	54.6204	85.2652	127.711	82.1449	73.5899	50.363	15.6474	32.6329	3.70696	243.49	41.2164	80.4175	46.2265	11.9009	95.7935	32.9581	98.7428	73.211	27.5683	97.5514	136.223	24.9186	66.755	27.7225	18.3462	124.479
955.994	69.3392	54.1398	19.2517	151.162	61.8857	173.87	42	108.81	105.745	91.1371	62.7166	104.25	156.241	31.032	100.587	107.54	40.8637	93.3689	46.8954	56.4255	37.3797	93.4509	137.541	54.6842	82.061	137.297	83.1031	76.2268	40.5829	18.1797	31.1631	-1.40344	261.235	31.4444	73.1512	57.7359	11.7603	64.7851	29.4307	93.7443	72.7882	41.3941	103.001	123.775	19.049	55.035	26.2579	17.1618	98.4419
957.392	69.2087	46.7662	15.2059	150.701	84.494	161.211	41.8162	96.9964	90.716	88.451	61.256	118.329	154.071	36.9062	77.2371	106.658	49.668	90.5392	41.5766	51.3261	31.4147	79.2201	159.626	47.3879	81.4263	133.684	81.6613	80.4642	18.0026	23.7119	21.2132	-6.99395	274.02	24.6323	65.4848	41.645	16.4197	37.7771	31.5833	90.4257	82.7651	31.2197	74.8499	117.327	-11.2208	56.2752	27.6213	19.4974	104.004
958.79	42.2783	44.4325	17.0802	146.853	75.1023	148.428	40.3251	87.9832	92.8871	85.3649	55.9553	101.915	160.862	39.1805	76.3153	118.376	38.8163	84.5095	34.6578	44.4346	24.6097	67.5094	147.311	43.4515	81.4925	139.67	82.9394	75.1016	25.8223	14.8441	12.4632	-10.6645	283.765	20.3002	62.0183	4.75422	13.079	24.3691	33.8159	93.2672	85.542	26.6453	46.2991	107.838	-11.8905	40.4753	31.2807	16.313	108.767
960.188	56.1478	41.9388	19.7544	140.988	76.1107	140.68	38.9861	52.9699	97.8581	58.2788	52.4946	90.289	161.252	41.8548	71.6135	108.494	38.5486	82.8797	25.339	36.3671	30.6847	66.1306	127.396	41.835	80.3906	134.057	84.2975	85.7389	18.042	23.7764	8.99306	-12.415	284.39	23.4881	58.9519	24.6634	5.81828	27.7611	37.7284	86.5886	51.5189	14.0709	57.7482	100.75	-10.1602	19.1555	35.0241	16.2885	87.129
961.585	80.8171	45.0451	32.5086	134.872	95.9188	135.266	37.951	50.7565	72.8291	35.9929	49.3538	87.7352	159.882	38.9288	76.7399	95.0118	40.8008	72.6899	11.4201	29.9235	30.5995	67.5237	127.881	41.1786	79.0551	115.643	85.5755	84.3767	26.6615	25.1085	10.2429	-4.5656	278.855	31.3159	56.6854	17.7724	4.4775	12.3536	42.361	85.23	25.4955	23.0964	46.7972	101.502	11.17	21.3558	38.6835	16.5439	87.4911
962.982	57.8865	48.3914	28.7828	127.411	92.527	138.693	38.9831	36.1432	83	44.907	51.333	93.4972	159.872	29.6029	58.9342	98.5298	40.5329	69.0601	7.9013	25.888	41.7144	71.6888	125.966	36.2821	76.2596	95.2294	79.4935	79.0144	48.4811	22.0406	9.33268	-2.71624	273	40.9838	64.6189	0.48132	-0.22332	42.946	41.8735	69.5914	23.0721	-13.0782	36.2462	106.414	28.5001	28.3561	39.0668	15.4394	103.053
964.379	51.3558	54.7776	37.857	118.13	83.1352	136.471	42.052	37.5298	69.1709	42.2211	52.5922	84.1394	156.422	45.877	66.0765	98.6479	43.037	61.9103	20.5825	22.4683	42.1892	61.49	129.251	36.8255	74.3401	106.816	73.6515	71.6522	52.7006	11.1727	6.7424	4.17313	268.665	50.0116	64.1524	-19.2097	-4.44418	53.9384	39.5461	60.9528	15.4487	-16.0527	34.0951	104.685	33.0303	6.31638	40.0101	12.4549	133.015
965.776	62.0252	55.0838	29.3311	110.11	120.943	134.617	43.9656	52.1164	60.1419	35.1352	56.4913	99.9815	144.253	48.951	60.1149	74.3659	43.2732	50.5204	23.0636	20.0007	46.8641	72.9631	103.736	34.889	72.4206	80.4022	70.9295	79.49	57.3202	17.1049	12.8721	-3.8175	264.171	56.4793	51.2859	6.69924	-2.66507	38.5309	40.8986	68.2742	20.2254	-26.6273	36.3441	105.437	18.7605	8.51669	40.2254	12.3103	151.778
967.173	62.6945	54.83	25.7653	101.725	112.752	133.501	46.3049	86.703	74.3128	67.2493	60.4704	117.588	135.283	46.8251	54.9092	82.2839	45.0213	37.6106	27.3448	17.365	42.859	72.5922	113.421	26.8724	71.6107	81.9886	63.3275	62.9277	46.3397	13.837	11.8017	-5.56813	259.276	56.8671	55.6194	-10.1918	3.674	37.1233	38.0111	82.3156	42.202	-21.2018	22.1931	101.789	9.69064	34.717	38.8447	8.60573	157.34
968.569	55.3636	50.9762	16.4394	93.2563	67.7596	133.735	47.3065	81.6895	77.6836	70.1636	61.8894	118.562	130.073	42.2989	44.6637	92.6018	27.1133	30.6207	35.8259	14.1692	31.2937	63.9052	109.907	24.6157	70.5672	65.1751	55.2454	53.5659	24.1591	4.96903	6.41123	-9.95888	257.981	55.4148	50.3528	-16.6831	5.45299	42.1162	36.8036	95.2783	59.7783	-40.1766	-12.7581	95.5807	-23.3793	39.7974	39.116	5.0211	126.102
969.965	56.4328	52.0823	9.5135	84.7037	75.9676	127.46	46.5753	87.0759	66.2544	49.8779	64.6684	108.699	122.383	63.3728	48.7822	94.9198	40.9572	24.4308	43.507	12.9335	21.6884	57.2343	77.592	25.079	66.3117	65.1615	52.0433	50.204	2.77854	6.90106	5.90069	-12.1897	256.206	51.8025	46.8862	-35.5743	6.51195	25.5091	43.1161	101.532	41.7547	-20.3513	-11.7093	86.5724	-45.6492	46.7979	39.6952	2.75646	120.863
971.36	51.9017	51.9084	-5.41249	79.343	72.9755	125.852	46.5736	74.8623	87.6251	45.1925	63.2874	110.933	116.533	62.8465	57.4368	92.8376	28.341	20.8808	30.988	11.3056	17.123	61.3992	61.6775	24.5022	57.5593	27.9479	53.0011	53.2426	11.3978	13.233	14.35	-6.02052	249.231	49.3102	39.4195	-22.0658	3.73084	16.9024	48.3085	96.3057	30.1308	3.47386	6.53928	77.7242	-26.3192	56.6785	37.0825	1.05178	78.825
972.756	52.5709	54.1344	-7.2184	74.2343	40.7835	123.139	46.6936	58.2488	96.5959	54.5068	60.9462	99.0552	116.923	67.1204	70.6272	97.5556	37.901	24.0508	31.6691	6.82172	18.7177	51.7042	74.9629	24.1654	51.9021	30.3343	50.2789	26.6808	0.41718	2.96503	9.6793	8.54873	234.896	45.6978	50.9529	-37.3571	-1.77035	30.2953	46.941	76.5194	23.3071	8.49914	3.58808	67.3559	-24.9891	56.9589	35.9537	-2.13295	55.9868
974.151	40.8399	57.8005	-3.90438	71.2816	28.5914	114.654	44.4119	47.6351	91.1666	49.4213	58.3651	93.729	116.113	63.394	64.9178	93.6734	31.3328	25.8608	26.1501	4.68978	16.6722	43.0172	67.4484	31.0286	50.6249	27.9207	50.5967	21.3193	9.43642	2.49697	12.1285	16.6379	223.361	43.0454	56.8862	-56.6485	-7.19158	41.6886	46.2934	63.7331	14.4832	13.5243	6.6367	60.0276	-46.4591	46.9195	35.8888	-1.79769	57.1484
975.545	26.7086	63.5465	-6.19046	69.8689	39.1992	107.275	45.6566	14.2213	84.9372	79.136	60.9039	91.4267	110.663	61.6675	73.3205	92.7912	32.5764	29.1108	39.6311	4.57382	24.4267	41.89	58.7342	31.7317	55.0709	34.3072	53.4744	12.3583	22.0555	1.42882	20.4977	20.6469	209.426	38.9529	43.2195	-47.9402	-7.57284	48.6823	47.8058	45.9067	-7.14096	26.9492	31.2851	56.4593	-23.9293	39.2802	34.704	-2.34245	62.3098
976.94	48.1776	65.6924	4.32355	68.7922	49.007	103.456	48.9988	14.8077	74.7079	93.6505	52.5627	93.1565	111.052	60.7412	68.1151	89.709	40.3722	25.8007	29.3121	3.00179	15.6613	58.9069	64.8198	32.1947	67.1673	37.4936	51.7122	24.1969	29.0747	0.76076	26.0667	35.216	193.731	36.4605	44.9528	-29.2317	-2.19418	50.0756	40.3582	37.6004	-1.16488	33.9744	53.1337	56.4911	3.80072	30.4408	35.1711	-2.88725	71.8714
978.334	32.8463	67.9184	15.6375	68.9475	62.0148	100.252	51.4595	40.1939	70.0785	100.565	52.6214	90.6021	110.322	38.2146	57.1138	91.4268	36.3239	23.5306	29.1931	-0.53027	16.9757	49.4638	77.3056	34.5777	83.9357	54.68	43.6298	8.03582	23.2938	-8.3074	27.9557	24.825	183.716	32.688	54.486	-6.52344	5.82444	71.4694	32.2706	39.654	33.2109	20.1993	56.1822	65.6428	-26.4694	44.4016	37.3742	-2.31207	78.2327
979.728	36.3151	70.1443	19.2714	69.0467	60.6225	99.5033	55.4705	49.9801	69.849	109.08	52.8401	91.3238	110.552	23.6881	41.3245	92.1445	41.8515	22.4605	34.6741	4.16963	10.7302	60.6846	60.9914	41.6007	98.4264	32.6665	39.7875	25.8652	36.3129	8.62444	40.8846	6.99398	182.34	32.4355	45.8192	14.9849	12.883	61.6631	31.463	45.9076	44.3868	30.0243	61.2306	69.3545	-14.3395	45.8823	38.3733	1.2231	91.3941
981.122	56.5839	69.0102	13.7853	68.894	70.0302	108.21	61.5183	50.9663	56.8196	102.795	50.4187	79.9494	113.262	53.5616	65.3512	85.0623	54.1831	27.4704	33.9551	8.98151	11.2046	69.3855	61.8771	39.9837	107.603	23.8529	33.4651	44.186	41.732	10.5563	49.4935	-13.477	172.565	32.9829	44.7524	28.4932	14.4216	59.8569	32.5753	48.8013	51.5626	17.0492	53.4791	76.1061	5.7904	42.563	39.8764	4.03824	94.5554
982.515	43.6524	64.3561	15.6592	70.8412	83.8378	111.76	64.9821	65.5524	86.1901	75.3096	44.0773	75.6309	115.012	64.2349	66.698	85.58	58.9546	33.4402	23.036	12.7853	1.87888	74.8102	84.3631	41.6466	112.458	44.6394	24.5027	55.3069	53.9509	14.288	54.3423	-13.0681	164.23	34.4103	58.6855	32.8012	12.0401	66.0511	29.3677	52.2548	74.7381	18.4741	50.1273	81.7378	-10.4798	44.5239	41.0995	7.61334	100.516
983.909	25.1212	59.1419	9.05311	74.7485	80.4456	110.643	65.193	64.9386	88.7606	65.8243	46.3759	66.5245	107.561	68.5083	72.5807	86.2978	37.0142	47.73	31.3169	20.3411	7.95332	64.1071	104.849	46.3494	113.691	38.2258	23.7003	52.8277	54.57	14.6199	58.311	-16.2591	158.855	38.8777	51.0187	50.3095	5.4185	73.4448	34.96	58.2284	93.1139	20.699	52.7758	86.8095	-21.5499	56.5646	40.6425	13.4284	86.0779
985.301	52.9896	55.1277	9.80688	75.5757	63.853	106.947	63.0327	62.3245	95.331	66.3394	38.6744	54.8978	101.231	69.5814	71.1556	88.4154	68.4975	61.3798	34.7978	27.9528	3.94748	87.6757	92.5352	47.9322	116.385	45.4123	27.9378	73.1487	63.1887	23.7515	60.3596	-7.21037	147.16	46.2251	46.3517	45.4174	-3.04314	52.4394	42.7123	55.5219	80.2892	26.9237	36.2238	84.2012	20.1798	35.7256	37.8616	18.1635	116.039
986.694	46.8581	50.9535	8.16073	77.9989	70.8606	103.374	59.2309	57.7106	83.1014	60.4543	30.5729	65.1953	95.0609	86.2547	64.9424	95.133	59.6609	71.9096	29.4787	28.7885	8.90177	83.2724	103.421	46.795	119.138	82.5987	29.9353	72.2695	69.8077	22.4833	58.4082	-0.80149	134.025	50.1325	62.0849	45.3255	-9.50478	72.6336	47.0246	56.7355	49.8648	21.9485	42.0721	91.0329	23.1096	35.7665	33.7926	20.2985	114
988.086	32.3265	48.6992	18.5145	80.0861	53.868	90.9594	53.7569	49.8965	79.6717	59.3695	23.9113	82.5487	87.5305	65.3278	45.1214	107.451	48.5562	77.8793	27.9596	24.3602	13.8559	79.8771	114.707	51.2577	124.109	90.5852	34.4128	72.9905	80.8264	23.6149	57.8967	10.8873	133.61	51.7998	66.2179	56.0333	-11.8865	85.6282	50.6969	47.5889	61.84	55.7731	51.5202	96.6645	11.6393	33.8875	28.9675	19.2335	93.1606
989.479	31.7951	49.565	16.7083	78.0293	74.8756	80.2639	49.3166	61.6826	86.2422	70.2844	22.8497	77.4741	86.6401	81.6011	34.1202	120.168	53.8317	77.769	22.4405	23.1238	23.5702	74.7178	95.5934	55.3204	127.913	91.7716	41.2903	66.5113	87.4454	13.7467	56.7452	12.0161	134.395	49.4671	67.951	62.3414	-16.1883	77.8224	50.9292	41.2425	61.4156	64.7979	52.1684	100.776	27.3691	30.5684	24.3665	18.0885	95.9217
990.87	49.2633	47.0707	18.742	75.4965	84.6829	73.2524	45.8794	68.6684	99.6124	73.9997	16.8281	86.2593	91.9097	64.274	30.6793	115.286	66.9188	72.3787	26.5213	16.6793	20.1243	75.1024	82.0799	55.143	134.694	84.9581	41.9277	80.0323	100.464	14.6783	54.5535	-3.6552	130.219	40.7343	65.4839	53.049	-19.4501	73.6175	43.0815	44.4159	66.1906	65.4224	36.4164	105.688	22.2987	26.0496	19.6814	13.2634	95.4823
992.262	38.3317	46.1763	20.2958	73.9997	78.0903	71.6442	44.9958	34.4544	118.583	54.9148	19.5264	93.7846	93.2593	70.147	32.2782	100.203	51.0261	60.1884	20.8022	13.5949	21.7184	57.343	78.9661	62.9656	134.936	70.9445	40.8051	61.1533	91.0827	13.0099	49.5618	-2.76644	133.804	28.4815	72.0169	60.5569	-21.272	71.0121	33.7937	46.4694	60.9659	54.847	41.4644	109.719	-13.1716	33.7706	16.7604	8.55837	41.8431
993.653	32.1998	46.402	17.8495	69.8429	89.0976	74.7022	45.3586	42.6402	116.353	60.2302	26.6246	87.1978	91.5688	70.0199	39.4213	86.9209	40.9292	50.958	22.483	14.0383	14.9124	45.8836	85.4526	69.3482	131.848	63.731	40.3224	64.2742	84.9013	6.94147	44.89	-7.15781	134.749	18.7887	58.9499	56.8645	-25.5739	64.4071	25.546	42.6428	88.1409	62.6715	35.3123	107.031	-14.242	25.4118	15.9953	8.13327	18.2036
995.044	42.068	48.4676	15.2432	66.5261	120.505	87.2159	45.4782	41.226	124.523	57.1455	33.7229	71.035	92.0383	62.2928	49.8403	93.0384	39.1483	41.8076	20.1638	19.2978	16.7864	58.6161	65.539	75.8907	127.066	68.5175	40.3997	61.7952	73.12	7.27303	38.6181	1.17084	130.894	11.8159	46.4828	55.5722	-30.2758	36.2022	19.3782	49.7362	83.3159	49.696	38.3602	101.143	2.28766	26.6529	13.9701	9.86814	34.1642
996.435	65.5362	52.3732	21.1168	65.4213	101.112	108.326	43.6521	43.4118	94.2933	61.6608	38.741	63.9442	94.7478	44.5657	50.6834	77.556	39.3834	38.0172	11.0446	18.6772	5.78047	50.4327	48.8255	76.2731	121.059	57.7039	39.437	62.5162	46.1386	23.6046	30.5062	12.1395	126.319	9.16304	47.4157	65.4798	-32.6579	41.5972	18.4104	48.1496	70.4909	41.1205	41.8081	91.3344	16.4173	26.2141	12.645	11.763	29.3248
997.825	49.0042	59.9587	21.5504	63.1124	66.1193	130.295	41.9477	50.3975	64.4634	57.7764	47.0392	59.6252	95.6172	35.6384	49.0065	87.2734	39.8704	33.0268	0.52533	21.0805	8.77435	44.0132	41.7122	75.8555	107.868	57.6904	36.7143	46.4373	27.157	17.5361	23.9942	18.308	125.663	10.6701	51.5485	74.1872	-32.4799	34.5927	23.7626	44.043	44.4656	20.9448	34.0559	79.526	16.5468	18.3354	13.4199	15.0978	29.6851
999.216	61.2724	65.2242	9.98413	60.4676	81.9266	146.001	39.3008	57.7833	37.0336	72.2917	53.1773	61.8583	105.767	42.7113	58.1656	102.191	29.7735	38.5963	11.4061	23.1478	28.0084	49.9417	34.1987	62.1579	98.8814	49.2769	35.6715	57.9582	19.3756	21.2676	21.9622	1.19663	120.528	14.2572	60.4815	61.2948	-30.7821	27.5878	30.7948	43.0164	32.8406	33.9693	11.1038	70.1976	21.4764	6.61654	15.7347	16.9126	49.2457
1000.61	80.3402	69.4497	8.49765	59.9227	72.5336	158.269	35.4682	61.5688	26.0035	64.8074	54.9153	68.8792	114.636	32.5838	66.0649	117.708	43.6163	38.0058	2.28682	21.015	27.0821	63.4301	30.6856	51.5802	92.5231	47.6634	32.9487	70.2793	17.5939	18.799	19.45	15.765	119.393	17.9243	64.2142	39.202	-23.8042	17.7837	34.2269	47.3097	18.4151	-5.40658	14.5513	64.1492	10.4058	18.418	18.3575	12.2873	75.6057
1002	71.8082	67.2752	5.25125	58.4818	49.5407	160.713	33.0037	70.1545	41.3736	57.323	60.6533	72.3722	121.265	18.0565	67.4121	109.826	46.8752	39.2553	4.36757	18.0983	24.196	46.1745	23.1723	40.7625	87.8585	22.8498	30.6259	61.0004	6.61238	11.1305	19.0978	6.81354	121.378	22.5513	73.147	50.7094	-14.3464	11.5792	35.4191	47.403	7.98982	-7.58226	5.19904	58.8208	3.33536	23.9793	23.6683	8.14211	81.966
1003.38	65.276	59.2606	2.64477	57.041	59.7477	151.859	32.3631	56.7401	45.9436	40.6387	60.8713	84.9371	122.855	1.52896	75.5634	104.543	50.89	36.3448	14.4483	19.7734	24.6697	55.3789	28.0592	36.5048	85.705	17.2363	27.583	49.7215	18.4307	1.46183	21.3855	-12.4581	120.242	28.6983	63.4798	30.2166	-1.36874	10.5751	39.2512	62.6163	5.1643	5.44188	14.2466	59.6524	-7.73522	20.6607	27.495	5.6768	83.5261
1004.77	78.344	52.6061	1.47837	54.2281	73.5549	137.848	32.1177	47.3257	69.3137	47.5542	64.6092	75.3261	125.484	14.2016	73.6346	96.8604	60.953	36.7142	20.729	17.5286	26.5436	53.9993	22.5458	32.327	87.4643	33.2228	32.4601	50.8425	27.8491	-1.20671	25.6731	-25.4895	121.747	31.9653	75.6126	22.924	9.12896	10.3706	41.6433	68.3096	14.739	20.8662	34.4943	58.804	3.1943	20.942	28.8577	2.6515	82.6864
1006.16	64.6116	48.8314	3.35181	54.9432	80.1617	126.17	33.6051	60.3111	71.4835	49.6702	65.3071	72.5188	123.473	8.47394	63.894	95.7777	58.4156	33.7236	22.0096	13.2117	14.4172	56.9036	35.033	35.1891	87.0629	39.6093	35.0172	42.7637	49.2673	-15.2754	34.1207	-18.8413	123.812	33.7122	62.3452	14.831	14.9066	36.5669	41.5554	76.2429	40.7132	16.2902	57.5417	60.5156	18.5236	26.5036	28.4005	1.90616	74.2462
1007.55	59.2794	45.9368	9.86533	56.3303	69.5687	109.089	36.2476	52.0967	84.8535	29.7859	68.0849	54.0876	123.783	-2.45356	59.1932	82.495	63.4384	36.253	32.6903	11.6387	16.571	68.88	43.9199	32.4513	87.0118	19.5958	39.8143	39.4848	45.8856	-13.9441	42.3282	-24.6729	123.396	30.7391	51.678	28.3382	12.2042	46.8734	43.0675	73.8161	52.2877	58.1144	49.3892	60.8671	43.8531	22.7051	26.3472	4.5608	39.8062
1008.94	59.947	54.4021	16.6988	57.5494	78.9755	98.5157	39.3766	47.0821	63.0233	27.5019	67.1027	52.5404	123.452	9.41874	47.1847	83.0123	64.429	35.1024	41.971	10.7377	12.0046	76.0683	90.807	29.0733	83.6319	35.9823	45.8913	54.6059	60.1037	-9.01278	52.3756	-26.4246	117.061	28.246	44.8106	12.2452	5.10167	55.6348	45.2196	68.8693	42.6619	44.7384	55.2366	61.1387	51.5824	12.6667	23.0058	5.3354	45.366
1010.33	46.2146	70.9474	10.0922	57.7325	68.3824	92.2407	42.7487	52.0675	73.9931	30.0178	73.3205	50.7411	120.081	30.091	33.9161	77.7296	67.6876	35.4717	43.2516	8.60472	13.8782	66.8765	94.4942	25.3754	79.1423	58.7688	51.0083	65.3271	41.1218	-7.0815	57.463	-15.4563	115.286	22.6329	58.3432	20.1521	-6.24082	34.3961	39.0517	59.1626	44.2361	29.7624	19.084	62.1303	49.3117	9.34824	20.2805	3.87	40.9258
1011.72	37.6822	83.7327	9.40564	61.5835	70.9892	90.3865	46.2728	35.8529	52.163	28.1338	76.0982	54.7378	116.87	33.5633	29.4675	69.8468	51.7942	37.841	40.3322	15.5997	22.1918	75.0728	101.381	26.9574	75.0032	49.1553	53.1652	73.6483	46.54	1.64977	60.3103	-6.40804	108.95	20.9397	48.8759	22.0591	-14.1434	45.1574	31.2837	50.2958	33.4103	23.5863	-5.46866	64.2418	23.8411	9.38983	21.8672	2.56456	41.2856
1013.1	38.7498	87.878	11.7591	61.9066	63.196	89.8831	48.1248	32.0383	73.9328	14.2497	81.4359	62.7665	109.979	29.8356	32.8309	56.7641	64.8808	39.6503	47.0128	22.7625	21.5454	69.913	96.2684	29.4993	73.5505	22.7417	55.7222	83.5694	49.1581	11.981	52.9175	-10.3198	105.415	23.5665	47.4085	42.3661	-14.686	35.5188	25.9158	47.309	12.5845	19.0103	3.17872	65.3134	3.9704	13.5114	24.1538	0.2591	58.8454
1014.49	18.2172	88.3432	11.5524	60.8017	71.4027	93.4321	49.6729	28.2236	72.9025	16.7659	83.2535	63.991	105.168	38.1077	34.6824	61.2812	47.4753	42.8196	41.4934	30.3734	35.4588	61.2252	67.5558	34.6012	74.9593	41.5283	57.639	75.0906	70.9761	13.1122	46.6447	-11.8316	103.08	33.7133	61.341	34.2728	-10.7487	36.6801	23.0278	39.2821	6.15842	20.8342	12.2259	68.4649	-6.30036	8.99316	26.9724	-1.6864	74.8049
1015.88	15.6846	77.6084	11.8258	61.2647	65.6094	98.823	51.4033	31.6089	90.6722	19.682	85.7911	55.1356	102.117	30.3798	30.7729	60.7984	28.8097	48.7088	32.574	37.9282	39.0123	64.1294	35.2432	36.0231	79.3465	27.9148	57.3959	50.6119	76.3941	12.0434	34.6118	-24.3835	102.824	37.86	71.2736	49.7796	-4.17137	35.8415	17.2598	47.2153	20.9324	28.258	5.6731	74.3365	-22.1711	26.0749	29.623	1.20808	72.3644
1017.26	21.5518	59.0335	23.6191	64.0517	67.416	100.898	50.7321	47.394	80.8418	14.1984	85.9286	46.532	100.586	27.4517	34.226	66.3155	7.62397	52.438	38.8545	43.5229	45.0856	74.5935	50.5308	34.8049	86.1282	15.9013	57.7127	59.3331	117.812	6.1745	32.6587	-30.4554	102.009	43.4467	57.606	49.2861	3.68584	43.8029	16.9318	47.3083	16.506	25.2817	18.3201	75.328	-31.642	25.4035	35.4375	5.70253	81.1237
1018.65	12.6193	47.5786	24.3724	63.5068	66.4227	103.588	50.6992	55.5793	107.812	29.1145	87.1861	59.0965	99.5355	12.5238	36.6711	64.2327	2.06242	53.6072	48.7351	38.3096	38.2791	68.9296	17.5758	31.9867	94.4866	-0.51222	56.9096	54.0543	114.03	4.50569	31.2657	-16.6073	106.233	45.2734	63.7386	46.3929	7.94302	53.7642	18.0438	51.8815	29.2799	32.7055	27.3673	76.9595	-19.9127	22.8252	36.1561	11.797	92.2833
1020.04	36.0865	43.6437	24.0057	63.0458	69.4292	105.294	48.8728	62.5644	108.781	35.2309	83.9636	42.1769	104.164	8.79574	29.2882	71.5498	17.4167	53.4164	38.4156	34.6643	31.4724	72.5897	31.0858	27.5684	99.9834	30.6743	56.2663	44.3756	113.848	-5.56323	34.7525	-4.43923	107.658	46.7	63.671	41.4994	8.60016	52.5256	17.6358	40.4946	20.4536	30.5292	6.01432	74.7511	-15.7836	5.60707	36.2026	18.0114	77.8425
1021.42	33.9537	42.3488	25.079	62.3888	65.6357	104.054	47.6543	59.1496	124.151	42.1472	82.901	42.3933	105.193	13.0676	26.6932	68.2669	24.203	45.2255	32.4961	28.947	38.1057	68.9418	57.7959	25.2301	104.838	21.8608	52.4231	44.6969	87.6655	-3.03214	36.9594	0.28879	111.243	40.7667	57.2035	48.6059	18.6973	52.887	15.5477	41.1476	34.4273	21.5529	-20.1387	68.5426	2.34556	2.5489	37.1171	23.0658	78.6018
1022.81	29.8209	42.8939	25.1923	61.0878	42.2423	96.6738	43.791	64.5347	115.52	39.8636	81.0384	47.9017	107.422	16.1396	36.4463	56.984	56.4412	38.9547	36.9766	19.5335	43.339	82.9339	51.7059	25.2117	112.087	19.0473	46.6598	53.0181	73.8833	-4.50105	41.8861	10.2968	113.787	39.9533	46.7359	41.3124	31.9943	48.4484	20.5797	47.9607	27.2009	32.1765	-17.0917	60.1741	23.2747	-5.54927	38.6196	23.4401	54.5611
1024.19	28.088	49.2789	19.5454	58.0228	32.4487	93.4686	40.9309	64.3197	118.89	38.7801	77.4158	60.9699	110.771	29.2113	37.3795	60.1009	71.7953	38.1237	28.0571	15.6641	36.5322	77.5219	49.616	29.4333	117.992	6.63384	48.4165	51.7395	50.501	-6.17006	41.4527	15.5047	114.732	40.1799	61.6683	42.8187	46.6513	56.0098	26.0116	42.7337	37.5743	40	-4.84482	55.0056	56.6038	-0.44731	35.7821	19.7344	44.5201
1025.58	46.755	49.7439	18.3786	56.0218	22.6551	87.5618	35.9428	78.5047	96.2592	31.2967	70.513	41.0262	111.48	31.483	49.9046	73.418	82.3615	36.5728	25.1375	19.6346	40.0854	68.8338	87.9261	28.2149	124.248	24.2204	46.5731	32.0608	28.3187	-11.0391	41.5793	10.1527	114.156	42.6464	59.6006	46.3251	64.1882	51.5712	32.3235	40.0267	36.7477	45.0236	-4.19798	53.1971	70.3328	2.25464	35.5765	15.7087	29.2791
1026.96	6.622	50.1288	18.6518	56.1208	7.66146	78.8305	34.633	82.2897	68.8287	30.2132	72.0103	52.0784	111.949	40.1547	54.1138	77.535	62.6876	33.5018	14.618	25.341	52.5986	71.9898	71.8362	24.8364	134.826	25.0069	48.8098	34.3821	18.9363	-5.50807	42.9858	9.36056	113.581	39.7529	62.333	31.4314	80.4451	49.5327	42.6354	37.8798	51.5211	48.4471	8.44884	54.2686	78.8619	26.3166	35.4269	12.843	7.6381
1028.35	19.2888	51.2338	17.6449	57.1998	6.6677	74.5201	31.256	86.0746	64.9981	41.13	75.1075	60.1065	116.738	46.8262	51.519	77.6519	68.9695	36.2709	23.2984	32.8954	47.1916	68.8457	79.3464	17.7779	143.651	21.3934	50.4064	42.3035	34.7539	-15.5772	44.7922	1.12836	107.885	41.3394	61.2652	37.3374	84.4619	34.2941	52.6273	54.7727	54.2235	53.0704	18.6955	61.1001	40.5908	39.0987	33.8213	10.9372	28.7261
1029.73	31.1559	57.6987	16.6381	58.3347	45.2741	72.2972	30.1286	83.4596	82.3675	51.6466	79.4846	60.5747	119.607	70.2979	43.3801	89.5689	59.6276	36.4798	25.1788	43.2498	31.7048	53.1017	96.0565	11.1993	150.024	38.18	53.6829	45.0248	67.3715	-13.4462	42.8386	1.05626	107.23	43.8058	75.9976	7.24374	79.9187	21.0555	57.0992	51.7857	68.0624	56.0939	43.3423	71.4515	28.3199	37.4807	33.5597	10.7914	36.1507
1031.12	25.4227	61.9236	20.5912	59.5537	55.8803	73.1443	30.43	80.4445	89.3369	49.7702	88.0218	67.5948	124.235	48.5694	52.8813	94.2858	54.8215	32.0488	20.4592	46.6041	37.4978	57.7696	79.1666	-1.85932	158.44	24.968	51.5994	20.9462	74.389	-7.51528	39.6849	-5.01594	107.534	43.8723	68.5298	12.3498	73.1354	24.617	60.371	55.2386	74.3015	68.7173	28.789	78.843	6.04884	45.2227	35.5101	16.8056	44.3754
1032.5	-0.71066	64.9484	19.7443	63.6006	79.2864	79.0262	33.5585	74.6292	115.506	34.1459	98.4789	82.6787	130.304	53.6407	44.2386	93.6026	58.8353	28.4977	4.33955	45.1424	39.3708	66.4694	86.2769	-8.83797	167.5	15.0105	57.2759	28.0677	89.4064	-1.58447	31.4911	-8.92828	108.879	46.4187	75.662	12.6557	64.6721	20.1784	61.9629	58.6915	72.5407	67.7405	32.6355	80.0745	-24.2223	47.925	35.0804	21.0198	55.0002
1033.88	9.55618	63.9732	26.7374	66.6956	105.093	86.5044	36.3526	76.4141	122.875	37.3216	101.896	81.1308	133.333	51.1122	41.8958	92.1196	53.2732	28.6266	19.0199	40.7127	43.2038	64.0813	98.987	-8.61668	172.821	10.653	53.5924	38.3891	90.4239	-6.45358	29.9372	-8.76048	114.383	50.085	77.3942	12.1618	55.3287	8.1399	59.3947	72.2245	92.3798	76.3638	50.8821	81.3859	-20.4933	48.227	37.4787	24.394	97.2249
1035.27	8.62282	65.558	32.7704	73.2345	142.899	93.2459	41.4267	80.9989	124.245	33.2973	105.473	85.8827	131.881	42.1836	43.081	99.0364	50.231	26.5955	15.1003	35.7789	32.7567	62.197	90.0972	-5.51542	176.741	6.29544	56.3888	35.5105	71.8412	5.47723	28.8633	-4.51282	126.607	53.0314	79.5264	12.0676	45.7453	21.7014	60.4265	78.4774	84.2189	54.987	65.9286	80.1374	-1.56446	44.2093	41.641	27.9681	94.2498
1036.65	3.28946	68.4228	30.1635	78.5694	139.905	104.531	46.1968	57.5836	115.614	25.273	110.01	97.6906	131.23	26.4549	54.0943	91.9532	61.5528	30.0844	20.5806	33.029	54.5096	56.0288	78.4075	1.2658	179.317	-9.66208	61.6653	38.6319	38.0586	5.00803	35.9493	5.73486	134.832	55.0177	69.6586	33.1735	44.1619	54.8628	66.0983	70.4502	66.4581	52.8102	41.7751	76.8888	0.16442	53.6315	40.9593	30.5022	117.275
1038.03	6.3561	70.4875	29.7965	87.9083	134.511	109.676	50.3892	36.5683	110.583	32.4487	111.427	95.1346	128.659	42.7262	60.8235	83.4701	68.3385	36.6932	26.061	35.8231	48.5425	53.6406	97.1177	14.287	181.076	2.7804	65.8216	40.5534	32.2759	8.33884	45.1952	12.3825	143.376	60.604	69.1907	24.2794	43.5383	61.6243	75.8501	75.8389	76.6973	42.6334	64.4216	72.9203	9.49328	54.4137	39.9416	28.8362	112.299
1039.41	20.2226	75.7522	27.9894	97.4433	122.317	106.716	52.6969	44.3529	92.7522	30.8244	111.004	87.7903	128.727	48.1973	60.7489	79.5868	66.0521	48.822	40.3412	38.1132	54.3353	51.0003	74.628	19.8681	174.952	22.4228	62.298	37.2749	23.2931	-0.33045	61.3211	26.9501	146.161	59.1502	61.7228	34.185	39.3948	49.5858	86.3219	77.5839	66.9366	40.4564	72.2679	73.2717	40.0221	66.4761	41.4998	27.5703	116.124
1040.8	24.889	85.4969	18.1824	109.19	102.123	104.739	52.2685	38.5375	80.5213	16.4002	109.46	99.5981	128.956	38.4684	58.9102	88.1036	82.6657	59.9908	41.2215	41.2992	55.368	49.62	79.3383	21.8492	167.658	31.6653	68.9343	38.3964	47.9103	14.4003	67.0469	34.5576	145.105	59.6165	59.4549	29.2907	42.0511	68.7473	95.0336	73.1689	52.3759	15.0794	61.7142	74.9831	40.1508	68.6984	38.578	25.6242	96.3494
1042.18	17.9555	84.6816	14.6153	119.565	77.5288	103.007	50.5936	40.7222	81.8904	35.5759	99.9172	94.0179	136.624	52.3396	52.2835	91.4203	93.4833	78.1196	51.7018	42.7492	63.1208	54.7917	95.2486	27.4302	160.716	38.9077	75.2506	39.1179	67.3275	11.531	71.7326	45.5252	139.169	60.8826	76.3869	41.9963	48.6275	73.1088	96.3854	59.7939	65.0152	33.3025	72.3605	75.4146	45.0796	67.5607	33.6683	25.0782	85.7743
1043.56	28.2217	76.6662	23.5282	137.836	91.7346	92.4332	48.706	73.7066	86.0594	38.3516	89.174	92.7215	145.653	63.8105	41.8768	98.537	66.5008	88.6483	46.782	40.8952	61.0734	67.2713	95.5589	28.1312	155.292	57.3502	77.7268	47.0394	101.545	11.6616	69.7782	53.3726	134.994	58.7888	84.1189	55.5017	52.6438	56.6703	91.5771	66.0189	84.8547	15.9253	75.8066	73.606	57.6083	56.8232	34.2744	24.7322	61.1994
1044.94	32.4882	70.4108	23.8011	154.259	99.5405	85.2981	47.1223	93.0912	87.0285	57.1274	76.2707	92.6852	158.681	61.2816	26.6822	116.654	52.1184	97.497	49.0623	37.3611	83.9462	71.939	109.069	25.9522	146.071	58.5926	81.2431	76.9609	130.562	20.3923	68.6238	50.9001	126.658	52.695	84.0509	57.4074	59.54	51.0319	77.6488	66.6439	82.694	33.3484	69.2529	79.3974	58.5371	61.2056	33.6486	25.0261	66.6244
1046.32	42.7544	60.4753	34.154	170.962	113.346	84.4258	47.393	100.476	89.5975	78.3031	72.0073	99.2009	167.47	89.1525	24.5915	111.77	53.8638	96.0257	52.3425	39.9309	94.7788	85.6786	121.38	31.9331	137.61	47.035	93.5593	70.4825	138.379	32.7229	67.3093	58.5076	122.402	53.4811	88.9829	60.1128	69.2362	44.1934	64.5205	80.4288	93.7334	39.9712	75.099	83.5088	37.0657	68.948	31.7628	26.16	69.6495
1047.7	46.2207	45.6599	39.0669	188.225	112.752	81.343	50.9773	103.46	100.966	103.479	74.3839	85.5565	175.218	104.623	36.6129	106.687	49.3092	96.2344	52.4228	38.6928	105.611	98.1582	100.89	36.6339	129.149	52.2774	100.115	51.604	122.996	21.8535	67.1948	56.755	116.627	54.9872	98.9149	104.018	71.9723	48.9549	54.7522	81.6138	71.5728	56.1941	64.5451	81.8602	57.1944	61.5705	32.5929	30.0939	75.8745
1049.08	60.4867	40.5244	41.0997	206.047	114.958	72.4887	56.0208	110.845	83.9353	89.4546	82.6805	90.8119	171.686	93.2942	42.8383	107.604	42.2345	91.243	49.9029	41.1505	114.764	103.582	64.8004	36.2947	118.119	54.3198	101.072	50.7257	110.813	24.784	69.5601	55.9623	112.611	53.2932	90.2468	97.5234	77.2684	45.3165	52.2639	86.7187	81.0123	64.0168	77.9911	81.6516	44.923	75.5531	35.355	29.9078	86.0998
1050.46	62.3528	41.4689	35.2924	216.226	113.163	75.0546	62.3714	98.6289	96.5042	109.83	89.777	85.4834	159.435	88.7649	60.6557	108.72	68.9277	86.4916	61.9831	44.8402	133.716	99.4292	75.1108	44.5955	105.628	68.3622	105.548	43.0473	73.0296	39.9146	75.8454	57.0896	108.515	53.9192	87.7786	97.8286	78.8844	82.478	52.1755	96.3036	62.0519	86.2395	81.437	82.403	53.4516	85.4557	35.0091	32.6016	107.125
1051.84	74.6189	39.6133	47.7252	227.777	137.369	75.7786	66.4724	93.2132	102.273	76.6061	99.7535	72.3428	143.103	89.0356	73.6851	103.837	72.941	82.6202	66.4632	47.9699	125.229	96.5367	45.4212	52.6563	93.1372	87.2046	108.744	30.9689	66.4465	39.0451	82.6106	57.7369	108.9	56.7052	92.5105	105.734	77.3004	92.0396	58.3272	118.769	51.8914	83.6622	82.083	77.4744	66.3802	88.3983	37.2951	34.9754	99.3502
1053.22	78.8849	40.3978	44.958	238.124	131.175	76.0114	68.415	84.1975	103.642	80.1819	100.61	74.5743	127.411	74.5064	77.3905	113.353	72.4183	83.3088	72.7434	46.1716	113.381	87.0923	44.9316	58.797	89.4065	95.247	104.74	53.2905	67.0634	34.7756	85.5358	49.9842	109.124	54.2912	97.8424	117.639	76.4364	108.001	60.1588	114.633	64.531	106.285	69.1289	74.5457	91.7088	78.3809	40.7852	39.6692	97.5754
1054.6	94.751	43.2622	52.7508	247.547	150.18	86.1909	67.8344	79.1819	97.4107	58.5576	98.4264	89.6577	115.8	61.5771	61.44	110.67	80.4635	82.9573	76.4236	49.4132	107.134	86.4677	43.6421	63.5777	91.107	82.4894	103.696	69.6121	59.2802	41.9061	94.6209	63.8315	115.748	49.5572	92.3742	113.944	74.9323	113.563	59.7505	142.418	77.5705	114.908	83.3748	76.3371	90.6374	94.2835	43.7152	41.2029	107.001
1055.98	93.4169	44.8466	58.7835	252.937	141.186	105.089	63.8186	66.1661	103.579	73.3334	106.243	85.841	113.868	79.4476	59.8534	106.986	78.6806	76.2858	79.5037	52.1508	107.046	80.0472	56.3525	72.5183	99.7571	93.3317	110.572	82.3338	68.697	46.0365	104.506	62.0787	121.412	49.7831	101.106	110.249	69.6681	105.124	54.3821	144.723	43.8101	125.53	81.6206	76.9285	107.566	75.1463	46.1412	47.2567	78.0259
1057.36	94.8827	45.1509	69.6162	259.112	124.991	109.866	58.8299	69.9503	84.9482	68.9092	113.259	80.0083	122.256	76.5182	52.7229	111.903	66.5657	73.2943	74.3838	56.0644	86.7986	88.7466	57.863	72.3389	108.349	74.9741	120.808	103.055	107.314	38.367	113.031	64.1659	126.117	52.329	110.838	120.954	70.9639	86.2859	50.3737	156.548	54.0498	123.353	85.4664	78.1598	92.8944	81.689	50.1632	50.6704	68.6513
1058.74	100.348	47.2952	71.3288	262.487	110.397	115.747	57.0332	89.7344	94.3168	114.485	121.555	97.3595	137.604	91.1885	43.8284	114.219	83.6826	70.9428	73.4638	58.6898	92.0308	88.1219	97.3736	76.5594	117.116	55.8164	130.484	105.777	116.73	30.0973	117.236	73.693	131.861	54.3149	117.169	123.259	73.6196	80.6475	46.7652	139.813	45.0896	128.375	81.312	83.0712	97.4228	73.8319	51.5252	58.084	82.8768
1060.12	97.0143	51.3595	71.2815	264.798	117.802	121.751	55.9053	100.319	108.486	110.061	132.172	88.5028	154.712	106.659	47.5339	105.336	86.6877	69.8712	64.5439	61.8193	107.343	108.413	118.484	82.6999	121.853	49.8588	141.28	109.699	122.947	39.0277	125.841	81.0601	138.645	57.6607	125.501	95.5639	72.9953	77.0091	45.8768	153.598	50.9292	109.798	112.358	85.7425	81.1513	70.0546	49.4151	62.9777	84.3021
1061.5	74.88	56.6238	67.2341	263.413	112.808	114.248	55.7501	101.703	112.254	128.037	143.588	96.2779	166.861	117.329	68.8794	109.652	84.1486	67.8396	64.424	64.7807	101.655	102.497	129.195	93.4803	120.75	47.5011	155.035	101.621	129.164	55.1581	128.685	65.8672	141.189	63.8065	137.633	85.8687	77.891	70.9707	48.0284	153.103	59.969	124.42	128.603	89.4539	73.6797	63.8774	45.7371	69.7513	72.9276
1062.87	93.5456	63.088	64.7868	263.791	143.813	101.586	60.8237	139.887	130.423	133.212	141.884	101.785	174.049	110	81.4049	122.169	81.3576	73.088	64.904	65.558	96.2475	108.172	151.505	100.421	113.982	48.3434	163.911	120.742	143.78	52.2884	124.33	63.3943	142.293	65.4723	143.365	95.3734	87.0265	85.3323	50.3399	170.807	90.6088	109.042	117.249	93.8852	68.6081	82.4203	40.071	71.8449	103.553
1064.25	107.811	66.5922	56.8993	264.282	160.018	101.082	64.651	164.471	136.991	139.588	143.62	98.472	174.117	116.67	88.3865	123.085	91.4183	79.5364	61.584	67.9033	111.84	114.099	155.816	112.241	108.383	72.3857	164.067	111.064	145.997	51.6186	120.615	58.0412	141.158	65.778	137.896	95.678	95.1221	87.6939	51.8514	161.632	77.6486	128.465	131.894	98.2365	83.5364	75.2833	33.9569	72.6985	99.3786
1065.63	124.077	69.2964	43.8918	261.665	155.023	105.121	66.9277	159.455	143.96	109.964	144.716	79.787	161.625	119.74	91.0841	130.001	89.8871	81.4247	66.464	73.4406	108.952	120.782	131.726	117.421	105.002	85.228	164.783	116.186	130.613	60.7489	119.219	57.4882	142.502	64.0837	139.428	98.7825	99.6175	106.456	51.1229	184.657	84.6885	115.487	170.54	98.8278	66.0647	72.7063	29.0187	71.472	120.804
1067.01	111.542	70.0005	54.5645	256.78	170.429	104.371	71.4845	160.839	144.528	108.34	144.932	93.8622	145.133	109.21	86.2216	158.718	85.332	79.633	66.7441	81.3858	102.144	112.598	122.037	118.122	101.096	105.67	167.419	100.508	143.23	57.0792	109.983	49.4952	144.566	63.4294	138.759	99.0873	107.713	110.417	53.6744	188.082	90.9283	117.709	154.385	102.779	77.3931	77.0891	30.7166	68.9255	130.63
1068.38	143.008	68.0646	70.3569	251.838	187.034	113.323	74.3692	163.822	178.297	106.316	141.708	76.941	127.761	125.08	84.6353	163.234	89.3446	74.8013	71.624	87.315	110.736	116.257	112.348	115.142	98.5918	139.713	161.814	127.629	152.646	51.6093	102.428	45.102	148.07	59.0151	136.291	94.5916	114.448	114.779	53.1059	176.946	108.768	118.731	136.231	106.57	89.5213	69.2322	34.7384	66.059	154.455
1069.76	144.073	64.2087	75.4295	244.489	178.039	125.712	74.3964	136.406	183.665	77.4914	143.524	65.816	109.109	129.35	88.8448	160.55	105.705	73.7296	74.304	94.1402	113.168	125.46	93.4583	110.562	96.2042	145.755	155.73	107.551	158.862	52.9396	102.632	53.429	152.454	55.4807	129.823	92.4961	115.424	121.54	56.9374	164.131	107.408	130.553	152.876	106.522	104.85	62.0952	40.0202	65.6725	149.481
1071.13	122.338	58.9928	76.8219	234.928	162.644	131.839	76.3387	100.19	185.834	79.8672	142.06	76.8668	98.4566	147.22	88.5185	160.467	98.8819	70.4178	76.1839	95.4773	100.48	109.211	83.3689	101.342	95.8605	131.797	153.726	93.873	153.078	50.8697	102.036	67.9958	160.118	48.9063	133.754	92.0004	109.279	130.302	59.1688	171.196	121.648	120.776	138.721	106.153	102.578	68.6384	44.462	68.4059	164.107
1072.51	101.404	55.6968	82.0544	228.223	160.049	131.458	77.2777	114.774	172.802	98.6431	135.476	84.6416	95.0845	139.09	93.2321	154.583	102.138	70.866	79.2638	91.4943	98.4317	117.91	57.2796	94.6823	95.7504	133.439	152.921	95.3949	162.095	55.1999	101.761	66.7226	161.862	48.0119	133.886	89.1048	104.574	105.464	60.2803	159.501	117.088	130.198	120.566	102.024	127.106	74.2215	48.7918	69.8993	148.732
1073.89	135.669	54.0008	75.4468	221.601	150.654	136.971	74.9336	106.958	168.57	94.6189	130.012	85.1085	98.5123	163.36	107.018	146.499	100.103	78.7542	94.1438	84.8233	100.584	120.057	67.1903	86.5023	95.5819	132.682	148.597	133.317	159.511	51.53	109.885	78.8894	162.726	50.3974	119.817	98.2091	95.7095	121.425	58.1917	146.125	139.328	108.02	129.212	96.4556	128.034	66.8446	47.1855	73.0727	146.158
1075.26	123.534	59.1848	68.5192	215.624	147.659	135.361	75.3558	128.342	157.539	108.195	131.667	98.4271	109.54	178.43	104.423	145.415	92.0195	91.3624	98.6236	77.0323	93.7754	120.944	85.1011	79.2823	95.8222	115.524	147.632	129.239	152.527	46.4601	114.009	83.6161	156.47	54.943	119.748	110.513	80.0446	105.387	60.5031	147.31	109.168	102.242	132.257	90.4069	122.962	62.3478	45.7752	74.8861	136.784
1076.64	103.399	61.4088	69.2716	210.683	160.264	131.418	75.8084	165.325	136.907	143.371	127.483	96.8778	124.968	177.9	103.593	144.731	92.2519	94.9305	89.7035	69.4093	94.8072	127.375	81.0118	74.4623	98.8657	103.566	144.108	119.96	149.543	58.9901	113.253	90.5028	150.134	65.0884	113.48	120.417	65.3397	119.749	59.0545	160.815	99.4084	99.2635	128.102	92.5182	112.691	54.7311	44.4769	76.0194	135.81
1078.01	117.264	68.5927	72.904	206.105	180.469	130.423	74.1026	193.909	130.675	136.146	126.899	106.668	135.036	185.769	84.8708	137.248	105.588	98.6586	94.1834	62.3461	80.159	137.082	92.1225	70.5222	96.4779	112.008	137.543	123.882	144.559	65.9201	110.816	72.6695	144.679	80.6739	115.611	116.721	55.1147	114.111	58.4859	146.879	115.649	99.8854	146.747	95.6694	107.619	40.8743	44.4386	75.7527	149.636
1079.39	133.129	74.7366	69.0163	201.192	190.274	129.427	75.2239	170.493	115.643	129.722	132.555	113.183	144.623	167.639	88.3245	137.364	110.609	100.547	88.8633	60.043	91.5508	132.93	116.833	69.5421	93.2725	108.451	132.499	107.404	136.775	63.4502	108.06	76.4362	140.983	90.6593	114.543	123.425	47.9297	111.272	62.9572	151.144	114.689	84.1073	142.592	105.541	83.7467	35.8976	43.0283	74.726	143.462
1080.76	114.594	78.0804	66.2486	196.531	179.278	124.747	78.1997	174.676	114.611	128.498	139.49	98.7817	152.051	141.109	79.6822	129.08	116.889	96.2747	69.9431	60.4838	80.5424	122.98	89.5441	71.762	89.6	99.6928	131.454	98.1262	139.391	72.7802	98.904	63.8828	133.447	94.6448	124.874	136.529	48.9846	91.234	63.5886	147.849	85.3289	102.329	144.037	111.412	91.0748	33.5609	43.2139	70.6593	143.287
1082.13	102.459	73.6643	66.0409	191.897	164.683	128.786	79.7162	184.06	91.1796	122.074	139.466	88.4122	153.479	120.978	81.624	118.396	114.097	89.7628	62.6229	64.4526	81.2941	119.331	65.8549	72.3818	86.8618	119.735	128.17	87.6482	159.207	69.9101	90.7877	68.3694	135.911	101.99	114.405	134.033	58.5996	109.596	62.2199	145.673	76.7691	104.551	150.682	114.163	77.6028	48.0243	41.8596	67.0325	130.713
1083.51	108.724	74.2881	67.2732	186.788	152.088	135.159	79.7127	160.643	98.1477	104.45	150.321	100.219	158.987	126.048	78.5257	117.512	107.525	85.6508	74.1027	67.4133	77.5657	103.838	80.1657	75.3215	82.7804	117.777	128.165	104.77	143.823	60.44	86.2713	58.216	142.375	103.255	119.136	96.7371	70.0544	101.557	63.0113	132.298	81.0094	112.772	146.526	110.194	77.7308	60.5677	38.7972	63.8857	138.539
1084.88	98.589	71.0719	72.5055	183.695	134.693	137.601	81.1988	158.427	102.316	99.6258	160.057	86.0692	166.254	103.517	89.5394	118.628	97.1737	77.1388	60.5825	76.086	81.6774	97.9212	58.8765	77.9412	84.247	125.419	130.32	125.092	127.639	64.37	85.3548	62.4626	147.799	102.441	112.468	100.641	83.2692	99.1192	64.7626	136.283	64.8496	109.394	126.371	105.426	61.4589	66.3911	34.1388	57.2989	136.365
1086.26	93.2537	69.1357	78.8577	177.801	134.497	142.746	77.7296	153.81	111.684	92.0016	167.872	97.1196	174.402	116.187	83.6692	109.544	87.5778	71.2668	69.8623	84.1986	69.5489	92.0041	49.1874	75.8409	83.436	126.262	127.836	131.814	127.455	56.8999	88.6783	60.229	154.583	107.386	115.199	99.3446	96.484	118.281	61.6339	129.347	83.89	129.616	130.216	99.2969	59.5868	75.8146	32.6444	52.1521	143.792
1087.63	103.518	70.7994	82.8099	172.02	134.302	148.135	71.646	158.393	96.2518	98.3775	173.048	117.242	182.069	113.656	91.407	103.66	89.8259	62.8347	85.142	88.6713	78.7004	96.4189	62.2983	69.1806	81.8658	124.304	124.311	128.136	115.271	58.0297	94.8817	56.0755	166.726	119.371	101.93	103.648	107.459	133.843	65.7052	135.852	83.3303	140.637	112.061	94.6081	57.3147	84.2781	31.3179	51.3252	144.018
1089	117.383	79.5031	80.3621	166.042	146.507	144.192	66.6568	140.977	108.82	80.3534	179.903	122.244	196.537	114.326	94.8608	115.176	94.846	54.3227	93.8218	92.5278	56.7719	103.606	66.6092	63.5602	82.1643	99.9459	126.146	118.058	105.486	58.9596	108.365	52.8819	177.67	130.717	109.861	95.9519	114.193	124.604	68.2565	137.596	102.371	164.459	104.305	89.8393	56.2427	87.2216	29.1795	50.2583	153.844
1090.38	131.248	83.4868	75.0344	159.169	130.711	138.653	63.5828	141.96	121.788	97.9293	177.638	112.883	197.244	105.795	88.7386	118.292	99.362	46.9305	86.9016	99.5764	52.4834	107.769	59.3201	59.2197	81.9373	101.188	127.582	104.38	104.102	56.8894	122.648	57.8484	181.494	144.702	109.393	123.056	123.168	106.566	71.3677	137.101	91.011	162.28	104.95	87.3106	55.9706	101.925	30.709	48.9914	139.27
1091.75	161.912	90.4305	68.4265	147.62	147.316	134.219	62.5152	125.744	122.356	85.9052	173.214	111.081	196.032	103.264	90.6805	127.208	106.398	46.2584	100.181	100.689	56.0348	118.231	71.231	57.4393	76.7462	87.6302	132.457	95.5022	112.318	55.4192	136.132	55.3747	184.278	158.287	110.124	132.559	134.543	94.928	72.399	138.565	94.8515	170.102	113.995	81.7418	84.0984	104.389	33.4985	53.9245	107.896
1093.12	160.177	97.5341	75.8986	136.602	166.32	129.662	65.3387	145.527	127.724	92.6811	167.109	109.279	192.499	111.133	85.0623	136.724	108.394	44.3863	92.661	101.241	53.1462	120.63	74.7419	59.6587	78.8551	106.872	136.932	75.4243	114.533	59.349	141.215	45.4611	182.822	164.992	97.6548	116.062	148.317	86.4898	75.3502	141.71	85.0919	163.123	102.639	73.693	107.426	118.852	34.552	57.6575	116.922
1094.49	163.241	103.198	72.0108	126.369	193.324	125.842	70.7766	138.51	137.491	102.657	161.964	93.3653	184.567	116.602	83.9802	139.04	111.65	48.4341	92.1407	106.218	59.2175	108.665	56.2529	72.5982	82.9496	126.514	139.247	67.7463	112.749	44.6787	145.018	52.8274	179.126	165.617	105.386	105.166	159.451	93.6515	78.2214	144.015	93.7324	148.945	103.284	70.6842	109.554	130.436	36.1374	59.8705	120.349
1095.86	168.306	100.941	66.0428	115.099	212.729	125.582	73.9345	126.693	134.459	110.633	157.859	92.5714	165.674	109.671	69.0381	126.556	112.385	53.8419	84.6203	110.074	77.3287	96.4475	74.1639	86.9775	83.8905	136.157	138.602	82.8685	106.565	52.2084	149.781	66.6736	171.27	165.282	107.917	101.869	176.186	100.813	80.5327	153.879	85.573	140.766	113.128	70.4753	121.282	135.06	38.5908	62.2835	100.575
1097.23	192.97	105.565	68.7149	103.046	241.333	124.832	76.3628	141.276	119.427	98.2088	160.634	105.889	157.262	123.94	78.54	120.071	98.2532	62.1296	93.6999	108.554	78.64	107.162	77.2749	94.9569	88.2186	146.199	142.277	105.191	92.78	58.3381	149.264	66.5998	171.574	162.628	119.848	88.5723	188.52	114.375	80.3638	148.904	88.6136	125.387	129.772	72.1065	135.01	122.643	40.6243	65.6564	116.801
1098.6	172.034	108.268	68.8269	96.4244	239.937	124.573	76.4502	147.06	122.395	97.3847	158.209	112.907	155.809	156.609	87.5379	109.187	98.989	68.6574	88.3796	110.171	106.551	102.001	89.1859	106.056	96.1091	144.641	142.192	109.913	112.595	50.8677	146.506	66.286	172.998	155.893	134.379	84.8755	191.335	111.137	83.635	156.248	90.4542	122.409	145.217	75.5777	115.537	143.827	40.9216	67.5493	139.828
1099.97	175.499	106.412	67.659	92.5189	218.542	127.261	76.9936	147.643	124.562	110.161	156.424	117.909	158.196	147.678	91.9998	104.703	99.2207	72.7851	107.459	110.443	127.742	104.903	87.4969	111.795	97.4003	134.283	151.787	150.635	113.211	53.5974	148.789	78.9322	176.502	152.838	155.71	112.779	181.989	113.099	87.1462	152.113	92.6948	127.83	158.661	83.8489	99.6651	130.931	40.799	71.0422	129.654
1101.35	179.363	103.035	79.9309	86.4575	190.746	137.563	77.7194	145.826	133.53	118.137	161.199	141.811	170.184	149.947	89.1537	117.419	111.044	77.9528	111.739	112.731	132.134	117.13	97.808	111.055	99.042	115.525	165.862	150.557	129.026	69.127	154.832	83.6583	175.285	150.503	160.041	116.682	166.323	105.861	84.4973	133.137	92.1355	135.651	164.105	85.96	103.793	141.795	41.5724	73.9351	124.68
1102.71	159.227	107.099	85.6429	82.384	164.15	150.566	80.1172	158.409	151.298	128.513	169.494	156.137	188.331	165.416	99.6637	137.334	114.552	83.7604	116.818	113.899	121.405	127.341	112.519	107.514	101.676	105.967	179.537	155.279	116.842	71.8565	150.154	72.3044	172.069	140.728	157.972	130.985	138.417	122.222	84.4085	121.161	115.176	126.272	163.949	88.3112	107.92	149.299	43.4937	77.5479	136.907
1104.09	129.491	103.802	84.6349	82.1465	152.354	159.762	81.9981	138.192	149.065	114.888	172.029	165.675	201.038	152.484	93.7937	131.45	130.155	85.0081	121.098	120.667	136.156	104.539	113.23	105.413	101.216	86.8092	185.212	137.201	156.257	70.7861	153.237	72.9505	163.253	130.952	154.103	153.688	112.671	124.584	84.2396	119.56	116.617	127.693	155.394	85.7823	105.648	152.483	42.755	81.1208	126.733
1105.45	159.355	102.745	86.3468	80.621	156.558	169.818	82.1766	135.975	153.633	99.2644	187.444	169.417	201.345	129.953	88.4276	133.366	132.655	84.2557	125.578	131.411	125.147	114.246	103.541	98.992	101.981	90.0513	191.527	135.524	147.272	81.7157	155.519	72.3966	149.797	121.337	144.234	175.991	90.0453	147.346	81.5107	100.6	138.058	113.114	156.038	83.9735	136.576	141.507	45.9363	80.9736	136.16
1106.82	152.819	102.729	83.7387	77.4435	149.962	166.857	81.8688	143.758	137.8	94.8403	201.979	161.567	197.732	144.622	96.4176	136.682	140.95	86.6233	115.057	143.611	123.938	115.636	116.652	98.331	103.856	77.2933	185.922	127.446	154.687	79.4452	154.282	87.2026	140.021	108.922	147.764	173.893	76.0593	154.108	78.2218	96.2	121.898	114.935	159.482	78.0846	138.703	142.531	51.0496	78.3463	126.786
1108.19	136.683	102.312	83.5306	79.642	144.566	153.458	78.6424	159.94	160.368	90.0163	206.194	143.637	187.96	143.29	104.912	133.997	124.298	86.0309	118.737	145.003	110.969	110.475	114.163	99.27	104.447	81.3354	170.637	136.568	163.702	81.1747	148.884	86.1686	139.444	99.9471	151.495	188.196	68.9533	172.87	80.6929	108.32	122.139	127.156	158.926	76.9158	143.631	135.155	54.7069	76.2791	137.813
1109.56	144.547	95.6553	82.5225	84.2205	152.37	135.393	73.9873	151.723	154.536	95.9923	201.768	131.502	178.907	133.159	107.358	124.313	125.537	81.8384	105.816	149.027	119.28	102.541	93.6746	105.729	104.57	74.9774	156.632	135.29	178.318	75.7041	152.206	91.8545	145.908	97.6119	163.626	171.299	72.0872	162.032	80.5239	105.88	88.38	110.977	137.97	77.9869	158.558	122.979	57.1321	73.2518	134.44
1110.93	152.011	93.0786	85.9944	89.639	150.974	121.257	70.8217	148.306	178.703	83.9682	196.303	130.204	177.214	121.028	105.268	133.229	123.249	79.646	94.2957	152.323	112.751	119.303	73.1857	113.308	105.452	82.6195	146.387	134.012	163.333	77.8336	139.929	90.3405	151.972	94.7967	163.957	172.802	73.3811	139.194	78.275	105.68	78.2208	128.798	124.214	82.578	135.486	130.243	60.7614	68.2645	145.466
1112.3	124.275	85.6218	85.4662	96.0095	161.178	114.121	68.5986	153.689	172.87	115.144	182.438	135.71	184.481	120.096	106.202	134.144	106.596	75.4535	92.7751	148.675	107.341	112.378	52.6969	119.367	100.144	61.0615	137.021	135.535	167.548	72.763	131.571	107.786	161.316	99.7415	169.088	147.104	80.7549	108.755	74.3461	109.959	52.8618	130.219	103.657	86.6891	128.413	126.227	61.5066	62.9972	136.893
1113.67	120.939	81.605	83.978	107.896	159.782	120.37	64.4601	140.272	174.638	111.92	169.932	141.215	195.268	109.164	105.876	137.66	106.827	73.0209	94.2546	144.299	104.172	101.924	36.2081	122.306	97.1722	63.1035	132.616	118.657	163.763	78.2924	131.453	89.4722	165.619	106.286	155.218	146.607	88.6087	101.517	69.6171	112.559	71.5027	129.639	92.3012	90.7202	122.141	134.451	57.6317	56.8898	135.12
1115.04	136.002	77.9882	77.5298	119.306	182.386	128.584	64.4257	120.854	142.805	95.8961	158.387	155.793	204.135	114.633	97.7378	137.975	108.318	68.4284	83.9341	148.099	108.563	113.395	45.7193	120.604	93.4994	65.1455	139.251	98.9794	159.178	72.8218	131.575	80.2781	161.843	106.191	155.749	147.309	94.7024	98.6793	59.5281	110.959	84.1436	100.26	85.345	91.9513	113.068	119.155	55.7729	50.6224	109.346
1116.4	145.866	77.7313	83.4015	129.737	186.59	142.569	67.6136	125.037	145.372	78.2721	151.721	158.022	212.122	119.701	99.176	132.091	110.565	65.9158	97.0135	149.266	117.154	118.817	42.0306	110.343	88.6585	74.3875	139.085	92.9017	177.793	64.3511	122.497	70.3638	151.427	103.936	149.28	170.812	97.5161	71.0412	53.6791	116.079	108.785	114.881	109.589	89.5024	78.3958	115.139	55.174	43.875	120.373
1117.77	159.729	78.3545	79.0332	140.111	193.993	156.186	71.7744	127.62	147.54	99.8481	150.576	148.408	212.589	145.569	98.5981	123.806	96.4324	62.5232	113.893	143.938	113.424	114.915	57.1419	98.5618	80.8392	68.0295	136.76	110.824	190.407	74.8804	129.019	75.8095	143.81	106.64	141.61	170.314	101.13	79.8031	53.4301	117.559	123.826	105.901	115.032	90.0135	107.323	117.844	56.6752	35.9276	115
1119.14	169.593	82.1776	88.9049	152.026	171.797	157.155	77.4551	141.002	144.107	74.2241	154.47	145.849	211.376	151.837	96.0042	124.722	115.563	66.6505	111.172	136.93	113.895	99.9253	53.4531	88.3004	77.0494	95.2715	129.955	108.346	173.822	82.8097	134.34	70.9352	137.874	102.465	125.741	172.216	104.583	105.765	56.061	128.278	120.867	110.922	124.476	91.4046	111.851	121.988	59.9963	34.4201	116.427
1120.5	177.457	83.5206	82.7767	162.372	178.001	151.492	86.0845	153.185	167.874	80.6001	163.245	139.51	208.083	179.705	89.6303	112.037	101.179	65.1779	117.252	130.649	110.166	111.144	68.1644	80.5991	71.7413	92.5135	122.669	114.669	170.437	81.9389	134.622	72.781	130.818	101.329	132.672	162.519	107.077	104.127	60.212	137.878	120.308	98.3426	121.12	94.9557	121.978	117.492	68.1613	38.9526	132.654
1121.87	167.32	87.9837	83.5284	174.679	173.804	144.356	93.6196	150.167	168.442	95.3761	178.979	127.124	207.19	160.774	88.8004	109.753	111.994	65.8653	125.731	124.313	114.276	102.202	62.8757	79.9377	69.5868	84.1554	108.744	104.991	173.852	93.0682	141.704	70.0667	131.201	104.674	120.002	176.421	117.01	66.0889	66.523	141.878	95.3489	129.363	148.163	104.907	111.305	120.196	74.1704	44.7651	142.881
1123.24	167.183	93.0867	84.76	190.485	171.608	132.553	99.817	143.95	169.409	93.3521	197.354	137.669	209.416	159.042	80.6626	121.668	109.2	65.4326	129.41	117.192	97.9469	97.796	79.987	89.4362	71.345	91.7974	102.498	115.714	159.667	115.397	160.465	86.5523	132.625	113.779	112.333	163.923	128.944	82.8508	69.6339	141.958	89.59	145.584	152.007	110.298	112.633	124.101	80.9635	53.6176	146.308
1124.6	154.647	96.1097	102.152	208.083	173.012	119.031	104.829	149.332	172.776	95.7281	211.728	147.206	215.403	149.709	83.8648	135.984	136.647	65.4798	125.29	115.672	96.4575	97.6742	89.4983	104.855	76.6073	107.839	106.253	90.036	155.081	103.927	176.667	90.3179	134.769	114.883	117.463	180.625	142.397	99.6127	71.2248	149.317	76.6312	154.604	136.65	111.849	93.9599	119.125	85.0125	70.1501	137.735
1125.97	148.51	102.733	95.3832	228.146	184.015	114.351	111.513	132.315	184.943	126.104	223.862	150.696	219.23	131.977	87.067	150.499	124.026	61.0471	139.369	120.815	107.288	114.688	126.21	120.913	84.6727	93.0813	114.727	89.1584	170.496	107.256	195.908	86.6434	139.392	115.908	122.194	190.927	149.77	93.5747	73.9357	144.917	93.6725	164.824	144.493	117.8	96.8871	113.43	86.1215	81.9225	156.362
1127.33	147.973	113.196	113.255	250.056	207.019	111.021	118.5	123.697	179.91	124.48	230.236	166.785	223.137	128.645	89.0092	177.414	165.081	66.2943	133.848	127.471	123.158	106.25	120.921	137.532	94.2565	119.123	129.282	119.881	181.511	114.185	210.51	98.809	150.576	109.332	121.324	208.429	156.024	106.737	76.7266	137.157	100.714	176.645	181.137	123.831	85.4143	119.494	85.6625	92.0549	170.589
1128.7	168.237	121.498	122.486	271.238	216.822	107.446	127.16	151.079	203.677	135.256	234.61	180.354	227.923	163.713	79.6114	189.13	164.304	71.9415	143.928	131.046	132.589	114.193	142.432	150.23	104.833	140.365	151.756	153.803	189.325	119.114	220.231	125.855	155.519	100.036	136.255	207.931	155.237	161.499	80.3175	130.796	125.755	194.865	186.58	116.342	128.742	134.199	84.2234	100.707	197.616
1130.06	156.5	129.801	138.918	288.837	225.025	106.941	134.026	169.662	233.044	153.232	239.785	181.323	224.47	176.381	84.3256	207.045	187.214	85.2687	143.007	136.581	162.739	128.183	151.144	156.288	115.351	163.607	175.19	160.926	212.74	111.043	221.712	126.26	165.823	83.3009	154.585	224.233	155.65	180.261	79.1084	133.116	161.596	185.485	202.423	118.453	152.469	143.383	79.8444	108.56	209.043
1131.43	167.963	139.464	145.909	304.503	221.229	109.874	140.923	198.244	245.611	190.408	249.279	197.664	220.057	199.848	100.38	217.76	190.721	100.836	145.286	141.893	177.769	151.245	167.455	158.027	126.745	194.449	189.025	187.648	227.754	123.372	226.393	129.785	175.327	73.1253	162.516	239.335	155.183	192.623	78.7792	124.516	201.838	201.305	235.866	126.564	164.996	151.368	74.9893	109.852	231.67
1132.79	185.826	144.007	158.981	314.514	250.232	108.509	146.451	236.826	253.778	185.984	256.373	223.077	216.523	253.716	96.0222	217.675	216.656	116.643	153.566	146.028	190	145.579	184.167	160.245	133.876	204.491	206.699	204.371	226.768	136.901	222.434	147.231	181.71	69.3496	177.646	244.837	156.236	216.185	77.89	123.755	208.479	219.526	252.91	128.995	183.523	160.072	72.3182	112.304	255.897
1134.16	212.089	145.91	160.532	319.932	260.435	108.495	149.335	251.009	249.145	196.36	265.387	230.346	209.87	270.384	104.516	219.991	208.066	120.13	165.845	145.627	173.39	156.797	219.678	157.583	138.146	205.333	216.453	186.693	238.583	146.83	224.875	156.756	187.934	70.6939	171.976	256.738	158.329	223.347	78.7608	116.555	207.92	214.546	263.553	134.466	204.45	163.737	69.2271	111.636	246.925
1135.52	234.752	149.493	160.324	321.598	281.038	117.568	146.564	241.991	268.512	203.536	273.601	240.387	202.097	273.851	123.091	222.906	221.653	123.057	160.524	144.666	182.26	158.691	231.19	150.921	135.816	199.375	215.088	203.816	269.197	152.359	219.956	150.921	197.837	74.5182	180.907	248.24	154.262	218.509	80.7517	119.994	220.162	197.966	266.996	150.257	199.377	161.642	67.676	111.889	228.752
1136.88	266.615	147.955	161.875	323.824	292.842	119.642	146.408	251.373	255.479	195.112	273.815	239.088	204.643	297.719	132.341	219.621	224.403	117.744	170.003	142.753	189.45	173.689	223.501	149.299	129.748	206.617	213.242	213.738	232.211	162.088	218.717	161.407	206.621	75.2224	177.237	275.341	144.435	211.271	92.8224	107.194	200.003	220.186	261.239	161.008	194.704	161.467	68.4768	108.381	230.979
1138.25	276.877	148.818	154.947	323.391	283.045	121.347	146.16	234.755	246.045	155.088	265.708	218.385	206.55	289.986	116.895	211.336	220.098	108.591	172.282	140.504	198.321	164.746	206.613	145.437	122.863	193.058	208.676	197.661	225.626	161.617	204.518	165.412	215.244	75.2867	181.567	254.843	133.968	196.033	101.373	105.313	177.845	203.206	249.882	162.479	224.031	150.491	70.7896	106.593	243.607
1139.61	259.94	155.121	152.658	323.069	266.048	123.666	142.447	209.737	254.212	175.464	256.882	205.745	206.136	259.854	129.422	214.251	209.24	99.8382	157.762	135.623	179.471	168.908	195.724	136.215	117.263	188.3	192.67	192.784	225.04	140.346	197.279	162.697	221.788	69.9109	173.097	256.344	122.381	181.195	110.644	101.753	184.086	169.426	252.125	165.71	199.758	160.396	72.0665	101.925	206.234
1140.97	228.603	154.943	153.73	320.339	248.651	130.16	137.882	203.919	277.979	164.241	241.496	198.146	211.483	264.121	136.152	203.166	202.666	93.0052	149.041	134.942	192.261	164.502	165.636	128.353	112.889	175.142	175.864	196.306	188.454	130.275	181.319	154.943	224.891	67.2551	191.228	245.046	109.754	169.557	112.635	104.072	194.328	168.846	215.968	159.581	195.885	146.541	72.7273	96.7373	215.261
1142.34	202.866	151.966	155.761	315.174	206.454	130.391	136.145	190.501	273.746	145.417	221.15	174.671	214.269	257.188	141.118	200.882	197.353	87.4522	142.52	136.165	174.251	182.272	139.947	120.571	113.246	160.384	160.018	164.229	146.268	109.804	174.96	155.828	226.635	66.4392	185.158	234.147	106.007	150.719	112.066	108.072	159.769	149.066	194.21	152.412	188.012	140.366	73.752	91.3894	222.689
1143.7	179.128	154.669	144.352	305.22	187.457	138.359	132.645	177.083	259.912	156.593	207.044	171.86	210.816	189.456	154.149	193.797	184.479	81.4991	121.399	137.5	164.641	150.902	134.259	99.0292	114.595	118.826	136.972	124.151	162.482	102.733	166.361	136.793	220.938	79.9434	174.888	203.648	104.179	150.281	108.456	103.671	166.811	103.286	187.253	146.683	195.339	140.431	73.5448	89.1615	220.916
1145.06	151.791	150.971	140.304	291.57	191.26	146.695	126.378	155.665	266.879	142.569	197.897	176.86	207.842	165.723	161.887	202.112	186.977	78.666	113.078	135.867	138.511	138.684	121.37	77.1671	111.681	98.0677	114.966	100.474	134.696	84.8615	164.721	123.758	213.482	92.8875	171.218	218.749	104.592	145.843	104.447	100.671	166.252	88.3054	185.896	144.554	151.466	124.896	73.3936	83.9736	187.144
1146.42	156.853	139.834	137.855	274.365	183.063	155.031	122.604	156.247	280.246	123.345	191.951	164.977	212.628	154.39	159.798	192.227	185.695	74.7929	120.757	136.586	134.781	134.277	104.882	65.2249	105.146	81.3095	98.5604	89.1966	142.51	81.7903	157.401	122.723	207.385	109.272	173.748	217.851	107.165	134.205	96.9176	111.95	146.494	66.9252	162.139	140.825	130.393	106	74.7543	82.9456	186.571
1147.78	179.516	138.056	134.606	255.451	177.266	156.245	120.745	128.829	264.412	99.7209	193.044	153.345	214.455	142.257	148.384	199.742	170.553	79.5598	115.036	137.584	132.171	149.527	117.194	52.4026	99.3705	60.5513	86.0744	59.9193	161.924	87.119	155.202	138.488	198.648	123.496	158.478	213.752	108.937	121.367	98.9083	101.67	113.536	53.1448	174.381	145.656	124.52	86.8655	77.2909	82.9976	157.599
1149.14	171.378	136.839	140.957	234.157	171.469	153.038	120.162	123.811	248.579	78.497	195.098	141.21	220.921	137.724	148.31	211.857	167.76	84.5666	109.915	140.263	124.52	122.441	99.1053	47.1804	92.7773	69.7931	80.0684	78.242	132.938	90.8477	151.402	136.973	188.632	140.04	142.008	224.053	107.75	110.929	104.819	94.4692	90.5776	36.1645	165.424	150.567	107.447	81.6505	79.6596	80.6896	159.826
1150.5	167.641	133.461	134.349	211.239	170.072	149.094	118.79	111.992	260.345	67.6731	188.591	138.146	226.347	147.191	114.973	209.772	161.69	93.0134	111.394	143.39	103.71	119.295	108.617	55.318	83.4977	81.0349	78.7023	78.5646	93.552	88.3764	144.562	128.498	183.015	145.544	145.339	231.154	104.562	92.0912	101.77	92.5886	74.8194	33.5841	162.466	157.318	121.573	70.1956	83.3443	74.7415	167.654
1151.87	172.703	129.764	120.06	191.569	161.874	142.694	120.548	106.974	284.912	69.2492	179.365	131.303	232.493	167.458	99.0233	197.687	159.148	100.42	117.274	149.597	101.1	120.936	103.329	68.0957	75.9701	94.2767	83.5761	79.6873	106.566	99.3052	134.842	137.303	177.399	150.488	129.669	204.255	93.6144	82.8533	102.32	106.668	59.8611	42.6038	159.509	163.429	157.7	70.9806	87.3929	72.1135	208.682
1153.22	167.365	131.746	111.051	174.756	146.477	140.469	122.55	82.7558	291.478	64.8253	166.458	115.891	231.52	148.925	79.2938	205.402	154.337	108.387	109.953	149.643	99.3299	122.074	114.44	71.3533	78.2537	104.319	92.77	78.0101	87.5797	101.034	128.962	138.188	171.302	149.991	120.199	194.155	80.8267	82.0154	102.231	94.1474	73.703	59.6232	160.951	169.14	183.027	66.4858	89.4255	64.2054	205.709
1154.59	159.628	132.128	106.682	161.442	137.48	143.279	123.488	96.9375	336.845	84.8014	152.432	123.664	226.946	103.592	77.4563	202.516	140.959	109.554	106.632	145.938	74.8795	106.075	100.752	75.6509	78.9604	85.5603	99.7238	91.9328	86.1934	83.3624	126.762	120.353	170.085	150.775	117.329	198.456	69.319	83.5775	93.2616	109.347	71.1448	64.2427	160.394	171.731	173.154	75.671	90.9261	57.7373	197.537
1155.94	161.09	132.831	104.233	152.72	135.682	150.878	122.845	88.7192	362.611	84.3775	143.525	146.052	221.172	96.6584	64.7828	188.631	142.449	109.44	106.511	137.192	83.1893	106.961	123.864	72.2684	77.9152	94.802	104.358	65.4556	104.007	81.291	117.442	127.958	169.829	144.519	119.658	199.557	60.1313	81.1396	80.2922	101.866	85.7867	76.8622	178.636	166.882	172.08	55.3361	92.0067	51.1491	190.165
1157.31	153.752	130.733	103.224	145.902	127.085	152.829	123.174	92.1008	388.377	99.5536	137.898	155.588	214.918	97.7252	72.0249	201.746	155.279	109.727	106.19	129.063	86.739	114.651	104.576	63.8459	83.5275	97.6438	108.111	85.3783	121.421	75.8197	111.882	146.843	172.452	138.903	108.988	186.258	52.4635	67.9017	78.1227	127.145	88.4286	82.6817	174.878	152.513	156.207	43.1613	91.3233	50.4809	171.593
1158.66	153.614	132.075	105.255	139.785	140.488	154.042	126.179	91.4824	366.544	99.5298	139.312	172.684	204.504	81.1918	82.6962	214.261	149.461	110.734	96.6685	122.277	86.3685	118.056	108.087	55.7433	94.9214	87.6856	110.105	103.701	115.234	70.1482	110.322	147.007	172.355	132.967	106.518	204.558	51.2757	54.2639	76.7533	121.625	105.871	77.301	167.921	138.143	123.934	40.8266	88.9598	49.9727	127.021
1160.02	151.876	132.458	109.047	132.407	131.09	150.589	131.13	85.6639	353.51	91.5059	143.125	181.213	191.69	83.0584	98.6594	210.176	142.887	112.7	98.3474	121.204	85.4381	120.202	91.5991	52.2807	97.4386	80.5273	106.499	107.224	111.848	74.2768	110.202	142.372	174.979	135.111	105.848	183.659	50.4878	31.826	80.8239	150.264	92.5125	75.1203	153.763	128.414	119.66	32.9719	85.9243	52.7045	104.048
1161.38	146.538	130.68	102.438	125.785	124.493	138.541	138.573	81.4454	309.676	69.882	145.258	181.929	183.836	98.925	85.6426	214.491	164.284	120.267	104.026	121.138	106.628	122.599	116.711	52.9781	100.014	118.969	104.173	95.1467	116.862	69.6053	107.521	142.537	169.362	134.054	96.578	155.559	44.9798	17.7882	90.0944	156.503	111.154	78.1396	136.005	114.125	122.987	27.2772	84.4288	55.2363	125.876
1162.74	145.6	130.822	98.2287	118.771	123.095	128.825	148.661	88.827	315.842	68.2581	147.551	170.549	167.982	82.7916	86.2339	197.005	158.97	129.034	103.105	128.296	96.7372	131.549	125.023	59.2754	106.386	98.2108	100.726	94.6695	113.875	72.1338	110.601	129.262	159.585	135.078	99.3079	145.06	36.6719	-7.00382	95.685	173.943	120.196	89.9589	142.647	109.596	130.714	33.5825	82.5973	62.048	121.704
1164.1	176.262	138.804	105.22	115.929	130.097	122.056	160.177	90.2084	301.609	49.0343	158.484	173.533	154.048	80.258	82.7928	180.92	144.332	130.68	118.784	136.127	97.2066	144.026	138.535	69.9727	107.326	76.6525	97.7599	87.7924	118.089	72.4622	116.24	130.626	149.248	142.022	105.638	139.36	32.2039	18.9288	97.2755	162.822	125.639	101.378	127.689	114.587	121.64	18.7679	81.2978	63.2597	143.132
1165.46	171.724	143.506	111.731	113.619	108.7	115.411	168.168	111.99	280.575	56.2104	162.857	163.665	140.274	56.9244	77.3358	179.835	158.673	132.727	123.063	138.133	104.676	145.415	135.246	77.4699	103.127	77.4942	93.2734	132.515	113.502	78.7907	117.8	131.511	145.872	148.886	101.767	132.061	30.8558	28.4614	92.866	174.381	141.881	111.997	143.131	121.978	146.567	26.9934	80.5022	60.8714	134.96
1166.82	173.985	143.969	114.082	116.742	110.502	106.554	174.821	125.771	278.741	61.7866	169.87	168.665	132.98	62.3908	61.5468	191.15	180.575	134.213	125.942	135.771	100.945	148.065	140.358	83.6071	102.432	93.9359	90.467	123.238	127.315	78.9191	113.599	128.556	138.975	145.429	104.097	165.561	35.4276	47.994	82.3765	159.9	134.123	93.0164	145.773	126.649	144.693	21.5388	82.5347	61.643	148.388
1168.17	162.647	145.311	129.553	119.724	102.304	102.61	180.409	130.752	272.107	73.3627	179.763	160.561	123.606	45.8571	67.4295	175.464	180.552	130.18	118.821	132.233	81.5347	147.69	115.47	84.5443	102.73	77.1776	90.1406	130.361	131.529	95.6475	113.478	137.84	142.238	144.293	117.627	184.661	49.0395	65.5264	72.207	166.98	126.765	82.0354	151.215	136.2	166.42	25.4444	80.9831	59.8547	135.816
1169.53	170.109	140.893	133.184	123.798	98.9068	95.4731	184.295	148.534	253.873	89.3389	179.816	171.105	121.592	45.7235	48.8685	186.979	183.302	123.586	130.9	122.031	89.5641	148.828	112.182	84.6814	101.918	80.8193	94.6141	128.684	140.542	96.5759	118.398	133.205	150.381	146.676	111.557	197.761	60.2512	83.459	71.3975	163.699	119.407	71.8545	137.857	138.311	160.546	25.7498	80.0195	54.5063	117.244
1170.89	163.571	130.875	130.254	124.54	82.309	89.6869	185.294	139.915	258.039	81.7151	173.629	154.181	122.698	63.9897	53.7433	183.294	188.319	127.713	125.779	108.805	100.673	139.633	110.894	86.3384	104.085	74.061	99.0875	135.007	129.155	90.9043	121.637	135.289	149.965	142.18	117.686	196.862	65.9429	68.9914	70.8279	186.458	117.249	52.4735	152.099	137.781	155.873	46.9353	79.3078	54.6378	94.2724
1172.24	165.032	125.497	131.485	126.71	85.7111	85.8654	182.674	119.296	256.605	94.8912	168.802	150.36	129.084	75.4557	64.6658	188.408	166.876	129.839	132.457	101.291	101.703	141.022	131.206	93.0355	108.295	73.7026	100.441	77.3298	136.169	83.8325	132.796	126.094	143.948	137.844	131.016	177.161	66.5946	62.1235	73.8584	197.177	98.6916	52.6924	142.341	131.572	156.799	33.801	79.3242	58.7694	85.3006
1173.6	159.294	130.039	119.276	127.088	89.9133	87.0787	179.173	134.278	221.971	95.6674	161.575	147.548	129.31	74.5219	89.4485	190.323	159.545	127.725	122.336	98.4813	113.092	138.631	131.918	99.2524	112.564	74.9443	100.354	101.253	132.782	80.7609	149.955	117.378	140.091	140.707	126.546	177.062	57.8062	64.4559	86.3288	201.176	137.334	88.9113	150.982	120.243	140.525	29.5466	77.7165	57.0609	95.1288
1174.96	168.355	135.221	104.507	127.998	110.915	88.5376	174.335	119.659	227.737	96.0436	152.267	152.548	127.935	95.9879	78.447	210.437	160.531	129.612	137.015	96.6792	113.001	139.013	142.63	110.269	118.702	84.186	96.6678	121.576	98.1949	78.2891	158.474	107.463	131.834	140.531	117.075	187.761	42.7778	51.188	95.7592	202.375	140.376	127.93	148.424	107.154	142.652	27.6923	80.7008	57.3124	113.757
1176.31	178.216	147.363	89.4178	130.392	115.117	91.8384	167.398	89.4398	210.303	78.4198	154.64	134.364	129.921	108.654	104.993	220.952	156.224	133.818	132.694	98.0691	98.9101	143.93	124.942	120.806	123.964	73.0276	87.0611	132.699	107.608	77.2174	157.473	109.067	123.497	134.754	129.605	180.461	33.5094	49.5201	99.2696	209.174	159.818	147.749	132.666	99.4248	136.778	37.598	83.6851	57.8839	112.785
1177.67	154.078	159.345	92.4086	135.39	113.32	90.9641	162.286	96.0209	189.269	81.5959	155.253	140.875	127.347	110.52	99.2839	226.667	157.461	132.745	132.372	101.531	94.8992	154.643	123.254	125.743	124.437	98.2693	77.6145	146.222	103.421	76.7456	153.671	119.791	125.88	133.857	113.534	211.161	30.4808	35.0523	103.5	213.174	151.261	159.968	139.708	88.8156	141.705	47.5037	87.2014	57.6153	91.0135
1179.02	144.339	171.647	91.3994	138.764	117.121	92.5457	163.497	83.4019	176.235	56.7721	154.425	146.379	124.772	117.986	76.9422	214.381	179.614	132.151	127.851	101.913	108.528	142.424	129.566	124.92	124.092	98.3109	71.2078	157.745	89.6341	72.8738	145.87	115.876	133.944	128.881	115.264	212.661	32.1722	32.1842	104.05	203.453	142.303	144.987	129.549	80.4464	145.431	56.2095	91.1376	57.4267	112.442
1180.38	160.2	173.868	100.95	139.03	119.323	90.4433	163.218	71.5829	166.001	55.1483	150.318	148.607	129.558	131.852	48.5524	212.895	177.071	137.717	136.73	103.191	113.197	150.617	147.478	125.857	122.112	86.3525	66.401	136.468	77.047	77.4019	134.629	124.68	138.167	123.264	126.993	199.761	41.6236	29.316	90.9207	196.812	101.346	135.605	101.39	74.8772	167.157	53.3953	96.6138	62.7181	96.6703
1181.73	157.262	175.53	107.301	138.653	107.525	97.4281	161.936	82.5639	150.566	61.9245	145.091	136.974	138.664	106.517	61.4906	212.41	171.504	138.963	140.609	107.1	120.106	150.746	149.39	118.953	118.322	77.1941	61.3543	134.791	75.66	70.7301	124.907	112.844	140.39	121.328	133.723	204.06	52.915	43.2479	80.3511	184.851	106.788	116.224	102.832	74.508	147.283	55.8611	98.982	68.1695	59.6987
1183.09	128.723	175.752	110.292	133.067	115.327	99.992	162.296	98.7449	151.532	72.3007	136.103	159.11	143.609	113.583	53.2609	211.924	175.513	136.69	142.887	108.49	131.495	137.016	149.702	110.05	109.451	80.0357	57.9075	135.514	44.273	66.0582	117.906	105.089	144.693	123.471	119.452	198.36	61.8062	49.1798	70.9014	184.37	94.2306	98.8425	118.273	70.6188	156.21	52.5669	101.098	74.9408	88.327
1184.44	147.784	175.254	102.402	127.957	136.329	113.485	161.136	105.326	156.498	65.477	131.436	161.085	151.115	98.2489	55.1108	211.239	177.506	128.816	144.766	108.2	137.004	120.765	147.214	101.947	107.471	77.2773	53.6606	108.637	77.6857	66.5863	112.104	84.8527	145.316	122.494	120.982	178.659	65.0975	71.1114	60.4117	165.129	95.2732	93.861	83.7148	72.8097	164.336	39.6729	101.758	77.1522	95.7555
1185.8	140.445	174.116	94.9929	122.875	135.731	119.979	154.534	121.107	147.464	77.4532	131.168	154.492	155.26	100.515	58.7249	218.753	179.247	122.142	147.445	108.861	114.233	122.658	124.326	95.2834	107.535	66.9189	52.9338	99.36	75.8985	76.9144	100.943	90.0568	140.659	124.797	116.311	187.759	63.3487	83.8431	56.482	148.968	99.1157	93.2795	79.5561	79.4004	121.662	28.6988	101.271	74.9635	88.3841
1187.15	134.306	176.017	95.9036	119.669	123.133	135.928	147.871	132.088	168.829	83.4294	137.62	144.876	157.406	97.1802	67.8828	207.868	179.728	113.948	154.123	105.883	103.222	109.935	117.038	89.9799	111.278	70.5605	53.8069	80.483	76.1113	62.0424	89.0609	89.981	140.722	123.501	114.44	177.258	58.2398	100.175	61.3523	139.807	79.7583	97.898	91.3974	91.1912	102.188	40.0448	99.8027	69.9747	97.4126
1188.5	146.167	176.559	93.4543	115.959	126.134	142.176	142.12	131.468	162.995	90.2056	148.073	157.183	158.431	113.446	61.4168	202.782	187.517	105.754	138.802	99.6004	114.611	103.26	115.75	92.0365	113.97	59.0021	53.32	55.6061	95.5241	58.9705	82.6992	103.105	145.665	116.604	103.57	174.758	51.6909	106.106	64.7026	131.206	70.0008	88.9166	100.439	95.862	101.114	42.9907	99.1468	64.586	120.041
1189.86	156.428	173.021	95.8048	116.925	117.936	150.266	135.792	130.449	150.76	96.9818	157.245	162.434	158.177	114.511	48.3985	208.296	200.093	100.44	142.88	99.9819	111.999	107.169	124.463	95.133	124.313	70.2436	53.0731	58.3293	104.937	62.4984	77.4574	121.269	148.688	105.387	108.099	196.657	42.742	106.438	66.2929	135.485	59.0435	84.7349	86.2798	105.013	124.04	38.4968	98.5749	58.2372	96.6697
1191.21	153.889	172.522	95.5954	115.343	106.938	145.216	131.105	111.43	129.726	106.558	163.857	155.59	154.402	141.177	54.7843	203.611	213.93	107.126	138.159	102.659	109.108	107.55	129.975	98.7094	130.917	73.4852	55.3861	65.8524	86.7494	70.4264	74.0555	131.033	150.591	92.9703	111.828	213.356	38.353	91.5691	67.8831	124.924	59.6862	98.9532	110.921	106.404	109.366	42.1628	99.543	54.2484	90.4983
1192.56	176.95	166.024	104.986	114.993	115.139	146.429	132.619	126.411	156.692	101.734	169.43	153.281	155.428	130.242	52.35	202.525	209.623	111.172	133.838	107.801	119.377	104.906	139.887	102.366	133.434	81.9267	51.6991	59.3756	98.162	67.1544	75.1335	134.797	155.774	84.4734	107.958	237.255	35.2439	79.1005	69.7134	123.883	52.7289	108.372	107.162	107.154	133.892	44.6289	102.275	54.8196	81.927
1193.92	186.411	159.445	102.537	116.211	120.141	132.783	136.08	123.391	139.657	84.9105	171.482	163.068	152.453	108.508	49.9158	204.039	239.335	113.538	132.516	116.19	110.886	105.539	114.999	100.262	130.695	83.1683	43.9321	77.6987	93.5747	82.0824	76.7715	144.321	158.797	77.8165	103.087	263.155	31.9748	60.6319	73.3836	121.162	50.9715	89.7899	139.803	103.505	161.619	42.535	104.531	53.7507	84.1556
1195.27	166.671	150.387	108.887	118.493	107.542	120.734	140.482	117.172	125.823	76.0868	172.174	147.655	147.078	110.773	54.2852	205.953	244.604	120.145	138.595	130.012	102.674	98.6123	111.711	97.5985	132.453	112.01	42.4851	89.6219	77.7872	89.8102	73.2894	148.805	159.42	78.0396	115.416	252.654	33.5057	32.1631	79.3738	116.201	43.2143	82.4081	143.644	104.656	162.145	41.4012	105.359	52.3219	74.7844
1196.62	178.532	145.009	113.798	120.383	104.144	113.473	141.997	112.953	127.588	74.063	177.106	118.13	142.264	88.238	59.1587	189.068	234.249	125.15	131.273	138.961	100.063	103.025	111.624	99.0948	131.874	82.4514	44.638	75.5451	73.5996	87.5381	72.2873	163.849	157.643	80.1026	124.545	234.553	38.8765	34.8942	89.444	109.559	39.8571	86.2263	172.285	103.487	179.871	34.9874	107.167	53.133	67.8131
1197.97	178.793	136.35	112.148	125.801	90.7452	106.581	142.508	129.133	140.953	72.8393	187.558	118.089	141.129	70.1032	48.4082	191.582	241.281	119.276	122.552	150.262	94.6513	100.13	92.3358	100.751	134.157	67.2929	40.3109	64.6683	81.8121	104.066	72.645	153.213	158.186	84.5657	128.275	241.652	40.2473	48.0254	99.1142	111.598	27.2999	64.8445	183.326	108.717	235.596	28.0936	107.967	54.584	93.6419
1199.32	185.853	132.172	110.978	131.275	88.1466	95.0232	139.676	115.714	125.919	66.8156	203.61	116.032	131.914	81.9683	54.2894	195.096	258.645	115.882	116.03	158.539	93.1597	101.267	118.648	102.727	136.674	67.3344	39.5837	82.1916	81.2244	107.594	76.4427	163.217	157.769	81.9087	127.804	239.951	40.578	57.1563	105.664	118.397	9.94284	63.0625	210.767	109.068	244.122	31.2799	107.703	51.8751	116.271
1200.67	179.314	129.593	124.369	133.388	88.748	95.7449	137.937	102.694	128.484	85.9918	224.382	116.243	129.02	103.034	53.8709	199.81	245.77	110.488	112.509	163.792	93.9083	98.8755	135.76	113.743	142.812	73.3759	42.4566	92.1148	77.4369	101.522	86.7203	171.781	160.152	80.5316	130.333	238.649	41.3886	74.2874	105.975	123.796	40.5856	69.2807	191.408	108.379	260.248	29.4261	108.643	50.7661	116.1
1202.03	191.574	133.334	119.999	135.978	91.3494	95.9754	137.324	105.675	144.649	87.5681	245.874	129.306	126.365	99.6985	42.3642	196.924	259.606	101.894	111.787	163.894	85.1367	110.596	126.873	121.879	142.525	49.4174	42.8494	89.638	89.6492	109.249	99.5579	173.865	161.415	76.9946	118.662	222.548	41.3992	79.8183	103.725	133.395	40.4285	58.6987	188.449	101.93	299.174	19.1725	114.399	50.3771	117.128
1203.38	184.634	135.876	107.31	138.008	108.751	89.2062	142.699	106.655	152.015	90.3444	263.446	148.669	121.87	100.763	49.7572	205.438	258.322	96.0201	101.066	161.139	76.925	99.8889	126.785	129.376	139.961	59.4589	40.0421	94.3614	83.0614	119.177	112.715	164.428	166.358	76.2575	97.991	241.247	39.3298	78.149	104.035	131.794	28.6716	38.1166	175.889	93.4002	262.9	27.6389	120.883	44.3081	150.957
1204.73	173.695	142.577	116.54	138.19	108.152	91.4014	150.75	112.035	130.18	96.7206	274.778	143.336	116.655	96.6284	67.2304	200.752	250.739	99.7459	109.144	156.088	66.1935	111.358	128.697	134.872	134.243	55.5004	47.9549	97.8846	76.8737	100.705	117.953	170.832	170.741	76.7203	93.1201	229.946	39.5803	77.6799	103.625	136.072	34.5145	36.3346	170.93	79.6709	218.226	28.9053	128.935	37.479	140.786
1206.08	161.955	151.119	115.21	137.504	89.553	98.877	158.04	110.616	140.345	93.0969	273.07	143.799	120	75.6933	82.1834	190.667	237.107	100.752	104.623	152.997	53.5018	102.666	107.01	140.847	130.745	64.3418	54.6676	87.8079	75.8859	105.633	114.79	164.756	174.484	82.3032	92.6491	230.644	38.2308	73.6105	98.175	130.831	51.5575	37.7525	161.171	71.5416	214.752	17.6917	139.675	34.8899	136.615
1207.43	154.215	156.86	101.881	139.674	84.9542	92.599	164.54	119.996	122.11	69.0732	260.241	142.246	117.745	36.7581	86.0484	186.581	223.223	105.277	92.1011	151.642	63.2101	110.355	85.7221	145.303	126.662	58.7833	62.0202	58.5313	83.6981	112.76	102.987	147.639	175.107	87.966	80.5781	222.943	35.3612	46.7412	92.5651	127.55	33.4005	21.5703	157.411	69.9723	200.477	25.4382	150.526	33.1808	108.044
1208.78	140.876	158.201	94.1511	142.348	83.5554	86.8122	171.01	122.576	126.275	61.8495	240.453	135.4	116.85	52.623	95.9613	176.895	203.795	111.483	84.1795	152.695	60.3184	108.468	97.2344	155.999	123.106	61.6248	70.0129	55.2546	65.1102	111.888	88.4647	151.643	176.61	88.0288	72.7071	244.841	25.2116	55.8719	88.4752	141.909	30.0435	45.7882	139.652	74.563	179.803	29.8246	157.598	27.7117	98.6733
1210.13	135.936	157.222	103.221	145.134	66.9564	82.3762	176.476	129.557	105.241	46.2258	219.705	121.247	119.235	53.6876	93.7781	186.209	204.275	112.969	81.8579	156.211	67.2265	109.352	108.747	162.295	120.483	63.6662	74.2456	63.5779	82.1222	101.015	70.5019	144.127	176.832	85.8516	79.436	224.34	15.4619	57.0023	75.9052	138.907	51.0867	57.6059	124.292	79.7937	155.529	27.4912	162.934	26.8825	85.3025
1211.48	149.796	154.964	90.5317	146.856	61.1576	74.6245	178.386	101.337	126.206	42.6021	200.717	116.166	119.06	42.3524	74.9631	199.523	194.928	103.095	71.3363	157.88	50.6148	102.677	124.259	176.511	116.809	46.5077	72.1582	42.7013	82.3344	102.543	56.6189	142.13	174.095	82.9544	86.965	229.038	4.03221	48.9329	64.6153	132.546	37.7297	55.4238	95.7328	92.7044	147.255	17.7177	167.794	25.6933	91.1315
1212.83	138.456	151.105	85.362	147.766	73.7586	66.75	178.35	99.9172	112.371	44.1784	185.568	116.124	112.405	47.8171	72.0238	195.637	173.736	96.4204	60.4147	156.917	59.203	112.633	128.972	192.087	114.829	37.7491	70.7907	38.2246	72.5464	80.8708	50.576	132.694	168.558	80.8571	77.0939	205.737	-3.31755	59.6633	58.2053	124.785	17.5729	48.8415	88.7732	100.735	148.18	33.6243	167.11	23.7841	92.1606
1214.17	120.316	146.686	80.6721	148.087	74.3595	78.0323	178.04	75.6972	112.136	62.1547	175.46	118.099	106.47	65.6815	68.5803	190.95	172.451	92.3061	43.493	156.738	52.951	102.682	149.684	202.223	110.688	8.5905	66.7833	52.9481	74.7583	67.5982	49.4929	128.057	163.101	78.1998	85.8227	193.235	-10.2674	80.3935	59.4754	130.744	45.0161	61.859	79.0134	102.926	109.506	26.011	163.933	22.5549	105.59
1215.52	124.176	140.667	79.5024	147.065	57.3605	83.1746	172.836	68.2774	86.3008	50.531	171.031	117.049	103.655	48.7462	77.485	196.864	161.591	89.3918	35.3713	155.047	58.1792	93.7383	145.997	210.198	109.701	18.2319	59.2558	60.4714	71.7703	58.7258	52.4898	102.061	158.844	78.8224	86.9517	184.733	-6.89722	96.3239	58.0254	119.622	61.6593	56.8767	81.2538	104.476	101.632	38.7976	162.269	27.1657	121.419
1216.87	122.836	139.848	84.0926	146.155	58.7614	91.6324	164.926	74.4575	90.4657	56.9073	162.843	133.64	105.56	34.6106	73.2855	195.778	152.243	91.5974	33.6497	158.395	56.6872	82.7788	127.509	227.774	111.108	25.0733	55.8882	53.9949	59.1821	56.2533	54.2066	90.4641	155.787	78.9651	88.4805	185.431	-1.68717	81.0541	58.9754	116.901	51.1025	53.0943	90.6941	108.187	119.757	43.4243	161.445	32.7764	119.648
1218.22	118.696	136.469	82.2827	144.853	51.3623	102.546	158.932	98.2376	83.8307	45.2837	152.334	152.246	109.065	30.8751	84.962	187.292	132.059	100.763	33.128	162.64	61.9152	75.0952	108.622	238.15	115.493	39.1147	57.1607	76.3183	32.194	47.1808	59.2033	74.3076	155.689	80.6277	74.0093	172.129	6.16288	96.9843	62.4054	108.86	62.5458	47.3118	85.3343	105.098	112.283	51.651	160.313	40.7471	114.278
1219.57	102.556	133.41	80.6328	146.491	41.163	105.11	158.896	82.8175	85.5955	65.26	142.946	143.385	113.93	46.7393	82.5263	188.806	137.579	110.329	38.0062	169.572	49.5031	78.7516	94.9342	250.525	116.725	25.5561	59.2331	77.8418	23.6057	50.9082	62.28	79.0309	160.712	79.0903	84.738	181.627	17.0529	93.3142	67.8353	111.738	69.5891	29.5292	73.1744	103.768	70.4085	65.9124	163.128	44.6377	102.907
1220.91	112.016	134.352	91.143	147.765	39.3639	93.551	156.975	82.1976	99.3604	33.2363	131.717	142.083	121.915	66.2038	76.3107	197.32	125.207	113.814	51.2845	173.593	42.4111	74.8481	86.0467	261.221	118.073	45.5975	63.6255	76.1652	21.0175	54.4357	64.4766	78.4743	168.295	76.3528	77.0668	157.925	34.4228	67.2443	67.9853	103.977	25.8324	29.3467	63.4146	103.079	64.5341	78.031	170.144	45.9684	124.736
1222.26	106.675	142.653	100.053	149.122	58.3646	88.1324	159.34	77.9775	139.525	25.6127	121.048	131.205	123.099	54.068	56.991	201.034	122.914	111.46	42.5628	177.614	56.879	81.0244	61.1592	267.036	122.167	40.4389	67.2178	55.2887	38.4292	54.9631	67.2331	76.4776	175.878	77.7753	86.3956	157.823	42.6727	71.9743	69.1752	85.0154	24.0758	14.7641	56.4547	101.03	49.4596	82.7094	176.655	46.939	93.3656
1223.61	97.735	148.474	90.7232	151.18	45.3654	81.4857	162.921	61.7574	154.49	23.589	116.06	128.644	117.324	56.7323	48.0032	194.747	116.59	106.225	42.641	172.002	58.7469	83.6728	65.4718	257.572	125.326	34.0803	73.2102	34.8122	36.6409	57.4905	76.4696	75.2009	184.02	79.8378	82.1243	144.521	51.2426	101.904	72.6852	89.014	36.7192	12.1815	33.8947	95.6203	33.1852	113.068	180.087	45.3896	97.195
1224.95	84.3945	155.255	101.233	156.01	43.9659	66.7342	164.679	45.5372	147.855	38.3654	108.911	131.626	117.789	74.1964	40.2752	202.261	135.97	101.471	37.1192	163.814	70.6946	90.353	90.5844	246.187	126.265	33.3216	73.2825	27.9357	65.6525	62.6178	85.466	77.7641	194.403	74.7803	85.0529	124.819	60.1323	105.434	72.1951	93.2925	38.9626	22.3987	47.7346	94.5309	15.7106	143.426	184.527	41.4001	101.025
1226.3	92.2542	160.595	108.703	156.892	56.1667	56.0351	159.322	38.1172	158.42	14.7417	105.682	155.02	121.454	78.4606	43.3834	205.575	129.393	91.6761	38.7974	151.315	71.4425	82.6694	88.0976	221.682	129.891	36.563	70.6348	28.2592	72.6641	62.1452	95.9823	69.7674	203.826	65.5628	83.5816	114.717	63.9821	100.964	70.105	120.811	49.9718	32.2161	70.3747	93.8415	42.2361	167.064	187.426	40.8907	97.2579
1227.65	83.7137	165.136	96.1733	157.354	58.7672	41.8976	155.395	44.697	146.984	30.3181	103.893	151.702	126.158	70.3247	55.5634	212.089	133.905	83.7215	38.0756	142.231	58.7502	97.1617	80.7292	201.898	136.379	25.8043	64.707	45.7828	78.8757	61.8725	111.779	69.6906	212.128	55.6252	86.7102	133.014	59.7518	113.693	67.7749	125.37	84.8717	15.6333	96.6146	94.0321	56.7615	179.182	185.734	43.1412	79.0124
1228.99	77.9732	166.157	95.6433	157.899	59.7678	29.6021	151.103	43.2768	135.149	58.2944	96.5846	166.024	137.663	92.1887	64.9714	214.002	153.284	85.6069	44.5538	135.275	40.738	92.5019	94.1607	178.353	139.538	17.0456	63.8992	60.5063	78.2872	58.5998	125.175	76.8137	217.231	43.8476	85.8389	129.312	61.4415	112.823	68.2447	136.368	53.7715	31.8505	117.254	92.9427	61.2869	194.18	181.801	41.5917	102.367
1230.34	78.2325	165.178	93.9932	156.093	75.5683	18.2889	146.05	64.6564	131.314	53.4708	89.8357	161.446	151.168	87.6526	79.6711	210.116	165.104	89.4923	40.832	134.032	26.6456	102.962	89.5917	160.408	143.398	19.887	61.4914	58.0299	96.4986	50.727	131.611	74.8168	218.414	35.5899	100.567	140.81	58.8111	79.9526	71.8346	123.287	44.671	40.4676	135.894	96.0133	70.2123	195.978	179.941	39.1622	92.121
1231.68	88.092	168.439	88.9832	153.447	104.169	18.6417	143.126	70.8362	127.078	27.8471	92.1267	136.457	156.352	81.1167	83.7871	218.23	148.195	92.0976	41.7101	136.876	41.1133	99.0584	91.0233	146.783	152.105	7.1283	62.6036	46.7534	108.71	44.6544	142.767	83.38	217.837	35.9723	114.096	150.307	53.1407	71.0823	79.7445	120.005	32.7708	25.0848	137.334	94.9239	91.9377	199.696	174.692	37.0126	85.0754
1233.03	90.7513	171.78	92.1331	152.453	94.3693	20.5909	146.13	98.6159	127.643	49.4235	87.2177	130.871	158.257	63.3805	71.5229	227.743	157.495	95.823	38.3883	145.264	63.1409	103.975	89.2543	144.199	158.651	26.7696	66.4357	38.677	91.7215	50.7816	150.083	96.9831	216.619	46.9946	120.025	129.005	50.6701	61.4117	86.5343	98.8037	46.8703	42.1018	128.774	98.1545	78.863	193.094	168.324	36.303	124.029
1234.37	109.011	174.481	103.283	154.146	101.77	32.8553	148.799	118.396	157.007	48.5999	90.0687	128.561	155.601	61.6444	64.0466	214.457	161.25	100.428	40.4664	150.684	94.1285	91.7547	110.285	138.654	165.489	33.6109	74.0278	27.8006	79.5329	35.5088	144.679	92.1061	211.322	62.0969	120.353	115.702	53.7996	55.3411	92.5241	90.7622	44.1698	47.5189	97.0135	100.585	79.7883	196.092	162.627	32.5934	146.184
1235.72	101.67	173.421	96.8329	153.376	99.97	46.102	151.589	113.375	156.372	48.0612	98.7596	121.714	151.266	33.908	73.4541	205.97	141.317	92.6335	40.3445	154.032	96.556	104.231	123.716	140.229	166.487	40.7421	79.7798	29.7243	64.9441	33.8359	143.755	98.2691	209.544	71.9991	126.882	116.399	53.569	54.0703	97.6339	98.9606	55.4689	37.3358	52.853	105.416	61.1136	199.569	158.471	30.5638	155.537
1237.06	90.7289	171.882	103.183	156.274	103.37	59.9628	155.596	87.5546	160.536	61.695	106.411	121.924	146.93	40.1717	66.7336	206.084	150.868	80.5988	43.0226	157.268	117.183	90.2469	122.747	144.924	168.069	35.2487	85.9319	40.048	43.1553	38.763	149.07	109.232	204.327	78.8613	123.01	106.297	54.4583	71.9995	98.7437	99.599	60.368	35.1527	43.0925	105.846	55.2388	189.607	157.002	33.0541	160.891
1238.4	101.388	166.903	114.813	156.512	91.5706	64.8591	158.965	84.1342	177.501	79.7287	106.221	147.586	143.795	45.2354	71.3531	194.598	164.703	68.324	46.3006	160.56	104.771	95.1629	123.377	146.659	163.168	64.5553	87.4439	41.9716	4.56656	48.8901	141.986	100.995	195.91	80.5235	118.538	89.7939	53.5076	63.5287	94.3335	104.997	65.6671	35.3696	34.132	109.317	40.164	194.524	156.178	35.8244	167.045
1239.75	119.647	161.283	111.882	157.701	101.371	74.913	160.144	67.5137	190.465	46.5625	115.712	161.152	147.139	55.899	77.2326	190.511	163.419	60.6093	50.7787	159.932	86.7584	89.999	143.608	145.194	158.209	40.6619	84.9559	42.6953	24.3778	53.0172	137.222	96.8379	183.332	82.3457	118.267	126.491	49.4369	64.6579	93.2832	112.636	58.5662	16.7865	29.1716	104.387	57.0893	162.722	156.333	35.7947	127.998
1241.09	97.1063	153.424	110.552	157.435	97.5711	83.9845	162.236	44.0932	186.63	46.9962	119.443	174.466	147.684	42.1627	82.1041	187.225	172.97	51.1345	56.4568	160.592	82.4659	86.0951	119.438	148.609	151.265	33.5685	78.0678	28.2557	34.589	54.5444	143.577	107.081	177.795	80.4878	131.795	145.988	38.4862	69.7871	93.433	119.434	67.4653	42.6034	42.6111	100.978	47.6145	156.599	158.56	37.725	126.552
1242.44	115.365	149.245	119.942	162.069	112.171	89.7403	162.533	57.0726	201.994	19.4297	124.934	185.511	145.028	77.6262	72.3593	198.938	183.529	50.0596	54.9348	161.588	100.013	75.6391	120.068	151.383	156.001	34.4747	73.1798	28.7253	51.2001	46.2714	145.213	113.964	169.617	83.91	134.724	146.685	29.3754	58.116	95.1028	122.873	75.9641	24.8201	80.0504	93.8084	53.3396	130.077	161.264	40.4153	126.705
1243.78	116.424	152.825	118.132	161.83	122.771	94.0226	162.801	67.252	198.958	12.6631	131.704	187.989	139.572	87.8896	67.4025	196.052	174.936	51.3848	57.0128	164.656	99.3605	81.815	144.699	152.718	156.473	34.981	63.9717	35.195	51.0111	41.3984	139.648	111.486	168.64	85.0921	124.652	140.982	22.5845	72.845	98.5325	132.471	96.4628	33.8368	61.4898	89.839	47.4648	114.594	160.635	39.6655	111.658
1245.12	93.8831	150.726	109.762	165.008	122.972	101.989	164.223	61.8314	198.723	3.89656	143.035	170.559	140.197	74.5531	75.5498	195.365	161.807	56.3899	65.8908	164.42	93.9478	66.571	147.729	154.773	160.741	34.2872	58.7635	50.8646	82.0222	24.1254	138.884	126.529	170.462	86.1141	133.18	171.679	26.3536	69.1739	107.482	121.909	121.362	34.4536	91.7291	84.5095	47.9899	82.3111	160.986	41.1957	123.012
1246.46	91.3418	151.986	117.391	168.158	107.972	99.1486	167.075	70.8107	164.887	26.7297	151.326	163.712	133.381	60.0164	63.2848	184.278	162.538	57.555	79.7688	167.768	97.215	62.1629	160.358	160.188	163.024	27.9931	58.0354	57.3339	88.6331	26.2523	138.999	123.092	179.085	74.8162	135.308	150.776	30.6826	80.3026	113.392	121.708	135.86	34.6701	81.9683	81.9	45.315	86.9881	160.274	44.4459	152.364
1247.81	116.401	154.447	112.701	169.683	114.572	94.2208	171.781	76.9901	169.451	19.1631	157.216	164.93	136.965	64.2799	55.052	190.192	157.221	64.0001	85.2468	169.716	98.8023	66.5749	193.388	164.483	165.599	31.2993	65.3872	88.2035	86.8442	40.3794	132.874	116.535	179.788	64.1582	139.237	153.073	47.0116	83.8315	125.622	108.066	128.359	12.4869	85.0077	78.8906	55.0401	74.3854	159.449	46.976	134.918
1249.15	109.459	161.067	118.891	167.065	108.372	91.2577	178.006	56.7693	157.215	43.5962	159.747	184.292	141.109	46.5431	60.427	173.705	155.179	67.7251	96.3247	172.111	94.7895	67.2068	198.418	168.137	157.661	41.0052	65.619	76.2728	83.4551	54.3063	122.269	114.058	187.93	56.8602	134.165	167.77	64.7006	80.9602	134.811	105.064	128.457	41.9034	89.6468	79.3211	56.7652	75.9424	157.392	49.8661	134.27
1250.49	116.918	161.208	130.52	169.767	108.171	89.1543	184.901	54.9485	170.579	32.029	163.877	186.769	153.254	36.8062	58.7457	184.819	151.122	72.8101	102.003	169.691	93.5766	77.6666	192.647	172.432	152.235	63.9106	66.4107	68.3418	86.4658	64.8331	116.385	124.54	193.753	52.6821	156.293	168.867	85.9895	70.4887	142.561	95.3426	108.955	48.9199	103.086	80.6316	68.8901	66.2191	154.523	53.5562	149.223
1251.83	118.777	169.828	138.15	170.816	106.371	82.7528	189.059	70.7277	158.344	47.6622	171.048	198.822	159.718	37.0695	25.8167	189.932	161.177	70.7751	109.081	170.911	95.4437	102.742	202.477	182.566	144.59	23.2165	62.9624	86.0111	69.0768	70.76	115.46	117.503	195.015	53.944	157.621	167.163	100.078	90.4174	149.191	101.021	91.4534	70.3364	87.725	86.5021	89.4152	56.9761	152.719	55.0463	132.176
1253.17	109.435	177.729	137.78	170.746	114.571	86.2981	191.546	71.3069	199.308	42.8949	173.658	194.748	160.582	39.7326	39.2555	198.045	161.908	70.3401	108.959	169.834	98.4308	112.446	195.906	190.861	140.04	35.722	57.6741	86.08	59.6875	66.0869	110.615	117.665	194.198	63.2859	167.35	171.46	112.727	98.3458	157.5	103.059	69.9513	87.7528	96.364	92.0526	81.9401	65.2529	152.65	55.6163	107.928
1254.51	103.294	189.069	144.609	171.292	117.171	87.8785	191.357	66.686	197.872	51.3277	180.349	206.045	155.686	38.3956	42.8662	213.558	163.646	67.7451	97.2364	171.054	98.3379	121.394	206.935	193.395	135.139	39.4275	42.3858	58.549	62.2983	79.6137	107.129	125.988	202.34	74.7078	170.278	166.557	111.856	97.8743	157.81	131.137	75.6493	97.9692	106.203	99.1231	72.0651	75.2096	149.949	55.6264	118.081
1255.86	126.752	189.369	134.959	176.205	120.171	87.1258	191.624	81.2651	208.036	44.9605	188.159	182.063	152.55	43.8587	48.9969	234.872	163.117	65.31	95.9143	170.985	85.6449	118.246	212.764	198.01	134.911	45.5329	36.6174	69.8179	78.909	64.3405	112.444	120.871	198.322	81.8097	182.206	147.653	108.425	87.0028	157.719	138.496	88.5473	95.3857	108.042	108.914	93.39	75.3264	148.9	54.8363	125.433
1257.19	125.811	188.15	133.628	176.779	114.771	82.3206	189.004	77.4441	205.8	37.793	191.649	196.132	141.574	54.9216	64.4514	223.985	178.463	64.4749	97.3921	173.213	78.2718	109.554	219.393	198.944	132.229	49.6381	35.009	82.2865	97.1196	66.4673	117.919	111.913	193.025	85.9515	172.934	171.549	100.033	57.331	156.109	136.054	86.245	69.2019	111.081	116.864	72.7149	80.2428	149.895	52.8463	139.985
1258.54	127.669	186.21	128.778	177.324	116.97	82.7958	187.143	38.8231	237.164	24.2255	190.179	201.381	127.158	73.5845	80.9139	233.298	168.61	68.8398	80.27	170.288	97.2187	98.0892	207.622	192.279	130.774	87.3432	41.7206	55.5551	104.93	80.194	116.674	109.195	190.927	87.6133	167.262	161.446	89.0818	30.4592	150.099	143.412	119.143	62.2182	108.92	117.775	67.6398	82.2793	150.526	51.4962	161.737
1259.88	126.327	181.47	129.047	179.606	111.17	78.7274	185.799	41.0021	213.728	21.858	191.43	205.118	125.222	81.0474	86.0364	222.011	161.276	74.7246	71.3478	167.643	109.726	105.021	197.451	182.733	129.787	108.648	52.1921	63.2237	97.9408	84.5208	114.068	112.238	188.27	91.435	155.59	148.942	81.8103	34.7874	140.328	120.25	135.24	52.0344	104.358	124.205	92.5646	66.0758	151.298	46.5862	183.489
1261.21	139.786	176.09	133.157	181.299	95.7697	77.729	183.604	59.5811	209.492	32.2904	190.92	177.607	121.846	85.3102	87.1269	208.525	160.999	77.4094	84.6257	165.839	98.1525	102.125	170.079	172.467	131.31	108.753	68.5036	69.2923	98.1514	68.0475	112.263	100.4	183.772	93.1768	145.918	141.639	82.3788	29.1156	133.198	117.528	138.938	44.2507	96.1972	128.875	114.289	58.5122	153.441	45.7961	197.241
1262.55	145.644	178.791	143.506	177.365	87.9692	79.9233	179.736	74.56	222.056	31.1226	192.57	190.92	116.63	73.5729	71.8371	199.038	161.981	82.4142	95.1034	167.002	105.619	127.956	167.107	155.082	136.746	109.258	78.0151	79.7605	81.5618	88.7741	107.417	101.043	187.274	92.2785	126.046	159.935	83.1873	46.6436	127.587	114.246	138.235	52.0667	91.6359	130.826	104.014	52.6284	152.98	45.4459	198.593
1263.89	150.702	186.371	136.896	174.831	73.3689	89.24	180.399	67.139	216.62	52.355	195.9	188.106	112.934	73.8358	73.1796	210.951	150.364	86.059	100.581	169.453	118.126	137.156	136.936	139.136	149.366	92.1632	87.7666	85.4291	78.1724	86.7009	101.132	96.8851	195.177	95.7802	121.974	147.431	82.0757	78.5718	125.577	126.925	135.133	79.483	116.675	135.256	140.939	59.9449	150.727	45.6158	210.345
1265.23	146.56	191.391	138.925	171.96	74.7683	99.9075	181.061	104.118	196.383	54.3869	200.99	184.031	117.238	65.2983	77.7976	203.064	150.338	91.8638	110.859	178.904	115.793	131.235	137.964	123.99	164.613	87.4675	91.918	94.297	83.9827	80.0274	99.0062	111.207	203.399	96.5618	115.102	144.127	88.4841	87.6995	129.166	124.763	96.0296	80.4989	122.113	143.847	125.064	65.8208	147.914	42.2256	207.296
1266.57	198.018	199.531	134.875	164.106	85.7679	106.523	180.386	92.2966	207.747	74.019	210.8	180.46	116.582	69.561	73.8479	214.577	143.76	97.1885	113.337	187.852	105.34	120.023	144.592	110.444	180.444	69.9723	91.1094	90.7653	88.5931	70.7541	104.8	110.65	209.782	87.7434	117.83	150.023	93.0524	77.2274	138.516	135.201	72.5268	76.315	146.352	151.077	122.789	84.417	146.529	47.3154	208.247
1267.91	173.476	202.311	126.824	154.515	90.3672	116.699	178.798	83.6753	216.311	72.4508	219.49	191.756	118.886	80.2235	79.7259	222.89	135.922	107.073	110.215	192.319	103.286	126.45	159.62	106.018	194.407	85.6766	90.0608	98.0331	82.0034	70.0806	111.715	108.652	209.844	77.9651	119.158	165.119	94.4207	99.1552	147.785	124.919	51.4237	87.7309	129.39	157.028	102.513	91.253	147.664	46.6852	209.999
1269.25	173.735	204.691	110.133	148.481	88.9668	120.735	178.427	74.2542	191.675	75.683	224.74	196.502	122.07	99.6862	89.6361	219.803	134.133	115.838	94.8923	196.618	108.233	124.562	149.448	105.992	203.873	77.3813	91.8122	83.7014	95.0139	62.8073	119.509	113.134	210.466	72.6666	132.086	155.415	97.7089	96.2831	158.335	112.117	81.921	71.147	146.829	159.058	101.438	111.529	151.823	44.5349	221.75
1270.59	192.793	206.351	106.723	142.67	109.166	118.509	174.255	94.4329	174.638	84.1148	231.91	198.726	126.374	100.749	88.2061	220.116	126.043	127.723	82.77	197.613	101.7	118.138	190.476	109.886	208.082	79.8857	91.2435	79.7693	108.024	57.5338	125.703	106.336	210.529	65.5282	131.614	165.311	103.957	99.0108	166.004	97.9151	90.4178	62.1629	127.067	156.049	63.9627	121.725	159.65	44.5046	218.701
1271.92	206.65	206.571	109.392	137.084	117.365	114.194	170.236	90.6115	177.202	80.1463	236.76	217.835	127.077	96.2109	91.8158	223.829	132.065	137.447	81.2477	192.112	86.2061	124.565	187.503	117.22	209.898	84.7897	93.5548	88.2368	94.2343	58.4603	126.377	83.2185	214.191	63.8297	134.541	159.607	99.4853	111.738	173.674	103.033	104.514	53.1787	128.106	156.559	58.0872	137.201	168.709	49.4344	231.652
1273.26	182.908	206.391	103.741	135.249	118.365	125.23	166.186	104.39	177.766	64.1782	234.25	236.44	132.501	78.4734	96.1818	225.142	140.859	146.292	85.7254	185.043	86.6727	135.78	211.331	130.314	209.727	100.494	100.346	99.5047	112.045	56.3868	127.851	74.9808	217.373	70.6112	130.469	145.103	94.9334	127.666	179.103	107.311	141.011	82.1946	114.344	152.749	44.2119	140.197	176.9	46.444	252.203
1274.6	182.766	206.531	103.371	138.147	131.364	127.424	167.183	102.569	172.729	59.8097	236.939	239.925	134.565	94.3357	98.0276	211.455	143.857	149.216	82.0031	180.494	104.499	135.152	217.958	135.568	209.206	89.798	108.097	107.572	99.8547	61.9132	131.165	73.2228	227.995	80.1927	117.397	143.398	91.1014	129.194	184.053	105.989	146.308	70.4104	140.182	149.42	43.9365	157.112	182.626	47.2137	241.554
1275.93	182.624	205.951	121.72	137.6	136.763	134.285	168.574	95.1474	188.093	84.2412	238.749	237.362	135.668	83.398	102.393	218.568	142.823	151.421	90.4807	173.145	99.6457	121.923	229.386	142.102	209.971	96.302	112.648	116.04	99.2648	59.0397	136.159	72.1849	236.778	84.7341	107.125	131.294	83.9894	133.921	186.922	110.547	97.6042	95.0262	127.621	149.53	40.4611	157.948	186.869	47.7433	263.305
1277.27	177.281	201.851	120.869	135.962	124.162	144.215	171	75.3259	205.856	67.4723	233.119	235.302	136.052	73.6601	99.9548	219.281	159.177	144.986	91.7583	171.06	112.992	121.799	218.412	141.996	209.859	108.806	116.8	108.907	86.2748	62.5661	145.632	76.9069	240.68	88.5555	111.652	117.589	77.1173	130.248	189.231	117.065	75.7004	93.6418	144.259	156.041	54.9856	148.943	190.384	47.0729	276.655
1278.61	186.339	201.431	121.778	134.967	139.961	153.041	175.462	73.1043	196.02	69.1035	228.128	222.911	140.676	85.5222	93.4843	236.794	162.175	136.07	92.036	174.966	118.498	139.062	212.239	141.249	209.279	117.309	116.551	127.774	95.6847	55.8924	163.986	92.1889	238.582	88.4569	117.78	147.085	75.2852	130.175	185.381	115.218	90.1965	103.457	163.697	155.191	67.1101	154.339	194.235	46.1224	279.606
1279.94	174.197	201.331	129.727	135.121	146.161	145.902	182.082	69.6829	189.383	67.935	226.098	218.583	140.099	106.984	84.998	246.307	170.717	127.315	87.1136	183.297	120.365	142.969	204.067	134.503	210.744	118.613	109.342	126.642	98.2948	65.6189	172.98	93.071	240.644	85.7182	116.108	181.381	72.573	125.703	179.45	117.575	78.293	79.6731	183.135	154.981	72.4346	157.095	195.706	52.412	282.156
1281.28	186.854	206.271	139.277	133.902	141.16	145.149	184.143	92.6613	202.347	72.7659	222.067	215.264	140.323	81.6464	80.2913	263.42	164.138	121.199	84.9912	196.276	109.911	139.317	209.093	133.277	210.632	108.316	100.133	105.109	127.305	69.5451	176.213	110.273	235.187	84.9796	126.235	180.876	67.3008	114.83	173.44	122.733	78.7888	109.489	174.173	153.572	78.159	155.29	199.641	56.5815	290.706
1282.62	179.512	211.611	133.146	138.508	156.959	148.08	184.774	105.64	183.71	31.9971	222.197	213.96	142.386	87.1085	76.8448	261.732	161.592	115.803	89.2688	210.263	106.737	152.296	200.52	129.97	206.432	129.22	95.004	94.7758	108.715	76.8715	172.887	115.475	228.209	89.7609	142.363	182.771	62.4285	119.957	168.229	127.33	110.885	101.304	188.011	153.282	83.4835	157.325	205.115	63.751	277.257
1283.95	194.569	218.79	135.815	143.029	157.158	147.695	184.798	109.018	175.074	23.2279	232.406	214.169	151.73	81.7704	89.778	258.245	146.194	117.448	100.746	221.897	86.4836	151.919	207.546	129.544	205.094	121.723	92.995	92.8426	100.124	74.5978	171.64	120.677	228.831	93.2622	142.491	201.467	56.9962	117.884	164.938	134.448	130.181	115.12	175.449	147.072	92.8079	168.24	209.918	72.0005	261.407
1285.29	190.826	219.89	130.324	148.559	159.757	145.468	184.274	105.596	181.237	43.2588	240.696	218.409	154.353	91.6323	97.9233	241.558	148.939	117.332	103.624	228.324	97.3098	147.762	206.572	126.718	207.435	114.226	93.226	66.5095	99.5342	80.524	168.633	125.158	236.493	94.4434	142.618	177.762	55.2439	127.011	162.607	132.605	104.676	123.735	155.687	143.823	112.532	164.755	213.517	78.1699	271.557
1286.62	192.684	215.71	128.673	154.984	152.756	151.469	183.477	104.575	170.2	35.6896	249.705	200.726	160.897	78.2942	98.7605	240.071	151.433	114.257	109.901	233.126	107.016	145.118	189.199	122.211	207.264	120.73	95.057	66.9763	94.944	82.2503	170.827	132.28	242.955	95.8646	159.346	179.657	57.4915	121.338	159.797	115.923	127.572	138.751	157.925	146.413	119.457	168.47	220.812	78.6594	266.106
1287.95	200.141	205.769	123.822	158.385	167.755	153.663	186.024	81.553	149.964	42.1205	253.515	213.786	164.96	92.1561	107.662	239.384	151.155	115.341	110.579	231.209	107.762	145.245	203.425	117.225	211.882	122.033	95.4479	57.4432	91.5538	85.9766	172.38	128.602	252.138	92.5658	166.473	187.152	68.7791	138.065	157.466	113.8	130.868	116.566	180.963	154.764	136.781	166.906	223.822	82.8688	279.456
1289.29	197.598	192.949	121.051	158.231	169.953	150.454	189.391	80.5312	154.127	62.951	250.684	200.134	170.144	104.018	118.075	241.096	159.192	113.705	104.256	228.675	111.588	146.38	214.051	115.758	222.341	106.136	89.0388	75.5097	104.163	82.3027	180.573	125.644	261.96	85.427	147.801	201.047	82.7066	140.392	154.735	106.078	135.363	112.781	164.001	162.314	126.105	160.781	227.085	87.5181	271.206
1290.62	166.256	178.449	122.6	162.192	183.752	156.332	192.576	101.509	163.09	89.3816	243.933	190.767	163.167	139.079	92.4517	256.209	173.53	109.99	111.134	227.878	125.214	155.579	215.077	120.292	230.638	107.038	78.5497	91.9761	135.573	92.2289	186.206	127.966	261.142	79.4882	147.328	197.342	100.154	163.919	149.605	98.9149	158.259	98.1965	169.438	176.024	109.03	154.175	229.732	89.0475	281.355
1291.96	155.313	171.388	125.749	163.718	179.551	166.753	196.552	92.0876	168.453	71.4121	239.983	191.227	156.831	132.541	108.913	258.722	198.703	108.274	110.011	230.328	126.8	154.95	222.503	128.345	232.22	111.541	70.2206	108.043	143.383	89.5551	188.719	126.447	254.324	75.0693	139.856	185.237	114.082	157.445	147.514	94.8323	179.154	92.4118	184.476	190.215	96.754	153.81	233.582	93.3768	243.905
1293.29	161.97	171.688	122.818	159.055	192.55	173.245	201.165	97.8658	174.617	95.0426	235.472	197.735	141.054	144.403	108.238	255.834	186.329	109.518	109.289	232.835	129.507	155.833	234.729	144.478	238.24	108.044	74.0514	110.909	153.192	82.6812	193.072	140.049	248.706	73.8504	128.183	198.332	122.809	144.572	150.543	120.43	170.85	79.8271	155.114	201.765	89.6783	144.085	234.885	101.666	267.255
1294.62	154.227	178.628	123.407	159.628	192.748	188.333	204.411	116.844	191.18	100.673	232.561	212.307	133.277	149.864	113.106	246.947	203.186	107.083	111.766	238.981	136.972	159.488	209.354	155.811	242.741	142.147	78.1222	146.975	141.802	79.6073	209.505	150.771	249.248	77.3515	114.911	193.427	126.816	131.699	154.692	120.827	187.345	82.0422	147.351	209.795	91.4025	149	240.22	107.795	274.604
1295.96	168.084	185.807	122.876	160.678	192.547	205.017	210.697	131.422	216.543	117.503	236.85	227.888	126.86	145.326	114.951	251.66	216.515	112.487	117.044	246.807	147.798	158.355	232.78	166.185	246.776	128.649	93.873	128.641	137.211	76.3334	218.098	143.972	248.51	85.8125	135.438	204.522	132.824	136.425	158.202	125.984	185.04	89.8573	161.989	217.506	89.9267	156.074	246.478	113.925	259.153
1297.29	173.541	202.187	135.625	156.547	198.746	212.491	223.671	108.8	221.506	110.733	242.659	246.996	127.004	145.187	132.168	239.572	236.901	121.091	111.521	247.746	144.904	161.758	221.805	171.198	253.788	148.752	113.384	132.708	111.021	71.0595	225.251	160.454	252.092	95.7935	137.365	218.817	130.511	118.751	165.871	134.221	186.735	105.672	173.427	219.136	120.051	165.069	253.101	124.334	270.102
1298.62	175.398	215.846	138.934	153.369	208.144	218.737	233.057	121.378	224.469	120.363	250.548	257.536	132.027	142.249	122.924	234.885	228.054	130.095	111.999	248.18	138.37	166.421	231.23	175.491	265.94	168.454	130.894	135.973	117.63	78.3854	235.763	148.855	257.835	108.974	139.693	235.111	128.278	117.478	174.66	134.619	210.029	129.887	158.464	220.126	133.375	176.463	258.323	133.103	303.051
1299.95	174.855	225.346	141.763	155.314	201.543	227.685	241.927	131.556	244.632	122.793	263.237	272.612	145.85	150.51	139.385	246.597	244.911	142.219	112.876	250.406	148.636	161.508	244.255	173.784	272.544	167.356	133.045	150.44	108.24	85.9115	240.836	131.257	260.857	117.275	149.22	218.206	130.685	153.404	176.089	130.256	206.124	132.103	168.701	217.756	132.299	180.658	263.854	140.352	273.6
1301.29	199.512	235.405	146.512	152.415	192.541	226.932	251.466	133.734	258.395	131.623	278.646	251.652	155.833	153.172	131.15	261.31	244.38	159.143	125.353	255.768	156.102	173.731	255.68	181.597	277.221	166.658	138.156	135.705	123.249	87.6375	235.588	128.539	256.119	121.256	159.547	241.701	127.652	178.93	172.318	152.493	201.819	157.517	162.539	214.107	144.023	184.852	268.628	146.761	277.748
1302.62	206.168	251.864	157.021	149.965	205.14	223.968	257.204	134.312	265.758	106.853	287.895	249.087	160.216	171.433	115.102	286.822	245.613	169.427	116.031	257.21	163.567	168.566	232.705	190.13	280.379	187.56	134.226	176.571	148.658	104.363	234.021	137.1	254.981	125.077	163.275	214.395	118.619	183.256	170.627	160.45	194.713	144.932	153.976	210.217	161.347	175.846	268.531	149.811	303.097
1303.95	225.225	256.244	151.369	152.302	198.138	224.811	253.154	138.49	284.721	113.683	290.824	229.387	166.52	180.494	106.866	287.135	247.854	171.551	115.308	262.236	172.433	172.977	237.73	203.463	280.15	192.062	130.297	194.637	139.668	104.489	229.733	131.021	258.003	127.778	168.402	192.69	118.306	201.183	165.737	166.167	201.608	137.947	165.013	207.687	150.672	158.921	266.697	149.34	292.845
1305.28	212.682	260.063	150.038	154.079	173.136	222.215	252.174	159.867	296.884	113.712	287.913	223.547	167.383	221.155	108.963	298.647	247.827	175.356	125.385	266.254	195.019	175.372	238.754	218.076	279.629	172.564	124.928	196.702	139.077	99.4153	217.685	151.103	260.305	128.319	165.929	187.384	121.913	203.509	158.126	183.645	183.702	147.362	182.451	204.198	157.196	139.355	265.312	147.229	267.394
1306.61	230.538	267.883	158.947	155.409	164.935	212.743	249.856	157.645	313.047	101.742	274.522	215.187	166.006	212.216	104.003	291.56	252.336	181.16	120.463	265.512	185.965	186.083	230.579	235.249	278.173	178.665	130.518	185.967	148.886	104.541	205.798	164.704	261.967	131.5	161.856	190.079	130.72	195.035	155.715	193.562	183.796	166.777	203.888	202.868	167.72	147.149	263.17	143.678	285.542
1307.94	220.395	268.582	166.256	160.518	157.133	210.516	245.745	147.023	296.409	107.371	260.33	222.955	164.229	222.077	111.391	292.472	256.845	178.084	109.14	253.626	183.07	191.753	224.403	243.302	275.258	181.567	133.389	196.833	138.695	93.067	192.39	169.425	266.509	139.401	160.383	170.773	147.287	175.361	157.064	172.399	190.691	159.392	216.125	200.498	151.044	138.623	259.321	140.247	284.89
1309.27	205.451	261.041	160.284	166.103	121.331	211.482	242.515	141.601	294.572	115.801	250.459	231.226	167.892	217.538	112.983	268.585	258.582	175.248	119.617	248.292	184.376	185.076	223.827	248.715	270.298	196.068	142.419	161.298	123.304	84.3928	182.822	177.987	270.491	143.221	155.711	187.067	170.894	155.287	151.773	169.156	192.385	187.606	207.562	197.008	165.968	145.457	258.299	139.096	297.438
1310.6	187.308	255.82	161.993	167.6	114.73	217.114	246.43	149.779	297.535	123.03	242.988	257.138	168.035	212.999	112.559	274.697	250.995	178.011	111.695	245.87	165.801	178.147	204.052	247.728	265.222	181.77	146.57	156.163	129.513	72.7187	176.854	170.948	271.673	150.402	154.238	209.761	187.62	151.613	147.602	166.193	186.079	183.821	184.599	193.439	182.092	157.091	259.826	139.905	304.787
1311.93	209.564	249.24	168.342	172.206	131.728	229.377	247.912	141.956	300.098	135.059	242.556	247.77	173.058	172.06	101.299	277.009	248.7	181.495	124.172	247.872	143.027	160.13	209.476	245.86	259.737	195.072	151.12	145.429	133.322	73.6445	176.006	155.509	272.215	158.783	163.565	202.456	201.387	167.538	143.831	159.87	202.173	151.236	172.036	188.669	160.615	169.445	261.016	140.514	335.734
1313.26	219.421	236.099	167.811	176.391	167.926	255.516	251.765	151.734	303.06	160.688	246.445	261.837	179.681	189.121	93.0631	292.922	241.617	167.699	135.249	252.786	132.292	160.256	227.699	241.913	259.566	181.572	146.07	160.693	143.131	79.1702	178.998	161.67	271.557	167.564	170.292	196.749	204.034	160.264	136.3	156.347	208.666	137.05	169.473	180.859	160.739	156.838	263.41	139.643	335.082
1314.59	214.877	230.398	165.999	178	167.324	274.165	256.622	155.111	325.223	137.518	245.054	278.173	185.343	186.582	105.491	295.034	251.669	159.583	140.526	266.435	140.038	147.531	229.923	240.046	265.586	178.074	145.181	162.358	160.94	85.296	186.07	151.752	272.498	173.544	182.219	187.444	201.88	180.59	129.329	152.544	206.76	133.265	157.31	173.369	181.263	153.352	267.065	138.532	356.03
1315.92	206.733	229.817	174.428	178.798	175.122	293.673	261.54	153.689	324.986	150.347	237.822	279.137	189.326	162.043	117.667	301.546	230.978	152.987	147.004	274.709	131.543	159.754	246.147	241.618	273.591	168.575	139.891	187.623	161.949	78.6217	189.462	150.713	268.48	177.445	171.346	189.738	191.167	181.315	130.438	138.941	192.854	107.079	163.147	170.119	184.587	159.945	270.299	132.74	344.177
1317.25	224.19	234.516	185.896	179.791	174.92	308.147	261.289	168.266	344.348	153.576	235.791	257.42	195.789	149.103	125.307	318.258	218.351	147.031	151.281	284.831	150.209	164.164	279.57	244.551	285.276	157.076	133.721	192.488	178.158	95.1474	188.533	166.474	260.462	175.985	164.473	173.231	185.574	190.841	130.987	147.738	196.547	116.894	174.984	167.35	204.711	161.019	272.469	124.029	326.325
1318.58	216.846	242.815	186.325	177.648	175.518	316.603	263.926	174.844	366.911	144.804	223.999	271.488	202.172	163.364	140.254	317.371	213.283	142.835	137.758	291.592	159.914	180.419	284.194	242.043	294.624	136.777	130.592	187.753	173.167	110.073	186.885	183.915	254.364	176.206	168.8	211.125	177.66	207.966	133.216	161.575	186.641	136.308	201.221	169.62	226.435	149.613	272.959	117.198	323.672
1319.91	200.302	254.234	189.314	174.105	167.716	316.341	264.527	181.021	355.473	140.433	213.248	252.795	208.155	168.825	149.658	317.283	204.688	160.558	137.235	295.162	160.099	178.026	250.817	235.216	301.695	150.877	133.542	176.217	161.376	110.799	184.597	180.956	254.986	179.306	162.727	219.819	170.146	219.491	138.485	162.252	162.334	137.323	186.257	174.21	238.158	161.006	272.806	114.647	325.419
1321.24	200.558	259.093	195.822	173.754	184.714	320.745	264.793	189.199	342.036	148.462	208.016	236.118	218.537	163.885	134.617	322.795	185.256	172.442	133.712	296.099	155.804	180.672	274.24	228.468	300.649	166.578	129.612	166.681	155.184	115.124	181.028	189.517	250.088	178.807	154.254	228.113	162.393	230.617	141.994	169.928	160.027	118.737	196.494	185.28	249.882	162.319	270.496	111.616	296.366
1322.56	215.214	260.752	184.731	173.768	192.512	322.078	259.831	195.776	358.598	150.09	210.064	239.854	224.28	162.546	124.869	339.707	194.805	181.686	126.789	298.829	150.11	178.027	274.863	215.721	300.127	157.478	123.602	152.346	152.593	122.45	178.18	200.478	251.03	179.428	157.181	238.406	158.559	230.142	146.383	193.565	184.52	117.751	217.531	190.111	269.606	158.832	266.282	113.784	297.313
1323.89	238.27	258.571	180.679	177.001	197.91	315.307	257.421	191.154	331.161	135.319	206.753	246.613	228.183	175.206	135.028	329.62	197.297	188.37	133.067	295.678	146.095	187.729	303.886	203.533	295.577	179.979	122.152	142.01	146.002	116.775	176.291	195.839	258.612	182.208	163.308	251.9	151.605	233.267	148.612	191.442	171.814	105.165	220.568	199.581	238.93	155.586	259.408	118.273	301.86
1325.22	268.126	251.35	175.348	182.222	182.508	308.045	251.547	188.131	306.923	135.347	211.441	236.488	232.086	192.267	139.896	326.732	192.482	190.813	122.144	287.432	155.24	192.14	304.909	196.866	293.946	207.68	118.063	150.475	137.41	109.101	176.562	208.24	267.793	181.708	167.634	263.794	143.052	221.192	146.521	176.999	179.107	81.3798	203.204	205.051	244.253	169.619	254.495	122.482	306.408
1326.55	269.582	243.329	167.936	188.983	174.305	296.362	245.216	185.108	312.686	133.376	211.889	244.759	233.268	172.527	141.235	320.644	213.622	177.417	114.421	284.953	176.985	194.786	334.732	200.118	293.833	219.78	109.893	168.139	142.419	105.427	173.874	216.081	272.095	170.969	181.761	255.287	138.418	205.517	144.67	173.476	192.799	92.7939	222.241	208.921	228.377	165.172	247.173	123.371	310.154
1327.87	294.638	237.148	163.565	191.264	156.903	277.434	239.585	189.285	306.848	113.004	212.657	269.159	228.531	183.987	151.394	315.956	228.714	172.261	112.298	282.698	191.73	199.953	297.355	205.05	305.343	197.88	104.283	195.803	143.428	106.952	170.865	200.402	281.197	164.469	181.488	282.381	136.824	180.243	143.539	173.872	192.892	98.2081	244.477	206.711	197.701	160.965	239.879	126.939	317.101
1329.2	304.094	237.527	187.513	194.078	183.501	263.049	244.715	182.263	277.411	94.6322	207.265	264.074	232.033	209.848	161.806	311.268	210.039	171.664	119.575	283.188	202.275	199.323	301.977	212.302	313.231	190.38	103.393	179.467	159.636	114.278	166.336	196.963	287.339	159.73	186.215	267.474	135.87	200.168	134.728	158.589	179.385	118.422	240.714	209.701	190.224	155.558	231.689	128.028	324.847
1330.53	287.949	238.386	187.622	194.231	190.499	255.787	246.865	191.64	279.973	110.26	201.233	282.173	237.696	198.508	154.829	315.98	219.335	174.588	122.652	279.869	211.42	184.078	280.999	221.715	322.638	204.48	104.343	194.73	164.244	112.803	163.487	193.523	289.401	152.27	184.542	280.968	133.876	173.292	128.236	164.586	183.077	129.836	259.75	209.412	193.948	161.911	226.047	128.397	341.794
1331.85	281.805	245.245	197.81	194.076	192.296	247.542	250.263	182.617	299.735	99.0881	192.641	294.728	238.959	177.168	154.656	321.492	227.119	176.792	141.729	281.534	206.005	187.48	275.622	227.847	328.482	218.98	105.293	179.194	182.453	109.328	156.638	185.284	284.902	140.01	163.868	261.261	139.962	151.617	127.985	171.143	157.57	154.85	270.786	215.682	201.272	163.223	218.445	127.045	314.74
1333.18	278.06	252.744	214.718	193.977	191.294	238.929	253.417	154.794	293.097	89.9161	191.969	305.771	244.141	181.828	154.231	326.804	204.663	184.115	150.006	276.703	198.63	185.086	249.044	225.579	329.479	191.88	108.963	168.058	189.061	96.2538	155.229	187.125	281.204	134.951	149.795	275.554	144.208	159.142	123.974	153.899	140.062	141.064	274.223	223.472	214.595	163.816	213.447	129.094	298.886
1334.51	266.316	262.082	215.467	197.378	207.491	234.86	253.926	141.371	312.86	118.344	190.177	298.922	253.004	168.888	145.994	348.316	184.475	188.799	152.883	275.512	203.575	189.497	262.866	223.231	316.869	211.58	115.033	173.322	186.87	102.379	156.38	204.086	277.426	122.691	158.722	278.247	146.454	161.467	123.483	156.256	125.355	160.078	274.459	235.822	239.919	163.929	208.925	128.102	293.032
1335.83	251.372	263.181	206.935	200.443	188.089	221.826	250.939	154.348	324.222	143.972	191.025	318.029	258.586	158.348	147.08	327.028	204.103	190.362	147.56	269.337	205.44	201.467	257.487	225.523	305.369	227.279	119.743	182.585	178.678	102.105	161.451	203.046	272.928	112.991	165.648	291.34	144.62	143.391	125.792	170.093	143.047	157.492	274.295	244.092	222.042	164.041	208.407	126.591	273.178
1337.15	252.827	262.76	220.003	204.685	189.886	209.528	253.85	151.325	326.784	142.399	197.633	306.14	256.728	178.208	148.923	325.54	192.735	185.926	145.637	273.41	219.625	214.193	245.309	226.775	295.328	199.778	124.053	182.248	158.886	114.83	171.881	211.127	270.029	107.771	163.975	286.433	149.186	152.516	130.341	153.689	152.339	150.106	260.931	248.842	239.766	165.834	206.601	123.599	253.724
1338.48	249.082	257.458	220.591	208.674	193.284	203.862	257.642	182.702	296.946	153.227	205.841	290.974	260.311	192.068	130.59	322.652	181.115	180.289	145.914	278.268	224.85	204.743	250.731	232.507	284.295	155.078	127.242	200.712	155.494	127.355	186.872	200.968	269.691	111.191	182.302	274.326	147.832	169.24	130.169	144.566	145.631	143.12	266.767	242.952	236.689	161.386	206.167	123.248	265.07
1339.81	250.138	255.197	219.58	215.267	185.881	203.354	261.86	205.279	277.908	148.455	209.409	284.125	258.693	192.328	121.134	318.764	207.043	177.692	143.991	286.149	229.794	204.87	270.552	245.039	279.335	169.577	128.752	196.375	130.903	148.481	198.503	185.768	267.033	114.292	193.828	284.62	145.677	169.565	134.478	180.242	164.523	140.934	261.004	241.383	256.412	151.419	206.293	117.896	274.016
1341.13	248.793	255.336	220.968	218.64	182.079	202.232	271.063	225.456	254.87	161.282	214.817	274.252	252.836	214.188	130.073	300.676	210.543	170.056	146.468	287.365	221.579	208.272	264.774	254.051	280.566	154.477	133.062	168.038	126.311	142.206	206.133	195.529	263.255	127.792	191.955	276.113	143.203	193.489	134.307	176.439	172.215	141.947	243.24	236.533	264.536	161.131	208.659	114.065	250.562
1342.45	265.449	258.754	217.716	220.193	199.076	204.056	276.527	207.233	266.232	162.11	219.264	261.103	242.418	221.248	129.689	301.988	212.783	161.939	149.345	288.246	204.124	187.986	263.795	256.022	284.833	125.776	135.932	189.701	120.519	146.731	211.684	190.169	264.196	137.532	193.881	265.605	147.689	227.414	133.816	167.315	166.707	124.961	240.276	238.323	281.859	170.604	210.801	112.713	263.907
1343.78	245.704	268.733	208.384	221.998	211.673	200.478	276.003	217.81	242.794	166.137	218.432	266.35	238.32	207.107	131.824	301.099	215.022	159.663	156.422	282.687	200.109	177.78	273.617	253.674	286.181	133.075	138.962	156.964	158.327	144.656	212.114	198.49	265.618	142.632	200.408	254.698	146.574	235.338	128.444	185.912	163.598	133.975	255.312	242.673	287.983	176.476	211.683	114.401	276.452
1345.1	263.559	283.832	211.213	219.239	237.87	189.286	277.971	187.987	267.756	189.764	218.72	267.564	227.903	202.567	140.763	322.611	240.698	162.746	152.899	273.264	210.093	188.238	268.237	244.046	291.207	179.174	145.831	158.627	150.535	146.181	211.264	193.61	269.68	140.132	201.134	278.991	143.86	210.062	127.233	193.588	189.29	129.788	232.747	253.503	301.706	159.788	210.437	113.09	279.397
1346.42	267.814	299.97	210.521	214.828	254.468	179.69	282.493	195.763	306.718	203.391	220.047	272.811	220.765	216.027	157.262	330.323	237.394	165.429	153.776	265.409	206.638	202.477	274.858	229.538	292.321	186.073	154.781	147.49	159.943	148.507	215.295	215.131	275.021	139.712	199.261	274.084	141.385	219.586	124.022	170.745	208.581	141.202	238.183	258.493	301.029	157.26	207.231	115.458	286.343
1347.75	284.869	311.789	226.949	215.121	273.465	172.919	281.542	180.74	322.08	175.818	223.055	290.153	220.107	236.286	154.106	338.035	256.014	175.393	157.052	257.778	230.342	198.067	318.279	214.949	291.449	211.771	157.171	168.753	169.751	170.832	222.045	221.531	283.963	135.532	208.187	263.976	141.231	241.11	121.291	173.941	219.073	159.015	259.219	259.723	318.753	149.932	202.737	115.386	329.688
1349.07	286.324	327.847	246.737	216.226	276.862	162.218	277.005	206.517	309.042	188.245	232.863	281.54	222.089	239.346	148.429	363.947	261.025	187.516	164.529	250.202	260.487	219.865	320.1	204.681	288.125	238.67	162.12	164.415	173.559	182.757	225.835	224.812	283.304	134.072	224.314	294.269	136.516	248.634	123.599	181.058	200.764	192.829	280.255	256.633	324.076	140.924	195.275	114.875	340.233
1350.39	305.779	335.346	261.565	216.603	291.059	161.463	274.352	203.094	343.604	193.872	248.03	264.863	218.791	250.005	153.336	380.858	266.289	195.879	168.806	243.859	282.511	224.275	307.921	203.212	284.917	255.969	159.87	182.078	162.167	197.282	230.345	206.732	280.246	136.692	234.04	316.961	131.561	255.758	130.628	172.774	206.055	202.242	273.691	253.463	330.999	124.716	191.425	115.123	333.178
1351.72	306.834	340.444	284.073	222.496	282.056	164.148	266.167	216.07	321.765	186.699	258.638	290.521	218.053	266.265	152.951	382.17	255.424	201.602	188.083	242.779	292.776	240.025	305.741	207.104	285.272	262.067	156.819	176.94	187.575	210.007	238.935	226.332	275.988	140.992	248.166	330.454	129.967	288.882	136.537	177.09	224.546	211.256	317.926	248.293	335.122	137.787	190.15	119.091	347.322
1353.04	320.689	340.902	300.181	224.078	291.853	163.148	253.421	205.447	317.127	197.525	270.685	302.067	213.956	290.924	132.155	394.282	263.964	204.206	194.56	239.796	318.44	247.711	312.361	214.355	287.028	282.165	152.969	177.402	214.582	217.932	241.125	207.533	276.369	137.372	253.293	342.346	128.772	314.006	145.965	191.487	230.237	233.869	343.762	248.804	346.446	148.939	190.528	121.019	344.667
1354.36	315.744	343.441	303.649	222.775	300.45	163.867	244.506	215.223	345.689	217.952	278.172	302.274	201.858	284.383	137.818	406.993	276.787	201.769	211.836	239.501	295.945	249.349	312.581	226.167	290.653	279.464	152.238	157.465	193.99	227.457	248.515	201.213	270.831	129.352	260.619	371.838	124.297	275.53	157.794	212.883	245.528	211.682	346.398	253.474	331.769	147.371	190.598	125.027	375.612
1355.68	346.399	337.579	318.157	223.516	314.647	172.323	242.552	211.8	355.051	211.979	284.94	329.696	187.12	276.643	155.073	399.705	289.359	202.052	231.713	245.813	295.289	254.263	340.402	238.858	296.38	293.962	149.668	150.727	211.398	230.582	261.904	215.053	274.012	119.891	266.345	390.531	121.902	276.654	168.342	205.719	304.019	205.896	345.833	257.264	350.692	151.562	193.748	127.996	397.756
1357	368.254	335.077	342.425	224.593	302.844	172.428	242.696	191.576	350.012	193.605	290.267	370.222	180.302	258.902	168.296	414.417	294.874	201.135	228.19	252.406	279.793	261.949	357.421	247.95	306.254	312.06	151.257	141.589	217.205	232.107	276.014	232.973	280.874	108.911	276.472	379.223	123.908	263.777	175.291	218.155	304.51	202.509	377.669	266.654	366.815	163.674	196.393	125.964	436.3
1358.32	385.308	333.136	349.733	223.878	325.841	173.516	245.363	201.353	369.374	202.431	301.274	371.941	178.284	275.961	170.683	406.728	309.713	201.578	239.067	254.406	272.137	259.806	404.041	258.801	310.404	321.358	150.607	178.851	197.413	237.432	276.764	235.533	288.055	102.651	280.798	371.915	125.113	279.701	177.76	215.752	308.2	212.322	376.704	278.844	383.338	163.305	198.815	122.972	470.045
1359.64	389.963	332.794	371.921	227.279	333.638	168.955	254.871	209.929	371.136	202.058	317.561	372.399	185.386	256.22	202.806	390.64	308.928	206.021	255.743	257.526	280.722	242.796	395.061	263.732	313.796	324.656	152.116	202.913	192.421	247.157	276.073	247.214	291.077	104.951	294.924	357.807	136.638	250.824	179.028	218.108	300.291	213.335	366.539	287.114	394.661	166.537	200.929	121.58	500.989
1360.97	407.418	330.692	388.189	231.968	323.835	158.499	263.496	225.306	362.497	209.284	332.409	385.709	204.488	242.079	218.045	389.752	295.544	214.224	265.82	267.143	295.186	248.466	379.281	263.543	317.537	331.954	157.625	208.975	213.828	234.082	268.343	242.094	298.098	113.57	301.85	345.299	154.163	273.148	179.977	207.864	284.381	229.948	374.375	297.304	390.784	176.728	201.67	122.388	467.133
1362.29	396.872	331.95	382.217	235.005	328.431	149.272	270.419	233.882	387.059	214.51	343.896	376.339	228.79	260.738	235.552	394.263	287.451	216.187	262.697	275.639	290.05	257.664	359.1	258.715	319.877	331.251	164.095	231.436	207.236	220.607	258.852	240.334	300	119.87	291.976	319.191	169.528	276.271	175.565	218.34	258.072	238.962	370.21	304.294	385.707	169.159	199.472	122.756	482.477
1363.61	405.927	334.809	357.205	236.698	335.028	141.886	276.978	260.858	392.82	209.736	352.743	367.473	249.571	299.797	234.915	380.575	290.194	223.75	269.174	285.591	290.514	267.366	364.12	247.726	317.253	340.149	175.684	269.498	219.843	226.132	245.522	237.374	301.981	129.85	287.303	315.483	177.612	328.594	175.954	214.256	274.962	254.375	353.645	306.484	379.03	169.99	196.042	128.044	494.22
1364.93	393.781	334.387	351.553	241.61	329.625	134.255	286.059	245.835	386.582	212.962	360.39	377.507	264.273	280.056	241.082	389.086	292.937	230.193	256.65	296.999	288.458	254.64	346.739	233.457	315.622	343.046	187.593	259.56	231.651	204.056	246.351	228.174	300.443	141.909	281.429	319.375	189.697	329.318	182.982	225.013	255.052	262.588	354.681	311.554	350.353	167.702	196.055	133.692	467.164
1366.25	415.636	331.165	334.061	246.579	312.221	138.167	289	258.811	386.343	205.388	357.157	387.541	269.855	291.515	242.209	400.198	287.616	230.956	251.327	304.544	254.202	260.057	376.958	227.588	314.575	353.944	198.623	250.421	234.258	186.381	254.7	238.894	296.904	150.609	279.355	340.067	194.982	375.241	187.691	226.529	250.342	253.201	347.316	313.344	309.676	164.933	194.529	142.54	476.908
1367.57	433.89	326.503	326.969	247.18	306.818	149.324	293.095	248.987	365.705	186.214	360.724	365.571	261.437	287.774	233.508	394.509	287.083	230.039	240.004	302.624	245.146	276.059	389.577	226.919	310.958	365.241	206.932	270.082	215.665	189.306	261.21	237.614	289.206	157.549	266.081	352.759	189.627	368.764	190.959	233.645	263.632	241.413	363.951	309.454	320.199	164.324	198.099	149.148	501.051
1368.88	414.545	324.801	330.116	249.321	289.415	158.762	299.046	230.364	339.466	189.44	363.091	378.882	251.259	290.433	223.547	383.221	294.11	231.602	226.68	294.32	235.811	264.845	401.396	232.33	308.159	360.539	211.241	273.744	214.673	190.231	271.479	244.254	289.027	168.328	259.807	352.251	189.072	364.287	199.188	249.441	288.122	232.426	379.786	309.324	303.922	168.035	205.476	158.436	478.795
1370.2	415.199	326.459	331.984	255.242	278.811	172.743	304.509	216.54	323.228	212.266	369.458	374.551	240.84	275.492	209.302	360.732	297.861	230.445	225.757	284.728	228.995	270.767	397.615	241.581	307.17	326.236	212.35	270.605	208.88	175.156	291.828	251.374	283.649	172.468	252.933	340.543	192.516	324.61	203.256	260.197	258.612	210.639	385.221	303.594	278.445	167.186	214.142	166.444	476.138
1371.52	410.253	327.317	321.532	258.867	277.008	186.234	304.684	198.316	334.589	201.891	377.505	362.157	226.822	262.95	212.192	366.243	276.16	225.208	213.633	277.32	221.338	271.144	395.834	253.152	306.357	299.933	216.739	269.066	200.287	176.88	306.657	244.334	281.79	172.527	246.859	322.834	195.161	288.133	203.645	273.193	268.701	201.252	340.256	285.064	296.968	173.536	218.075	171.691	475.881
1372.84	395.707	330.735	305.96	260.196	261.604	196.04	305.496	189.292	324.35	203.517	390.752	341.699	215.204	248.409	192.151	357.755	265.547	222.611	197.91	278.312	210.882	281.602	362.052	258.003	303.324	276.03	217.689	271.127	180.495	166.405	321.726	228.653	285.692	173.387	243.585	312.326	190.445	282.056	204.993	276.669	266.791	184.665	346.091	273.014	315.091	184.927	226.965	170.699	452.425
1374.16	360.761	339.193	283.667	265.753	275.801	198.233	303.877	203.868	318.912	221.942	404.078	344.173	213.426	237.868	186.726	352.666	278.37	218.574	189.187	281.712	211.626	271.647	368.271	265.974	305.898	276.127	217.918	267.188	195.502	157.73	342.315	221.853	294.873	173.606	241.111	282.617	195.97	283.579	207.382	266.705	258.481	182.478	319.126	268.164	286.814	178.558	231.486	170.867	418.968
1375.48	385.416	343.011	260.895	268.342	253.597	194.04	300.372	210.844	313.873	214.367	418.125	345.135	214.767	231.726	172.985	345.177	273.553	217.256	182.663	289.256	235.89	276.813	362.889	267.465	309.055	285.424	225.107	261.249	208.909	151.854	354.423	216.733	297.734	172.146	232.037	283.309	200.534	297.502	206.65	258.981	248.57	171.09	312.161	265.954	275.736	185.868	233.852	170.555	405.111
1376.79	356.869	338.749	250.123	266.171	249.793	187.514	295.074	226.62	309.234	221.192	427.212	347.608	218.509	243.985	181.168	365.489	258.907	216.899	180.74	295.064	234.954	265.095	367.907	275.355	312.505	297.92	228.936	261.31	201.916	157.579	351.332	206.333	306.916	173.885	229.163	309.6	206.619	301.025	208.079	260.217	277.459	178.103	274.796	270.864	279.859	182.619	235.909	169.763	390.453
1378.11	331.924	339.767	239.351	261.62	254.39	179.514	295.735	248.796	308.195	234.418	428.219	352.854	231.85	251.443	184.562	358	271.478	221.982	188.416	294.095	238.498	271.268	412.126	280.286	319.049	301.217	230.925	287.371	218.923	163.304	349.441	213.452	318.097	172.024	225.489	312.691	209.903	347.747	210.867	253.333	280.349	165.516	317.831	286.654	283.182	184.409	241.187	169.81	394.196
1379.43	316.177	342.065	240.258	257.825	275.786	171.637	300.347	242.172	291.556	239.243	432.105	363.392	249.032	264.501	206.353	358.711	279.009	227.145	197.893	286.463	264.161	263.582	422.343	290.177	330.266	308.513	235.714	303.031	212.33	171.428	336.349	211.692	322.878	168.404	210.615	310.983	218.948	340.87	209.015	257.649	306.038	174.928	298.065	296.684	276.905	173.72	242.404	176.178	387.139
1380.75	303.631	337.323	246.926	251.733	291.982	171.128	306.571	227.948	302.518	228.468	428.072	372.669	260.934	280.36	207.732	368.623	289.815	236.147	196.969	282.919	255.945	261.187	411.761	294.708	337.57	318.21	234.503	304.292	231.737	166.953	322.138	217.852	322.54	163.103	216.14	297.674	221.672	321.593	206.844	267.565	329.727	187.141	293.1	299.754	292.627	166.39	244.657	181.106	408.881
1382.06	277.085	336.901	249.913	245.306	300.178	179.951	311.396	233.724	312.679	238.093	420.678	365.567	263.715	262.618	208.102	377.134	282.73	238.91	194.046	279.319	246.328	264.337	438.779	302.518	345.283	313.906	234.492	290.752	233.144	167.477	310.166	207.931	322.361	160.602	230.866	300.365	223.436	291.115	205.472	272.16	303.416	208.953	293.735	297.304	319.15	166.02	246.631	184.313	442.623
1383.38	285.339	343.598	255.941	241.763	311.575	189.389	318.471	223.5	330.44	238.518	416.165	355.44	261.937	238.476	207.969	379.045	279.928	239.353	198.522	280.814	252.672	265.218	447.797	304.649	353.287	327.202	239.28	298.813	252.151	169.802	314.275	218.891	321.062	158.342	237.192	320.656	224	309.037	202.261	257.156	310.705	222.765	316.769	299.253	326.873	182.21	249.248	189.601	447.566
1384.69	314.393	346.856	259.569	239.816	312.171	202.265	323.387	230.476	317.801	215.742	416.371	357.41	263.998	260.735	200.024	381.756	282.167	238.595	193.199	292.67	253.136	261.563	401.614	306.459	358.606	332.498	243.669	256.873	239.157	165.926	322.063	220.251	318.884	161.441	246.518	318.547	221.684	287.76	194.089	267.912	297.993	233.778	295.004	297.283	320.595	183.281	250.438	198.409	443.308
1386.01	323.046	346.834	251.356	239.689	309.567	215.141	323.652	240.251	324.762	224.567	406.578	355.095	261.899	262.993	179.478	394.267	299.273	239.838	179.475	306.486	246.599	262.193	423.032	306.03	361.121	330.594	253.738	278.133	244.964	161.051	340.011	231.93	318.225	164.7	254.644	335.238	221.129	263.282	195.357	266.348	302.082	244.39	300.838	300.993	331.118	190.351	252.411	205.376	472.25
1387.33	342.1	355.532	244.264	240.878	283.363	223.965	324.373	270.427	328.123	249.792	402.464	348.245	263.561	273.651	177.077	397.979	284.88	234.521	190.152	316.605	252.663	254.254	456.849	302.16	361.417	314.69	273.967	267.393	238.371	159.975	362.92	244.57	321.006	171.319	259.169	378.729	227.613	275.204	192.945	261.984	282.971	249.403	288.673	311.423	340.441	194.061	256.092	213.544	490.392
1388.64	363.154	361.829	235.731	244.587	282.359	232.052	329.016	282.203	324.684	245.816	399.551	346.434	275.622	293.509	184.503	408.89	305.01	232.563	214.028	326.781	253.126	229.936	461.866	301.011	356.106	313.586	286.756	295.853	246.178	162.1	390.708	250.249	327.468	170.739	261.295	376.62	235.697	309.127	195.094	258.459	306.259	236.815	278.907	329.293	303.763	184.571	262.685	225.311	485.734
1389.96	379.807	361.087	239.839	247.847	284.555	239.156	333.355	293.578	318.845	233.441	388.717	354.955	291.684	297.367	182.606	398.201	335.22	237.806	212.904	335.668	250.79	215.445	469.683	299.781	353.774	314.882	293.624	268.313	236.784	148.424	409.936	251.369	328.649	170.078	266.021	362.911	247.621	305.049	198.362	264.455	313.147	219.027	273.942	338.843	285.486	172.68	268.103	236.959	502.676
1391.27	377.261	362.345	238.346	248.728	246.751	246.383	337.967	296.154	306.606	271.865	378.923	343.569	293.585	296.425	192.552	409.112	352.578	243.928	216.381	335.764	250.413	204.986	487.5	303.751	348.814	317.377	297.373	288.373	251.391	157.348	420.604	269.288	324.07	165.657	259.746	406.402	264.984	308.571	203.23	243.011	337.636	215.239	280.976	352.953	274.408	165.11	271.924	246.046	489.217
1392.59	375.514	366.962	249.654	245.381	240.147	249.927	348.173	317.53	312.366	271.489	375.929	345.538	300.046	284.683	217.619	408.823	347.509	246.531	232.457	338.715	267.117	195.032	489.717	306.922	343.211	322.273	290.482	276.833	265.998	170.673	430.872	257.927	323.571	160.916	255.072	399.893	283.148	348.493	199.219	250.126	333.724	209.051	279.21	366.343	270.931	150.58	276.921	251.334	489.759
1393.9	391.368	368.54	255.521	241.586	264.343	254.452	358.196	293.705	316.127	261.114	366.776	350.279	305.947	252.141	215.973	408.934	362.095	255.133	232.133	344.074	259.18	182.305	485.533	318.012	342.456	332.768	276.23	291.292	255.804	176.997	435.7	261.927	320.193	156.015	245.798	410.983	296.752	370.815	201.927	270.682	368.612	190.464	291.445	380.053	276.653	160.29	280.35	258.581	474.7
1395.21	383.621	372.118	254.828	234.879	272.538	253.452	367.855	288.681	329.088	242.338	363.622	362.58	310.649	269.598	203.24	415.045	360.301	263.896	222.41	344.954	256.563	196.542	490.95	325.582	347.015	369.264	271.419	290.152	230.411	193.321	437.087	281.766	311.774	161.354	246.323	428.474	303.316	372.736	197.915	268.278	400.3	201.876	304.479	391.363	272.376	164.959	281.064	261.549	486.042
1396.53	351.874	379.135	254.456	224.895	265.134	247.785	376.206	298.456	359.649	240.762	370.228	369.337	317.83	261.856	210.918	429.156	355.231	260.098	232.886	339.281	255.906	214.811	473.966	333.792	346.551	367.359	273.168	305.011	218.217	190.845	437.435	274.485	304.395	165.653	240.649	424.765	306.52	378.658	193.903	275.113	418.388	206.488	305.113	400.353	267.298	159.069	284.493	261.716	495.383
1397.84	341.728	382.873	253.763	216.452	299.73	238.679	384.01	300.632	379.01	238.386	371.714	375.843	337.251	268.514	201.965	404.867	335.293	251.66	230.962	339.768	251.89	231.82	488.983	340.162	350.76	381.454	284.996	298.271	206.024	183.37	441.303	260.005	304.136	174.352	255.574	403.855	308.843	422.18	193.891	286.429	452.876	215.5	306.147	405.262	276.62	169.738	288.734	260.403	523.924
1399.16	328.381	382.53	262.51	209.717	314.726	234.118	387.224	296.407	388.37	243.61	370.72	384.112	352.592	281.572	188.979	398.778	349.123	247.543	231.639	332.527	229.673	248.578	506.399	345.172	357.129	384.349	303.385	309.13	208.23	178.494	440.37	272.644	300.517	187.211	270.1	398.946	302.207	397.302	195.16	275.064	456.564	213.312	304.381	406.332	276.343	172.248	291.799	262.611	520.465
1400.47	309.034	377.147	266.938	200.714	316.921	225.995	390.407	295.783	402.131	252.033	372.766	396.413	370.333	335.029	199.933	388.089	340.777	239.825	228.915	321.198	244.976	269.367	503.015	343.302	363.382	392.044	321.053	337.189	216.437	187.218	437.358	264.403	301.059	197.83	264.225	375.636	293.651	406.823	189.948	255.3	461.451	243.523	319.015	403.722	246.065	173.797	293.464	260.818	554.606
1401.78	318.487	372.165	283.205	193.138	338.717	225.977	388.27	303.558	405.092	280.857	365.132	399.39	386.955	346.087	212.4	395.8	353.851	235.147	234.991	316.365	238.999	268.988	500.831	339.352	374.248	357.339	323.842	340.048	237.843	177.342	435.225	245.122	308.8	200.369	262.151	386.326	289.414	389.545	184.336	259.895	449.139	238.535	321.249	399.032	277.387	187.826	295.577	258.145	559.547
1403.1	330.34	368.302	287.792	189.203	350.113	232.59	388.353	288.133	400.452	308.881	353.738	405.391	404.856	368.744	212.014	390.511	370.453	238.63	226.067	317.357	238.622	262.057	530.247	333.962	392.122	362.634	323.27	344.507	253.249	184.066	431.333	245.041	319.581	203.308	259.276	403.417	284.378	398.667	174.004	266.171	434.826	256.347	331.483	402.502	317.11	205.695	292.986	253.993	568.088
1404.41	355.393	365	296.86	186.64	375.908	243.378	387.614	296.709	409.013	298.904	347.944	404.839	416.277	370.602	220.7	413.021	393.355	247.072	226.944	313.588	242.445	246.054	528.863	319.212	407.134	357.529	317.979	369.366	270.255	190.391	429.12	265.12	325.562	204.487	256.002	386.107	277.261	380.988	161.352	265.446	416.114	284.159	335.317	405.172	294.432	208.444	291.347	251.84	584.228
1405.72	379.646	361.377	296.807	187.101	374.904	253.552	386.298	289.284	418.373	308.928	344.07	402.272	422.658	369.659	219.559	419.732	394.08	251.674	225.02	316.315	243.188	235.091	540.279	306.862	422.965	358.824	311.887	356.225	277.662	191.515	424.348	251.12	332.343	199.905	241.727	397.997	277.824	404.509	152.78	266.402	425.001	287.171	362.351	410.642	309.354	223.194	289.933	244.207	594.769
1407.03	387.499	360.234	291.474	189.045	354.299	269.375	383.006	289.859	414.134	310.551	341.155	417.093	423.759	360.317	212.117	420.043	399.342	260.357	227.096	323.466	241.971	232.948	553.294	294.592	434.648	333.718	310.596	342.684	285.068	177.639	422.375	254.879	336.964	195.324	253.852	398.687	279.908	407.631	148.049	274.917	424.288	274.983	351.385	410.991	339.077	232.903	290.114	234.814	576.51
1408.34	389.352	351.172	293.021	192.838	329.295	272.672	383.727	303.634	399.494	270.975	343.761	402.43	424.22	354.574	216.015	400.554	390.744	266.159	220.772	331.401	256.714	232.065	524.709	286.802	438.565	344.612	316.024	343.142	304.474	180.963	413.202	247.598	335.905	194.743	248.578	389.377	279.831	427.152	147.317	260.753	438.375	287.194	339.618	411.901	348.399	232.051	290.127	228.542	567.05
1409.65	391.205	340.829	290.568	195.399	319.89	278.18	379.979	289.81	370.055	253.798	347.727	388.775	415.801	372.031	219.409	408.265	381.894	267.001	219.849	340.623	262.497	235.97	518.125	276.772	434.714	346.307	321.692	362.001	336.28	186.487	409.309	252.077	341.086	198.802	261.103	360.868	279.194	416.673	149.785	254.148	423.262	287.006	324.252	406.731	336.521	212.96	290.14	225.629	536.39
1410.97	393.058	330.006	292.756	195.663	315.286	279.021	374.589	300.385	371.815	242.221	350.733	383.435	408.742	376.288	226.332	399.376	372.791	270.083	230.725	352.814	264.64	252.475	490.34	278.102	433.433	349.201	318.72	369.26	320.486	177.211	397.736	244.076	348.988	204.86	251.628	364.757	276.078	408.994	151.933	254.263	417.349	274.417	300.886	402.361	357.043	201.069	286.989	218.556	558.13
1412.28	386.911	322.464	293.663	190.552	332.681	276.793	371.51	284.56	383.576	246.644	348.938	396.996	414.323	381.746	235.774	398.286	354.617	274.605	230.201	361.701	272.103	261.924	478.555	276.551	429.699	359.695	312.709	373.318	309.092	176.135	391.603	257.195	361.049	216.999	269.754	346.647	276.801	394.115	152.561	245.139	427.836	272.229	317.12	391.591	353.565	194.698	281.514	217.123	554.27
1413.59	377.563	312.841	299.21	186.533	322.076	266.213	365.543	303.535	381.736	249.867	349.544	372.253	422.543	371.203	244.46	401.997	345.262	273.688	240.677	367.06	263.046	263.813	459.57	281.001	429.702	374.189	309.177	362.576	335.298	175.259	378.91	268.393	376.07	234.258	276.879	325.337	278.724	386.436	149.509	234.894	399.923	272.84	346.153	383.7	348.887	189.046	276.906	221.49	558.01
1414.9	367.416	309.138	306.197	182.934	330.272	260.178	358.572	295.71	365.096	284.29	351.03	386.569	428.124	369.06	251.886	409.908	346.24	271.73	233.953	363.907	261.549	267.466	476.585	289.53	427.428	377.483	309.885	365.835	326.304	178.983	370.217	278.872	391.731	251.436	288.804	325.227	282.647	373.557	144.377	251.529	386.809	263.052	342.787	372.05	356.61	181.475	273.083	223.457	578.95
1416.21	379.268	304.635	317.824	177.766	329.667	246.283	354.064	327.085	375.257	305.913	352.915	411.974	437.305	355.717	243.688	399.018	338.649	276.812	239.629	358.681	260.611	263.306	472	302.62	429.359	354.777	309.873	377.893	300.11	176.707	357.043	279.031	393.312	267.015	296.529	332.317	288.57	376.278	141.245	262.005	411.696	262.063	368.22	358.24	360.732	193.584	273.32	224.024	591.09
1417.52	369.521	300.692	321.771	176.855	277.062	233.125	349.221	317.26	379.017	313.536	352.721	444.686	445.686	361.174	235.994	405.329	333.831	275.494	239.105	350.264	280.674	252.847	497.814	315.23	425.976	360.471	318.022	364.751	313.916	191.431	353.31	262.39	394.653	280.114	314.054	347.007	299.933	358.999	136.673	250.64	408.582	238.675	428.854	348.51	358.854	196.572	278.317	228.151	577.229
1418.83	378.974	294.509	341.398	179.695	259.257	225.125	340.427	336.635	381.177	293.558	363.006	443.379	446.387	361.031	235.608	406.24	332.54	277.136	262.181	343.19	285.337	243.9	477.629	333.039	422.475	384.564	324.49	358.009	330.122	200.155	349.177	263.749	389.914	291.852	315.18	383.296	301.216	363.32	132.261	263.075	395.469	262.886	420.287	344.06	363.776	202.201	283.65	229.398	570.969
1420.14	412.426	293.206	342.305	185.784	272.652	228.422	337.286	345.21	369.737	288.781	368.651	451.899	445.167	367.288	249.334	423.35	335.029	286.058	267.657	341.885	300.639	243.017	485.443	343.809	414.653	397.458	322.878	377.267	287.928	213.478	348.723	259.587	381.255	298.391	308.105	425.986	299.299	351.641	132.809	262.35	414.755	279.897	423.32	342.169	387.498	196.789	287.303	228.405	539.108
1421.45	427.878	292.623	341.932	188.933	286.047	232.701	332.292	358.985	403.098	294.003	370.457	443.788	445.388	377.544	247.94	423.061	351.379	294.9	292.933	345.284	302.502	234.574	492.857	346.098	409.401	386.351	314.626	376.124	284.133	205.202	348.03	260.946	367.796	301.009	321.43	424.675	296.582	356.761	136.397	259.106	426.041	286.509	453.954	338.039	373.62	201.697	288.884	230.412	505.647
1422.76	441.731	291.96	352.759	196.673	282.242	236.49	323.953	333.56	422.858	277.626	371.942	429.88	446.729	394.201	254.358	429.371	358.908	303.902	310.41	349.914	308.284	240.746	495.871	349.027	398.951	410.045	306.694	340.182	284.339	211.126	352.136	261.345	364.177	298.348	318.955	442.965	288.265	356.682	138.305	235.421	430.927	313.52	476.187	336.949	389.742	195.565	286.796	233.339	517.787
1424.06	446.383	294.337	367.266	202.174	311.637	242.734	319.627	360.934	413.418	280.448	372.227	434.62	445.269	377.258	280.684	421.282	373.997	317.064	329.286	362.329	297.547	248.935	472.486	348.277	391.829	396.538	291.002	349.44	266.545	215.45	343.763	276.384	359.998	292.966	318.68	456.854	272.667	340.603	145.893	242.536	428.213	325.731	454.42	326.979	417.464	215.594	282.105	239.106	512.326
1425.37	425.835	300.634	354.413	208.851	310.632	240.505	318.25	377.509	413.578	277.27	362.033	442.637	442.05	391.115	280.298	428.193	375.478	325.586	334.762	374.967	295.209	261.408	472.299	342.886	379.569	384.231	278.19	379.497	274.35	206.373	336.749	291.182	357.659	287.425	321.405	457.543	255.87	347.723	151.241	235.091	436.299	321.142	455.053	316.128	407.586	218.342	279.626	249.593	516.865
1426.68	418.088	305.411	365.24	210.627	318.427	228.329	312.921	369.684	414.138	285.293	354.638	447.377	439.631	387.771	275.628	416.503	380.487	328.028	331.638	379.933	289.792	277.156	462.113	342.215	367.542	361.525	267.138	388.755	276.156	216.897	332.135	283.421	353.239	282.523	336.93	457.033	243.713	364.843	155.789	239.406	416.785	315.754	457.287	301.758	385.308	218.45	278.127	257.92	540.204
1427.99	401.94	313.228	374.947	217.864	302.222	213.82	309.385	340.659	410.298	270.915	350.523	451.865	432.811	382.828	273.73	416.614	359.793	333.829	325.914	388.484	291.654	271.737	457.127	340.184	354.055	381.218	260.166	402.813	271.962	224.021	331.681	296.779	358.74	280.741	333.055	465.322	228.915	349.164	153.137	228.601	390.471	323.165	439.12	293.548	391.829	212.318	278.084	264.206	562.743
1429.3	400.992	319.285	357.934	223.252	319.217	209.995	310.744	362.433	398.858	276.537	345.208	448.793	418.872	383.484	296.78	424.724	347.666	336.031	320.589	395.914	300.517	282.446	449.34	335.514	341.736	372.91	251.194	422.47	275.767	235.345	324.987	292.618	357.841	282.72	336.58	470.811	222.118	361.084	155.125	222.276	365.756	312.576	442.953	287.418	368.751	210.985	281.4	267.573	533.281
1430.6	388.444	324.942	341.881	229.313	333.812	199.293	306.783	338.208	405.418	257.359	342.533	441.185	407.332	378.941	282.533	431.835	347.383	338.873	313.265	394.048	311.059	285.342	471.954	329.643	324.745	379.403	248.142	400.927	300.773	243.668	333.173	302.376	358.062	285.658	338.105	458.701	219.32	400.204	154.232	226.871	377.842	311.587	452.386	287.047	338.073	193.093	286.005	266.22	506.22
1431.91	421.496	323.719	336.227	236.662	334.807	191.169	300.602	313.583	385.578	249.381	348.739	431.31	395.153	393.997	289.959	435.745	357.18	342.835	307.941	391.678	327.482	292.019	484.567	326.812	313.069	371.096	247.889	372.984	318.978	253.392	334.639	296.055	353.003	283.316	335.43	463.39	225.963	394.124	158.86	242.386	355.127	320.598	455.419	288.997	324.195	186.481	292.374	259.027	496.358
1433.22	390.148	322.336	341.294	246.978	350.602	185.379	297.127	304.157	374.138	250.203	357.744	435.546	381.693	401.054	293.101	438.855	347.572	349.277	294.417	393.845	322.624	267.195	467.18	325.581	301.567	404.389	250.597	353.441	354.383	243.916	329.545	314.693	349.544	279.935	344.355	442.079	230.365	372.045	162.768	234.941	373.613	315.608	458.852	292.947	314.317	190.909	298.602	253.673	488.097
1434.53	416.4	313.112	340.441	251.751	366.396	190.027	292.345	303.132	391.498	255.425	370.189	445.074	374.634	394.11	292.211	443.566	353.085	352.518	296.093	392.147	307.126	288.488	478.194	332.03	292.928	412.481	251.945	325.098	346.189	236.439	323.171	310.772	334.805	276.633	339.28	456.768	241.408	391.165	177.556	242.056	404.098	300.619	468.685	298.017	312.438	208.776	306.567	247.76	474.635
1435.83	427.852	306.369	343.108	255.655	369.391	182.517	286.043	288.906	387.658	266.246	381.754	459.894	375.414	371.166	282.753	441.276	354.314	353.28	290.569	386.305	312.628	273.492	512.006	339.279	286.098	404.974	251.773	313.155	345.594	242.163	321.837	330.13	324.546	268.691	344.204	472.257	247.89	377.885	186.664	258.131	400.983	284.83	461.717	304.286	324.56	210.084	313.972	246.567	472.773
1437.14	445.304	297.386	355.855	255.948	352.786	184.586	284.788	280.681	393.418	307.868	393.878	458.333	373.075	378.223	290.682	439.586	337.399	347.882	283.045	387.015	302.17	269.837	493.019	344.528	281.78	423.066	253.6	297.212	364.599	237.086	311.703	309.168	310.287	263.389	346.929	480.545	256.372	370.604	194.332	242.566	375.068	299.041	452.35	304.476	327.882	215.471	320.844	245.493	474.111
1438.44	435.555	297.523	357.721	250.108	365.38	189.48	287.301	270.055	375.977	313.089	398.643	439.385	373.135	372.079	280.972	438.697	331.32	342.164	281.721	386.773	293.673	255.849	486.032	343.617	276.878	429.958	253.908	284.068	355.605	240.41	304.848	311.487	302.747	261.528	351.054	427.634	262.535	357.324	197.919	222.521	371.153	288.452	434.583	299.706	345.204	214.139	323.825	246.42	450.249
1439.75	464.607	297.259	359.588	241.665	323.975	197.443	289.359	259.43	380.937	318.311	397.488	437.573	375.035	367.535	291.422	441.207	323.224	332.285	287.997	384.067	305.615	272.354	510.645	336.946	274.312	391.651	251.736	297.325	349.41	243.133	304.074	305.885	297.288	261.106	328.779	460.723	267.177	354.044	196.547	233.836	364.438	275.462	394.416	296.535	352.125	208.486	329.185	247.067	432.387
1441.06	464.859	304.596	353.615	233.585	328.969	194.722	291.63	263.604	356.697	319.132	390.493	431.981	370.936	366.991	308.171	455.717	307.569	324.007	271.473	380.017	302.717	267.186	492.057	324.835	272.855	366.943	247.084	308.982	343.215	256.857	305.219	304.603	304.229	259.804	332.704	443.012	269.979	339.964	187.735	225.831	329.323	296.073	409.848	291.285	345.047	190.834	333.51	248.113	416.925
1442.36	441.511	317.293	358.681	223.042	352.764	198.633	294.235	275.378	354.457	325.153	385.258	424.121	359.556	375.647	302.493	457.828	293.678	317.409	259.148	380.783	278.539	264.791	454.67	314.643	269.296	372.235	248.591	303.438	332.22	241.78	305.485	299.962	309.65	265.382	326.428	415.701	270.061	336.284	182.523	232.946	336.608	295.884	407.281	283.555	331.169	195.741	335.483	243.68	407.063
1443.66	466.962	327.189	366.628	214.85	338.958	195.545	295.198	270.353	329.416	331.174	378.583	420.041	355.616	381.903	295.807	452.938	303.978	313.13	259.224	377.573	271.721	263.907	462.082	308.212	268.073	360.727	246.179	337.894	325.625	237.104	308.07	322.44	318.911	269.6	328.153	411.589	267.503	333.403	177.631	252.381	343.092	291.694	409.513	285.344	339.69	185.048	340.227	244.326	424.4
1444.97	464.414	331.086	364.015	208.003	334.753	197.859	295.037	267.327	337.576	348.796	375.427	441.16	353.756	359.759	292.648	438.848	291.599	307.172	241.7	375.874	261.263	256.975	465.094	308.021	262.295	318.819	240.886	334.751	288.23	224.227	313.695	331.718	328.171	272.458	310.278	422.278	258.385	336.123	168.898	262.575	345.177	277.105	404.546	293.214	333.812	194.755	349.424	245.053	424.538
1446.27	490.665	333.462	350.041	201.771	354.547	202.752	293.173	278.701	335.336	330.416	377.472	428.512	347.337	365.615	277.646	428.558	288.543	301.773	238.376	374.232	249.405	241.224	456.106	304.389	254.998	316.91	238.314	320.007	264.435	217.75	324.521	328.276	336.872	272.916	318.202	394.566	250.947	343.642	169.366	256.53	345.661	271.315	443.578	300.604	309.533	193.902	354.42	244.819	427.075
1447.58	491.317	326.239	348.868	194.84	335.142	216.61	294.258	295.675	327.895	328.837	379.916	405.028	343.717	373.071	276.251	419.469	291.284	293.735	251.651	374.718	240.627	232.528	454.718	302.278	242.27	319.802	240.781	323.263	260.24	215.874	333.746	325.794	342.613	270.814	301.127	387.255	238.629	335.962	171.754	274.005	347.345	248.326	411.011	304.233	323.255	206.249	357.288	244.946	431.612
1448.88	482.368	308.855	341.294	191.1	296.136	230.344	296.62	279.05	308.855	312.058	379.481	391.875	347.377	357.727	279.897	397.779	290.244	283.056	244.527	372.404	232.689	242.228	431.33	291.287	232.229	307.093	240.849	313.719	252.045	209.197	339.371	328.592	346.034	261.432	292.252	384.743	228.471	314.281	171.821	264.88	320.63	242.536	373.243	306.023	343.776	199.876	360.801	246.392	425.749
1450.19	416.619	297.392	332.921	188.957	305.93	247.149	301.079	262.424	306.214	293.679	381.606	368.391	347.757	308.783	274.974	401.489	260.225	270.778	238.203	370.873	218.031	228.24	395.542	279.655	221.253	270.385	239.556	287.775	221.45	190.72	344.116	310.03	349.534	250.29	265.976	361.031	215.593	291.001	174.049	243.434	303.114	224.347	349.476	299.173	355.498	197.583	355.969	240.799	386.287
1451.49	399.671	290.728	326.948	191.769	276.924	252.902	304.93	270.198	305.174	279.3	382.61	345.158	343.577	289.038	286.432	395.799	254.145	262.179	239.679	370.295	206.172	226.853	370.953	267.624	221.782	284.476	241.224	306.631	207.255	183.044	346.541	291.229	349.115	238.028	262.701	356.12	207.035	305.32	182.117	241.029	295.998	221.357	347.308	282.082	360.819	185.929	346.994	234.645	394.024
1452.79	355.522	284.545	334.414	195.226	263.519	248.339	312.49	238.772	306.133	253.32	379.615	350.402	343.957	272.094	283.021	387.509	247.057	259.021	232.154	368.597	188.994	215.133	373.565	264.632	225.347	280.967	238.331	281.886	210.26	177.367	342.246	285.627	345.736	226.246	246.025	340.008	194.477	294.039	184.024	243.944	283.282	231.568	323.94	263.552	367.741	192.756	339.194	227.251	378.161
1454.1	316.973	287.241	323.321	199.662	235.713	231.374	318.864	195.346	304.693	231.341	380.779	350.857	342.417	240.35	269.027	375.619	225.101	253.142	217.43	363.426	181.896	217.777	345.376	260.601	234.344	259.058	234.319	256.742	194.865	167.49	334.431	285.064	335.637	217.104	243.55	318.696	183.118	281.558	185.612	265.898	272.966	221.378	301.372	246.222	358.262	181.343	331.339	220.458	384.697
1455.4	321.224	298.817	317.827	204.155	229.107	209.005	323.445	201.52	316.052	226.561	386.663	365.929	336.157	232.605	255.032	392.729	227.842	246.303	230.306	358.536	179.558	211.601	359.187	265.209	241.764	277.95	233.826	259.598	186.669	173.213	325.816	270.342	330.497	212.121	230.074	292.184	173.36	279.477	183.44	267.973	278.65	220.788	298.005	228.171	336.784	177.849	324.855	215.984	387.234
1456.7	342.675	311.914	290.253	207.863	220.101	187.496	325.989	195.694	334.611	184.982	388.868	365.628	324.457	240.061	246.078	385.639	228.818	245.305	219.981	349.333	180.019	222.561	378.198	272.457	250.352	288.04	236.853	250.053	176.474	185.537	323.36	273.14	322.398	203.619	226.199	300.472	168.482	302.196	179.907	293.008	306.333	207.798	277.837	216.761	337.705	192.116	323.159	216.19	430.97
1458	327.727	316.05	291.48	208.267	235.895	173.969	329.901	193.468	309.971	176.602	391.472	360.287	315.157	232.316	231.579	370.949	219.462	236.786	199.057	333.13	185.521	220.669	366.809	280.106	252.516	272.531	236.52	224.508	200.279	192.26	320.105	274.498	318.298	200.317	216.323	299.16	168.883	276.115	175.655	303.482	290.017	192.808	257.669	215.75	313.426	191.502	319.98	217.077	434.307
1459.31	317.178	324.186	282.306	207.888	222.489	165.477	331.776	189.642	312.93	205.822	396.476	327.226	298.577	206.972	231.192	367.859	208.09	221.387	194.933	320.68	191.303	226.589	331.42	286.234	250.534	290.222	241.148	223.764	188.883	184.983	315.73	276.336	316.199	195.095	213.248	280.648	174.805	288.434	171.083	306.117	288.1	182.618	238.701	218.18	325.147	190.888	315.008	221.243	435.643
1460.61	314.229	326.963	278.733	208.292	231.883	163.862	333.165	206.216	328.689	217.842	396.92	333.982	282.157	195.227	222.238	361.769	221.414	207.029	195.608	312.821	203.244	216.381	339.231	295.802	249.486	298.313	242.015	216.619	211.088	175.506	312.394	270.974	317.22	189.712	205.772	267.336	185.926	295.953	165.95	292.511	298.184	194.429	252.533	224.13	309.269	184.515	309.756	223.489	396.979
1461.91	287.68	325.019	279.639	207.045	221.277	166.053	333.733	201.59	354.049	204.662	390.165	316.041	264.377	189.082	202.447	352.879	220.122	198.99	181.684	304.963	193.906	203.653	334.242	304.97	248.847	288.004	235.762	211.874	216.492	160.629	320.899	286.252	317.2	181.21	202.896	282.024	200.568	326.272	165.778	300.746	326.667	171.039	253.965	235.759	334.19	181.981	300.528	226.935	406.316
1463.21	275.93	315.955	294.785	203.417	220.671	165.911	334.757	216.964	340.208	243.082	384.769	308.432	248.437	190.538	193.492	336.389	230.17	183.431	197.16	302.312	194.087	207.557	338.852	308.298	249.667	297.694	229.269	216.329	222.697	145.952	317.003	305.369	315.981	177.908	210.221	250.312	215.769	291.791	163.285	290.78	323.951	165.649	251.797	243.789	313.911	178.007	291.245	227.182	364.852
1464.51	268.581	311.531	298.092	199.845	209.665	164.296	336.997	213.537	373.567	244.702	377.613	311.659	227.377	193.593	195.625	341.699	241.478	176.033	211.835	303.133	192.309	203.901	361.463	310.027	247.276	286.584	224.536	222.384	221.701	141.875	312.467	299.047	311.242	168.046	209.545	252.999	221.69	278.109	158.233	285.295	352.834	173.459	267.229	243.818	328.033	185.073	284.677	225.908	357.788
1465.81	262.832	302.708	297.238	194.958	222.259	165.259	340.057	211.311	382.926	243.922	371.017	324.21	216.956	210.648	184.655	344.609	254.298	173.674	215.311	298.354	181.85	215.365	384.873	311.915	244.242	256.675	219.804	240.039	231.106	148.398	310.012	291.525	311.382	162.903	205.669	279.287	222.652	266.828	154.22	277.289	356.117	177.669	288.261	237.208	332.954	181.819	279.845	225.274	349.524
1467.11	274.283	295.324	301.344	190.266	224.852	166.099	341.172	210.685	360.285	261.142	363.141	315.845	211.816	204.503	175.196	345.119	251.493	181.235	210.986	290.943	169.151	212.969	383.483	310.043	238.931	261.565	220.351	260.494	206.51	155.721	310.436	291.202	315.043	158.561	221.394	283.575	220.093	262.346	145.888	259.484	347.8	154.678	278.092	229.878	348.275	203.765	277.589	225.36	374.459
1468.41	279.734	286.02	301.771	186.359	219.446	171.238	345.874	194.859	315.645	277.962	360.065	297.652	216.916	208.758	186.905	334.029	249.193	186.636	218.662	284.877	175.493	219.393	376.093	301.291	235.547	242.855	221.058	259.749	207.515	163.044	298.14	279.6	317.423	160.538	219.318	239.862	211.054	225.865	136.835	236.078	342.283	159.288	265.924	215.027	309.596	216.831	276.089	219.526	367.795
1469.71	278.384	278.316	296.757	184.635	206.04	177.236	346.594	217.432	319.004	271.981	353.869	310.203	223.536	227.013	196.598	352.138	246.389	199.397	205.937	278.53	186.874	200.365	366.703	300.379	230.645	221.345	220.325	256.603	209.719	176.167	296.164	272.078	324.284	163.556	215.642	246.55	201.855	244.983	127.543	229.192	336.766	164.298	273.356	201.697	326.117	222.697	275.766	217.372	379.131
1471.01	295.435	272.852	291.423	180.083	207.834	183.848	341.659	196.406	309.963	269.201	347.433	299.318	236.395	229.668	178.823	356.648	245.853	211.278	205.413	275.599	180.896	221.153	350.913	293.947	234.444	257.035	219.752	266.658	202.323	175.09	293.788	280.875	332.024	170.493	216.366	250.837	200.496	266.102	119.05	224.267	320.848	154.108	259.587	196.286	321.038	225.923	274.21	216.498	400.066
1472.31	298.085	267.708	291.209	179.088	203.627	188.986	332.013	214.179	311.322	243.22	336.277	294.733	243.895	221.123	173.649	351.758	253.128	222.04	203.688	277.764	184.997	206.157	341.923	280.795	245.309	255.925	211.899	242.712	200.527	183.813	285.092	268.793	335.685	173.431	216.291	225.525	204.177	242.42	110.478	218.501	326.131	137.118	234.619	193.756	308.36	258.669	270.414	210.664	431.801
1473.61	281.536	265.044	284.116	177.056	201.421	196.458	322.67	214.353	333.881	232.039	328.001	285.108	251.475	230.578	177.294	342.868	243.772	226.481	210.564	279.313	200.298	215.605	354.533	269.562	257.401	240.015	203.646	236.367	208.732	188.936	273.276	261.75	334.146	174.048	204.815	237.012	206.018	249.138	110.305	209.375	327.413	139.327	234.051	189.945	308.081	264.534	264.938	203.43	449.937
1474.91	268.986	266.94	288.542	174.464	223.215	194.965	309.102	247.327	370.44	213.259	326.924	298.415	249.934	232.033	170.355	357.178	241.976	232.202	209.839	278.734	207.199	218.248	367.142	264.97	269.084	255.705	198.193	257.221	178.136	192.459	259.3	255.428	331.566	170.266	210.739	259.3	212.579	261.857	111.333	215.37	319.896	145.537	237.082	192.615	315.002	307.12	262.178	198.476	436.072
1476.21	262.837	273.556	294.408	171.789	220.608	193.717	297.266	219.9	377.799	177.278	326.808	293.578	251.914	233.488	174.756	349.287	246.983	232.803	196.715	278.435	216.34	222.152	367.352	253.738	281.935	259.394	196.02	251.275	154.74	189.182	237.883	243.585	328.027	170.483	213.663	255.187	214.58	261.375	117.48	210.444	302.778	142.147	232.514	194.244	291.523	334.826	257.318	191.042	441.007
1477.51	250.687	279.932	288.434	172.865	227.202	193.575	287.406	226.074	368.357	166.097	327.412	295.292	254.614	238.943	186.969	353.197	266.607	231.884	198.39	275.839	220.721	204.384	351.961	247.066	289.297	219.083	193.686	243.329	145.344	186.304	220.627	240.623	324.407	172.541	217.787	249.074	213.381	238.093	126.348	202.158	329.66	155.556	229.145	189.154	294.044	384.371	253.018	184.448	411.942
1478.81	261.337	286.628	283.26	170.553	227.795	190.977	282.38	204.247	368.916	160.916	327.935	309.103	257.633	220.797	199.686	354.307	272.118	233.925	199.266	272.404	229.023	205.012	343.37	242.713	294.147	233.973	200.713	242.583	131.148	170.827	217.371	249.42	314.388	178.198	214.511	267.761	207.862	247.211	137.935	189.392	316.942	156.166	239.776	185.823	283.765	418.556	251.154	179.694	386.876
1480.11	280.388	296.924	289.606	170.145	239.989	184.941	277.902	201.62	364.675	160.535	329.179	309.558	250.893	205.452	199.803	360.816	299.302	232.526	190.941	270.313	223.044	195.559	324.779	234.761	301.1	252.862	201.1	235.037	128.152	154.55	212.114	265.658	301.488	185.695	221.035	282.848	206.183	251.929	148.083	191.187	324.225	172.775	242.808	182.893	281.486	480.582	248.674	180.22	348.212
1481.4	287.038	304.98	280.272	171.474	238.982	187.009	273.727	182.994	351.234	146.154	314.663	294.64	243.112	194.907	204.708	368.926	303.553	225.927	181.416	271.358	218.465	185.351	288.988	225.689	311.731	234.951	205.727	223.891	157.956	152.073	219.578	260.295	283.868	190.233	222.559	284.335	204.504	243.846	159.67	184.861	323.906	165.784	236.639	174.443	290.807	496.527	245.69	184.865	350.346
1482.7	298.488	308.715	289.658	173.53	256.375	194.235	272.622	157.567	323.393	180.173	306.786	306.183	231.572	175.161	188.445	370.436	296.716	222.767	189.092	271.842	201.846	174.639	280.397	217.016	322.538	240.641	201.554	242.345	176.96	159.396	237.441	272.692	263.449	187.41	220.883	321.022	210.504	235.364	171.097	179.095	313.188	163.994	218.07	165.832	290.527	537.912	244.582	189.191	340.081
1484	320.338	315.091	309.764	174.718	275.369	190.654	272.278	187.34	326.351	193.391	302.43	319.742	218.271	163.016	181.758	358.545	269.216	221.288	192.967	272.775	204.827	182.574	305.005	212.504	330.542	264.329	196.34	224.798	175.964	182.118	250.585	268.53	243.189	182.507	232.807	332.909	214.585	247.682	184.045	183.409	293.27	148.203	217.101	159.222	288.648	548.817	245.154	190.997	333.815
1485.3	320.988	326.267	323.95	179.518	301.162	196.038	269.988	214.714	322.91	198.61	301.193	317.676	208.97	171.27	163.983	365.055	266.915	215.169	199.842	270.572	199.408	192.274	301.614	209.831	335.626	267.619	187.527	241.252	196.568	213.041	250.688	288.367	237.49	177.604	237.731	338.396	219.706	244.4	191.632	199.483	303.752	154.413	231.333	151.731	299.569	541.962	247.154	196.283	327.15
1486.59	324.838	330.563	329.656	183.899	296.155	204.369	269.582	213.287	307.069	189.428	296.277	325.943	207.19	195.125	158.304	377.164	245.966	215.37	216.918	266.968	204.908	221.126	311.822	208.519	334.578	264.907	185.594	239.305	192.371	214.964	259.991	303.644	241.95	170.782	250.455	327.483	221.226	235.517	196.419	186.997	277.033	140.622	224.764	148.401	282.89	536.307	248.65	194.289	350.083
1487.89	353.488	338.939	352.002	185.311	289.149	211.472	271.67	213.86	291.627	203.047	302.08	365.457	211.089	208.579	158.672	370.474	270.881	223.011	228.193	264.709	211.809	236.873	349.631	205.686	327.456	266.196	176.78	231.759	185.775	220.686	265.774	331.401	256.571	165.959	250.979	358.97	218.907	239.835	197.367	190.472	258.315	161.631	260.195	149.39	269.011	556.332	253.394	189.414	350.218
1489.18	360.938	352.754	345.548	183.727	285.342	210.224	270.717	252.433	306.986	197.865	303.644	347.516	221.069	216.433	178.697	378.783	278.156	229.372	232.668	258.753	209.47	267.741	354.239	204.133	315.02	284.685	177.327	219.813	201.579	218.409	263.397	344.039	271.351	158.496	266.903	393.656	211.867	254.953	197.194	195.626	285.197	162.64	314.426	149.739	299.932	574.437	256.514	187.38	338.352
1490.48	363.188	357.13	338.294	185.895	258.735	219.66	271.498	241.406	306.745	224.284	298.807	345.45	233.848	237.488	188.642	400.693	307.608	233.572	235.744	252.854	219.451	273.912	347.247	196.741	306.73	312.374	178.994	265.866	215.783	218.931	267.66	361.236	288.291	147.673	264.627	395.143	209.548	274.47	189.421	173.62	314.078	182.45	348.257	157.049	297.652	593.502	256.106	187.066	336.886
1491.78	361.438	357.746	347.68	186.804	260.528	221.483	272.551	253.58	302.903	238.702	294.93	340.108	237.747	253.342	192.791	398.602	309.087	240.253	239.619	252.778	242.872	286.888	351.855	195.428	299.608	309.662	176.82	268.719	195.987	209.054	281.603	361.633	290.592	131.65	271.351	410.23	214.348	286.388	186.689	161.694	322.959	190.259	336.088	161.958	304.973	613.767	253.345	182.031	327.82
1493.07	364.088	359.561	364.266	188.216	271.921	222.937	272.116	254.553	311.462	255.92	293.214	350.39	241.806	259.596	198.2	391.112	310.061	239.734	233.294	255.391	261.812	276.679	354.063	198.755	293.888	332.95	171.767	267.572	222.59	233.177	285.066	334.67	284.092	112.507	257.074	420.916	222.188	282.705	184.916	176.928	355.44	205.668	363.519	159.668	311.894	622.031	253.889	183.237	333.153
1494.37	367.938	353.617	364.852	194.78	277.714	215.427	269.795	267.126	332.02	267.138	288.857	340.009	243.786	253.05	201.844	386.621	292.137	235.775	227.57	252.067	257.513	287.135	340.271	205.042	286.766	350.639	168.313	268.425	216.394	258.299	282.769	329.787	274.712	95.2044	271.398	428.803	235.229	291.022	182.263	178.722	383.521	184.677	367.75	156.657	338.415	618.056	249.505	183.443	336.487
1495.66	372.987	342.312	360.638	203.948	274.307	210.127	269.025	272.499	346.579	285.556	286.26	355.583	235.445	268.504	186.085	382.931	293.615	230.695	230.845	252.719	278.974	274.658	342.079	212.05	280.578	345.527	161.18	268.878	227.797	262.822	281.592	313.624	268.533	85.5814	265.722	404.289	247.309	302.139	177.21	178.556	382.802	212.486	347.581	159.487	325.335	592.48	245.597	178.968	347.021
1496.96	378.437	338.528	366.984	207.6	294.1	194.266	266.947	275.872	351.937	270.774	290.703	365.613	220.064	260.758	199.558	387.04	279.47	225.056	224.72	257.348	307.154	273.521	349.086	220.257	270.127	321.615	156.846	245.331	218.001	267.144	273.375	298.901	264.993	80.5984	268.446	401.375	253.869	280.457	177.918	188.47	360.083	206.295	324.611	155.196	340.256	578.665	245.049	176.294	367.554
1498.25	403.887	332.903	355.889	210.189	257.093	182.58	265.994	276.045	346.096	265.592	292.346	356.491	213.083	246.612	216.307	378.949	274.397	217.017	220.395	256.6	295.015	264.321	365.693	220.784	256.289	312.903	161.233	261.783	214.204	274.866	253.317	294.018	267.693	83.0553	268.369	370.462	249.629	278.373	178.865	193.063	350.564	209.704	335.642	155.626	357.577	563.409	246.292	174.779	384.487
1499.55	402.136	329.759	348.955	209.949	250.886	166.474	264.677	276.217	357.854	267.61	297.749	368.789	208.742	256.466	228.015	383.459	293.264	213.937	220.87	253.164	278.956	250.584	360.301	218.031	241.751	303.391	168.019	277.836	204.808	264.589	239.58	313.615	273.274	94.1523	277.693	363.548	247.709	290.291	179.412	190.377	341.045	201.113	320.673	158.375	369.297	544.314	244.68	168.345	365.821
1500.84	382.786	329.974	319.461	204.137	247.879	157.613	264.18	273.99	344.012	248.027	301.952	351.351	204.161	262.72	254.34	374.768	285.419	207.098	219.946	253.48	289.776	244.659	386.108	209.998	232.526	317.879	178.325	282.689	220.211	235.711	229.762	308.732	276.774	106.449	270.817	338.234	237.229	293.008	182.039	185.171	321.125	206.522	291.703	164.405	377.418	514.658	242.368	163.63	366.754
1502.13	377.035	328.83	319.087	200.285	246.472	152.19	265.051	272.563	334.571	222.845	302.075	343.489	208.3	240.974	272.852	364.477	292.441	202.018	214.621	255.812	277.637	241.003	400.715	201.885	226.28	317.166	190.952	285.941	184.814	231.034	224.745	309.369	278.514	116.906	264.54	309.32	226.99	290.925	183.866	196.205	310.806	193.93	287.934	163.954	359.938	497.482	240.476	159.596	366.487
1503.43	356.085	324.405	311.992	198.505	227.064	160.398	265.527	276.336	327.929	214.463	304.598	339.659	219.079	225.628	277.757	348.187	281.572	197.499	210.096	257.64	242.537	232.558	406.122	197.212	222.312	299.654	201.898	289.994	201.818	222.356	225.887	309.525	276.654	127.843	253.064	284.007	216.429	289.241	181.774	200.799	320.486	196.139	304.165	168.543	352.859	477.426	237.435	151.601	341.82
1504.72	341.134	321.341	301.858	199.273	235.657	160.255	265.456	254.509	334.087	225.28	307.761	356.745	225.059	239.881	281.654	347.896	283.555	196.819	203.971	261.036	254.477	222.853	389.929	198.779	222.198	299.342	201.884	291.646	210.021	215.278	239.51	316.882	279.835	136.94	259.388	298.293	213.469	295.558	175.521	204.553	334.166	200.748	299.595	172.653	333.379	448.01	232.463	146.687	347.552
1506.02	308.983	311.876	286.124	205.306	234.25	160.972	269.641	255.881	329.046	208.097	305.964	335.527	228.238	218.535	286.81	355.405	267.141	192.46	204.246	268.688	261.378	230.536	406.536	197.386	221.558	291.029	196.031	300.498	207.024	214.801	252.812	306.479	287.495	146.517	241.111	288.178	204.429	282.275	171.748	195.707	333.847	200.556	291.425	180.522	318.7	414.514	229.311	143.692	358.885
1507.31	300.433	302.091	286.069	215.678	262.042	166.478	274.707	257.254	310.004	217.315	306.247	338.501	236.296	220.789	263.743	368.115	263.832	193.46	197.921	274.548	248.958	224.108	376.742	201.672	215.838	265.516	187.137	278.95	184.027	210.723	265.714	296.556	297.075	157.693	230.435	268.064	202.989	260.592	168.215	204.78	325.527	204.365	303.256	187.032	302.42	409.578	230.274	139.417	350.618
1508.6	292.282	289.507	272.255	224.958	271.835	166.95	279.53	236.227	307.762	208.532	311.41	340.467	244.275	224.642	255.039	380.624	255.734	193.581	192.596	274.136	238.498	222.719	343.749	205.239	208.015	245.204	175.443	249.002	192.231	203.645	273.416	284.712	307.375	166.79	218.358	260.75	203.309	224.508	164.362	195.374	332.807	200.974	307.086	197.141	280.941	392.882	231.938	135.663	344.35
1509.89	286.931	276.522	256.361	236.422	261.628	162.878	286.846	204.8	326.32	183.749	306.332	336.385	250.174	223.696	234.996	380.733	256.205	194.661	196.071	267.732	236.999	226.118	317.156	206.326	202.412	246.891	159.989	245.054	178.034	192.968	281.758	271.429	316.556	174.447	216.882	274.636	207.469	213.225	160.989	205.848	333.687	183.182	300.517	202.21	292.661	355.066	232.649	132.508	357.283
1511.19	265.58	259.457	249.906	244.022	267.82	164.454	296.503	193.372	317.278	167.366	302.375	324.994	259.353	197.55	224.78	390.842	250.123	191.102	207.146	261.272	215.899	220.193	314.962	201.813	194.472	257.778	148.855	227.106	164.637	184.49	285.38	255.746	318.216	177.784	204.805	260.522	206.748	188.741	164.096	206.521	307.767	180.591	288.747	205.04	283.982	348.69	235.853	127.553	333.015
1512.48	273.029	246.073	241.692	248.962	244.813	172.171	302.42	177.545	318.236	159.783	303.858	324.44	265.412	189.403	200.705	372.551	240.01	191.222	195.222	252.012	201.239	200.66	290.768	205.539	193.832	224.265	142.362	207.158	138.44	179.212	291.082	241.262	317.396	173.12	205.929	246.408	210.428	181.058	163.763	202.435	292.647	156.399	290.177	206.989	319.302	338.714	239.085	122.799	316.348
1513.77	284.078	236.528	242.758	252.922	215.405	172.028	310.253	133.317	351.994	158.6	305.101	313.05	269.071	172.456	191.497	365.66	235.44	189.423	197.297	246.392	203.939	178.356	292.574	207.186	196.93	229.152	138.268	221.21	155.843	189.534	294.864	228.699	314.576	164.457	208.652	260.294	211.468	169.774	166.23	208.149	301.526	161.408	270.008	202.139	312.623	312.417	241.812	118.164	312.88
1515.06	285.527	235.703	246.063	258.114	212.798	171.517	315.502	133.09	364.152	164.217	298.983	301.911	267.45	174.31	173.973	343.369	218.522	188.743	199.772	247.324	211.119	182.007	293.98	211.873	204.233	216.839	134.414	232.461	138.846	202.056	302.246	219.496	311.356	159.874	226.576	277.379	213.547	180.891	173.097	205.182	276.006	160.416	273.838	195.528	347.143	292.601	246.92	116.089	313.412
1516.35	282.176	239.918	246.649	261.598	232.19	167.076	317.771	148.462	365.51	175.034	300.466	299.089	268.949	195.363	163.002	343.479	224.537	186.303	193.647	248.871	215.78	175.074	293.386	218.239	208.032	250.126	132	218.913	152.649	203.178	307.148	227.812	306.136	156.25	231.499	264.865	214.187	188.807	185.565	205.296	253.286	164.225	288.868	190.037	314.463	288.384	257.515	118.094	314.344
1517.64	286.825	256.133	247.874	269.871	224.383	160.916	317.304	158.635	378.068	172.65	308.988	305.339	269.967	215.216	148.25	346.188	224.755	183.943	190.522	254.675	211.48	174.945	324.792	224.766	214.4	239.012	131.986	216.165	151.652	192.501	317.009	208.289	304.757	158.227	221.622	285.15	216.026	199.123	192.992	202.61	251.365	149.633	306.298	187.987	343.384	277.208	266.543	118.459	328.476
1518.93	293.874	277.068	258.38	278.031	236.575	148.739	316.716	144.007	397.826	185.067	314.871	314.864	273.466	213.87	159.203	338.297	238.581	183.264	187.797	263.447	207.46	179.352	337.797	219.772	215.746	254.299	136.372	221.416	189.054	190.423	321.511	205.805	302.417	163.804	219.546	282.636	212.906	215.439	198.419	224.003	258.644	179.441	328.128	184.176	313.104	261.471	276.046	122.385	339.007
1520.22	275.323	294.164	258.325	285.491	245.167	135.58	311.537	187.38	404.384	186.683	321.793	329.43	272.165	232.923	164.863	330.606	236.531	182.744	195.872	271.154	196.44	195.099	346.003	211.659	214.756	257.585	137.318	223.467	164.057	187.145	331.613	217.482	298.157	168.66	220.269	278.921	208.665	244.955	196.646	218.237	257.524	167.25	320.358	188.045	308.824	246.934	284.878	128.63	333.939
1521.52	263.972	307.739	264.031	288.275	239.36	132.121	310.858	187.552	404.942	193.5	333.196	338.199	274.543	231.976	169.515	333.915	254.893	182.784	201.946	274.942	191.02	183.378	366.608	199.945	208.393	282.872	137.464	247.918	155.46	178.667	339.874	218.598	293.497	168.237	205.392	264.406	198.505	250.471	189.913	224.79	288.403	160.658	306.188	197.115	294.544	238.638	290.741	135.155	320.07
1522.81	285.42	315.954	263.976	288.987	231.152	135.785	313.34	200.924	413.5	206.316	338.038	342.433	271.722	203.829	176.435	348.224	260.151	184.504	207.021	287.409	178.04	207.188	400.013	185.671	204.95	275.758	142.73	285.169	153.263	179.989	345.575	208.194	295.237	162.773	207.516	276.292	188.904	261.587	180.78	219.304	294.082	166.066	296.018	209.064	299.064	238.261	290.976	135.92	328.202
1524.1	281.669	312.329	260.721	287.515	248.544	146.081	317.342	211.497	429.658	213.132	330.16	332.302	275.461	178.882	179.072	338.333	275.489	194.385	200.896	298.925	185.5	216.383	393.819	176.678	202.441	273.844	149.595	292.42	157.466	184.711	342.557	227.551	290.497	154.029	211.639	247.377	181.063	263.503	168.207	232.297	298.961	173.474	278.648	216.213	273.985	211.724	291.856	137.165	320.333
1525.38	297.918	302.224	264.347	283.915	256.336	155.762	322.104	222.069	380.616	204.349	319.483	312.595	282.879	183.535	171.88	370.242	278.227	198.665	201.771	306.184	185.119	231.878	390.824	183.604	199.232	300.33	145.901	287.672	115.668	182.433	340.018	233.707	286.077	143.286	207.562	262.862	174.022	227.019	161.393	232.131	298.64	181.282	274.078	225.843	270.505	194.067	291.811	133.61	326.864
1526.67	317.366	291.239	268.612	282.331	246.528	171.706	331.852	198.241	370.373	219.165	310.725	297.677	293.578	169.788	173.508	375.351	295.077	200.305	197.446	314.227	187.819	226.457	409.029	196.61	198.592	294.416	146.047	294.122	120.671	176.155	335.159	239.144	287.177	136.622	205.285	261.147	168.902	222.935	160.5	239.524	313.119	178.69	316.307	233.952	262.625	185.05	289.891	126.335	338.595
1527.96	308.815	282.814	263.278	283.071	250.72	176.352	336.249	188.413	385.331	226.381	303.727	291.074	300.116	179.241	174.38	397.859	291.767	197.065	190.521	323.951	183.799	236.66	409.233	212.496	204.259	307.302	146.193	313.373	151.673	160.477	327.421	245.78	292.677	134.279	218.409	263.033	167.701	211.651	161.367	248.878	322.397	181.698	330.937	235.581	267.145	182.753	286.066	116.94	348.326
1529.25	279.063	276.788	258.903	283.559	246.913	173.262	338.731	170.185	371.889	219.997	300.489	297.575	310.415	205.894	181.805	402.168	293.749	193.825	187.996	323.706	191.819	220.655	402.638	228.303	209.46	302.988	139.699	256.224	145.476	164.198	321.522	253.136	293.537	138.655	224.132	266.118	165.7	208.366	160.794	250.671	316.476	189.506	314.367	232.491	273.265	172.536	283.053	114.025	341.657
1530.54	259.712	273.643	263.808	281.359	217.105	161.821	339.845	146.758	357.247	214.413	305.252	310.628	309.834	236.547	182.677	423.277	292.707	179.865	183.271	320.829	191.159	221.282	394.043	236.669	212.791	301.074	126.964	233.875	139.679	170.32	321.943	245.132	306.077	142.951	229.855	291.203	161.699	213.882	163.661	262.264	308.155	189.314	320.997	231.4	274.185	179.839	278.781	114.79	382.188
1531.83	221.96	275.778	247.754	280.027	217.697	155.907	337.736	146.93	385.804	219.628	309.294	340.313	303.652	243.599	189.345	411.386	283.601	171.185	190.746	321.481	200.298	212.08	395.847	231.515	219.977	278.359	123.91	251.525	176.281	164.842	323.964	247.929	317.097	150.528	243.578	279.888	161.458	229.398	162.928	274.138	301.433	161.122	305.226	229.429	281.505	193.141	272.212	115.715	361.119
1533.12	207.809	281.353	246.739	275.559	213.089	145.817	328.302	134.702	395.562	212.444	304.296	354.123	296.43	234.252	182.405	406.495	278.778	163.545	181.82	318.492	213.918	215.731	382.452	225.401	228.622	284.445	116.856	246.775	191.684	156.964	320.225	246.405	326.757	153.304	247.301	254.972	162.657	238.513	159.715	272.851	279.111	167.73	263.856	229.299	306.425	193.004	267.295	120.88	367.25
1534.4	221.657	281.488	243.804	270.419	210.88	138.306	321.147	167.274	390.119	194.86	298.978	348.528	293.289	219.305	177.985	389.604	261.356	160.945	183.295	312.703	215.498	219.382	372.256	214.647	235.516	290.13	119.881	218.826	168.286	162.886	316.085	241.281	329.617	156.08	235.824	255.257	165.456	233.629	160.982	293.124	284.789	168.338	244.085	228.048	297.345	189.747	264.45	126.765	381.38
1535.69	246.705	282.663	242.469	270.179	209.072	131.041	309.371	176.646	389.877	208.076	293.02	327.813	284.147	211.957	158.697	372.112	250.99	156.985	178.77	309.21	217.917	216.229	378.86	206.613	242.877	260.616	125.227	253.276	148.488	149.008	306.906	240.237	329.197	154.057	224.947	250.742	166.734	228.344	162.409	306.118	302.468	162.146	248.315	228.237	294.665	188.169	261.326	128.249	384.311
1536.98	272.153	283.837	247.054	271.031	226.064	127.214	295.954	192.818	408.034	242.891	285.142	301.554	279.086	196.21	156.293	354.021	241.127	159.665	169.445	302.245	205.217	209.043	372.264	204.259	248.194	266.701	134.813	270.126	158.691	133.129	290.207	242.553	318.297	153.393	224.47	229.027	172.173	228.259	167.435	310.991	326.946	151.554	237.744	232.586	291.585	182.512	259.685	125.214	370.441
1538.27	302.001	276.052	259.48	273.619	227.056	124.369	285.363	186.19	407.792	229.706	277.424	291.171	276.664	174.862	143.053	346.53	259.489	158.585	169.32	294.608	196.716	212.442	364.868	203.585	249.773	248.786	139.598	258.176	131.293	143.651	270.628	223.509	311.317	153.849	221.193	229.711	178.492	242.174	176.382	312.784	344.224	164.961	236.373	232.696	302.105	182.854	258.968	124.099	380.171
1539.55	319.05	267.707	247.905	275.871	214.848	125.331	279.759	222.762	426.749	195.322	273.386	293.891	272.882	182.315	138.885	356.039	270.29	159.025	184.994	287.531	185.696	217.353	361.472	192.99	249.309	233.271	149.504	257.426	135.495	145.173	259.048	211.425	304.977	159.585	219.516	249.596	180.091	230.09	185.569	315.137	369.502	173.969	263.003	226.165	293.825	179.836	258.111	120.264	402.701
1540.84	331.298	261.202	259.53	276.583	220.64	133.293	275.37	190.934	422.107	216.137	268.947	297.872	271.021	171.367	150.593	365.147	283.612	159.145	186.069	284.99	193.155	220.499	397.276	188.316	245.573	212.556	144.929	271.876	135.297	152.295	259.949	209.901	303.917	162.281	220.239	234.681	180.169	248.805	186.436	292.571	348.78	164.577	266.432	225.794	314.745	170.579	256.386	115.909	422.831
1542.13	321.946	253.496	267.315	272.254	203.231	158.078	278.794	186.305	439.064	213.352	265.949	300.341	275.639	163.22	157.513	368.456	314.825	159.665	194.344	283.793	191.095	216.338	379.479	184.682	240.846	226.241	142.595	276.326	135.9	160.416	271.329	208.857	307.817	168.417	219.362	208.165	189.928	253.12	183.463	308.084	342.457	172.784	259.861	226.063	352.465	155.321	256.481	112.793	398.561
1543.41	324.994	246.111	262.46	269.998	190.623	178.075	283.891	191.677	426.822	202.967	259.191	321.206	278.097	173.472	168.213	377.765	322.603	160.585	221.819	289.82	210.314	223.264	422.082	177.368	242.425	225.526	138.82	267.176	151.302	176.338	288.55	205.893	319.077	177.353	224.085	219.649	192.407	241.035	177.85	312.117	336.535	197.792	257.291	222.093	383.785	156.623	255.709	112.918	389.091
1544.7	305.241	249.365	268.005	265.278	179.614	187.51	290.476	209.849	444.579	216.182	254.673	311.327	280.395	199.724	168.581	389.273	320.552	161.185	219.293	291.927	224.213	213.307	437.086	173.014	245.522	245.211	137.686	283.626	187.104	169.659	311.13	213.969	329.457	181.969	239.208	216.334	193.205	239.35	167.676	296.55	353.812	203.199	264.72	222.122	369.505	158.885	257.876	113.403	410.421
1545.98	308.289	249.5	281.07	260.698	197.006	198.91	296.576	189.221	415.136	246.197	255.194	307.748	283.013	203.976	181.045	394.582	332.109	167.224	224.768	297.674	232.793	227.289	440.889	182.579	249.671	269.695	131.431	296.475	185.306	174.181	330.35	226.845	335.357	183.945	238.531	213.418	197.924	254.865	156.463	308.983	343.89	196.607	270.149	226.311	368.024	150.107	260.687	116.047	392.151
1547.27	316.137	251.315	274.136	258.946	189.998	204.784	300.973	190.592	440.894	229.012	254.436	307.948	278.192	212.229	177.885	405.491	348.455	172.624	232.043	302.245	247.252	219.096	435.492	187.265	255.397	272.18	130.697	288.125	210.308	177.303	338.05	229.161	339.177	191.521	238.654	228.503	206.402	261.18	152.37	308.256	365.167	213.614	279.578	226.02	353.344	156.209	264.646	119.492	376.68
1548.56	330.785	252.249	272.321	259.686	200.189	187.94	301.661	212.364	459.851	257.027	250.958	324.781	268.81	221.281	188.836	422.799	329.772	178.824	234.717	307.375	267.591	234.59	461.695	191.39	264.159	304.265	129.322	276.974	224.91	180.024	338.951	218.036	345.796	196.777	240.776	256.387	202.481	262.295	153.797	294.37	390.045	225.822	297.807	228.45	339.064	184.631	269.249	122.217	402.41
1549.84	334.633	259.424	278.506	258.382	215.581	183.008	303.352	215.736	492.808	253.042	252.679	323.218	263.268	219.933	189.96	424.508	338.305	180.384	234.792	308.866	266.091	247.565	428.298	202.156	267.549	313.549	131.867	301.424	221.912	176.146	340.491	206.192	344.336	198.833	246.499	248.271	204.799	281.809	154.663	286.643	395.722	201.629	318.436	229.839	304.384	188.573	274.804	124.021	416.939
1551.13	347.281	260.438	274.131	258.506	220.572	189.864	304.283	217.907	491.365	247.456	259.121	338.538	252.606	215.385	207.212	420.616	353.138	187.303	245.067	312.653	279.15	258.775	451.301	218.121	270.355	340.433	130.973	293.473	194.114	181.667	343.551	200.108	338.716	204.009	234.622	257.355	207.037	281.324	160.81	304.396	390.599	189.036	326.265	229.148	322.503	176.675	279.519	125.706	385.468
1552.41	361.928	266.493	267.196	260.758	248.364	193.65	304.88	218.879	537.122	256.271	267.802	343.023	244.744	228.037	204.556	419.325	345.039	185.423	230.541	316.439	280.729	247.558	454.303	225.927	271.934	326.517	135.198	307.122	198.316	181.789	344.931	183.944	329.416	209.025	237.545	256.839	207.916	281.639	174.877	297.229	411.076	181.244	331.294	226.777	329.423	200.296	283.366	126.03	399.597
1553.69	365.376	275.987	275.14	262.589	244.155	198.91	307.422	253.05	536.08	270.685	275.284	361.115	246.962	239.889	208.955	408.433	361.384	184.743	232.016	320.618	285.108	242.892	447.306	240.692	272.52	329.401	140.863	332.771	189.717	175.51	349.991	173.779	321.236	203.241	254.867	251.523	200.314	272.353	189.503	291.462	405.153	188.251	341.923	226.486	338.743	228.958	289.201	125.675	401.326
1554.98	372.823	287.401	281.005	264.869	257.546	217.555	308.141	254.422	531.037	265.5	288.445	373.916	250.14	222.141	207.307	393.942	368.405	188.382	233.09	323.116	275.487	243.266	438.308	246.098	268.668	308.285	148.208	345.22	168.719	166.832	356.73	189.055	304.976	196.657	257.79	240.207	198.232	284.668	203.49	275.615	391.229	170.458	347.352	222.356	302.462	229.059	293.048	125.479	391.455
1556.26	365.471	296.496	275.51	269.921	251.338	228.464	310.045	232.994	507.994	276.314	304.327	387.724	249.638	245.993	210.447	393.45	377.19	194.662	210.365	328.639	291.066	235.829	449.311	246.543	265.575	316.369	150.754	322.869	172.521	153.153	365.63	201.451	297.435	189.113	249.513	244.091	199.19	291.382	218.997	273.768	388.906	179.065	311.981	219.505	324.582	241.881	298.379	125.124	407.584
1557.55	377.718	309.83	271.455	276.877	241.529	232.496	312.8	240.765	494.151	275.128	319.728	382.38	257.696	249.044	222.911	397.159	382.195	196.622	192.44	334.722	278.365	231.163	437.513	242.908	262.891	299.653	153.459	314.118	183.123	151.674	365.17	204.246	289.735	178.609	242.835	251.575	198.548	310.496	229.783	256.801	370.583	175.673	308.609	215.854	308.302	276.303	303.654	123.248	414.913
1558.83	363.566	319.245	272.52	284.925	218.12	233.212	317.166	253.336	471.108	269.142	327.529	393.417	263.514	244.096	223.782	389.667	398.792	201.301	195.114	333.916	285.544	224.229	462.515	245.994	263.594	292.537	146.804	298.567	186.124	145.796	366.069	193.602	291.555	169.144	244.158	272.259	202.706	291.611	232.25	246.273	350.26	191.48	285.638	218.443	319.221	296.324	311.533	119.253	382.642
1560.11	339.013	326.339	268.305	294.065	218.311	233.315	320.56	240.708	451.265	268.756	341.891	389.333	264.212	239.948	230.45	384.375	388.425	201.741	164.589	330.03	257.443	237.708	481.117	240.759	268.385	297.42	139.989	289.815	179.126	131.317	360.729	195.197	288.175	169.84	234.481	251.743	216.784	307.925	233.677	267.386	334.736	177.687	265.467	219.592	296.941	282.505	316.5	119.777	397.57
1561.39	332.461	332.153	259.61	302.336	207.303	230.101	329.516	209.679	425.822	242.371	356.332	372.649	270.27	241.4	228.55	368.884	402.502	195.14	153.463	328.833	257.622	235.31	469.319	247.524	278.024	292.704	129.494	279.864	181.728	128.439	351.789	194.633	292.634	173.816	218.003	240.826	233.342	304.639	235.663	266.099	326.012	185.894	245.695	225.782	303.86	286.207	320.291	120.262	428.099
1562.68	337.908	337.807	253.955	308.788	204.294	230.326	335.798	228.65	418.779	227.984	367.173	364.282	274.408	228.851	227.405	376.792	393.395	189.82	154.138	321.363	248.281	223.588	453.521	255.409	292.568	289.587	120.199	283.912	171.929	129.36	336.848	185.668	292.054	180.992	208.526	247.51	241.98	324.953	242.61	252.772	312.089	180.501	268.324	234.531	277.98	297.348	320.273	119.306	408.227
1563.96	334.955	342.742	244.78	311.376	214.885	230.306	339.83	238.022	444.536	232.798	369.454	358.182	271.505	234.303	219.961	350.3	372.948	182.339	162.212	313.781	262.74	228.498	452.923	258.974	310.207	291.671	113.864	290.361	176.131	130.081	329.987	174.544	297.634	194.407	201.648	245.794	253.498	322.867	253.636	269.405	324.165	193.908	261.752	245.84	247.299	278.969	319.108	118.27	423.955
1565.24	334.402	352.636	246.164	310.66	202.276	231.759	341.642	236.193	417.493	236.812	375.415	347.798	268.523	232.954	213.776	345.409	367.116	174.299	159.887	314.656	256.199	237.44	433.924	256.94	320.312	298.954	120.249	290.409	159.932	123.802	323.047	177.099	299.374	204.383	184.771	216.077	255.336	340.781	267.623	275.118	328.641	180.115	272.781	247.869	200.219	287.47	315.619	118.795	452.483
1566.52	348.249	356.21	240.189	305.38	219.667	236.282	345.552	237.164	398.449	239.226	369.857	335.902	258.021	205.606	205.072	331.917	355.237	171.058	180.361	320.234	258.058	228.995	432.526	257.625	325.512	288.637	127.274	296.058	150.534	137.524	322.746	169.335	306.473	208.838	166.293	223.961	247.574	334.695	282.169	251.71	322.717	178.721	257.809	251.658	210.338	287.811	313.67	112.479	429.411
1567.81	331.696	364.584	231.814	298.783	235.858	236.138	344.902	230.935	394.206	242.039	355.578	323.502	242.159	207.457	191.831	331.825	339.83	170.138	180.435	327.044	247.876	213.241	452.727	254.39	328.317	306.72	132.539	301.706	166.335	135.045	329.405	151.25	314.613	210.734	182.616	227.844	234.771	341.009	298.236	265.263	310.393	192.128	244.038	250.007	213.658	312.872	317.489	107.963	409.139
1569.09	319.144	362.078	215.919	290.199	231.649	228.627	345.529	231.507	379.963	250.053	340.339	330.254	229.976	190.909	178.087	316.134	327.194	168.417	177.71	336.094	229.015	210.591	452.928	248.915	324.816	294.404	138.044	312.154	169.737	132.366	333.584	156.446	322.513	203.83	184.138	221.327	226.369	295.323	301.902	253.616	323.269	207.135	229.466	243.236	206.977	301.933	325.284	105.967	405.267
1570.37	304.591	354.852	209.303	282.063	220.24	228.606	346.096	210.078	345.32	241.667	327.98	334.486	222.594	186.76	165.602	319.842	337.743	170.856	170.584	341.56	213.794	203.153	427.529	248.559	314.306	267.686	142.349	341.802	165.138	131.087	338.563	169.321	324.492	193.485	190.661	203.611	213.647	296.437	303.649	242.249	302.145	195.742	236.094	238.786	210.696	308.754	336.354	105.292	413.795
1571.65	317.237	340.827	192.768	270.875	222.031	230.796	347.969	187.449	365.877	240.08	310.901	338.214	222.812	189.811	170.002	312.75	335.691	177.776	160.859	341.93	215.652	195.211	439.33	247.964	310.22	268.969	136.654	358.65	170.939	133.408	344.262	181.236	325.672	187.221	203.583	223.094	206.524	287.151	302.916	232.841	309.02	195.948	206.323	240.175	216.416	296.854	346.585	106.696	399.923
1572.93	317.484	332.801	183.913	263.159	214.621	227.091	344.917	178.82	370.433	230.093	300.702	356.054	233.589	208.062	168.101	327.858	326.08	181.495	151.333	335.916	215.271	195.837	425.931	251.449	307.945	275.052	126.399	339.098	179.54	124.929	343.561	190.751	332.452	181.196	214.705	235.777	205.642	292.264	296.902	242.754	324.696	188.155	226.151	245.004	198.135	279.915	356.368	110.34	420.85
1574.21	318.131	315.735	189.937	257.15	215.212	227.807	342.261	200.191	367.79	223.706	298.502	357.514	249.087	198.714	173.761	332.766	305.128	186.494	143.408	324.19	215.17	190.163	409.332	255.414	301.932	253.135	125.183	345.146	172.942	118.651	335.18	192.107	330.191	181.012	214.428	259.661	207.719	276.978	286.168	229.707	327.971	155.562	220.779	257.673	178.654	244.976	359.766	111.264	430.978
1575.49	327.578	309.069	197.722	253.634	225.003	233.067	340.517	173.562	369.946	194.52	294.303	362.25	267.465	194.965	180.932	327.875	302.825	187.974	147.882	312.744	218.708	185.497	401.132	259.859	299.598	251.217	127.408	359.993	163.943	123.972	332.079	180.502	329.691	189.067	214.95	257.144	207.877	308.492	280.235	242.699	324.847	130.968	205.807	274.902	197.574	223.236	360.281	109.028	459.905
1576.77	335.425	302.003	203.746	253.758	246.794	234.519	338.955	166.133	383.303	184.533	294.424	366.986	283.122	182.816	180.543	332.383	294.725	190.333	144.756	308.802	220.287	177.051	427.733	260.944	301.06	264.1	134.833	345.641	156.144	113.693	317.218	171.057	332.791	195.523	208.273	260.627	212.514	308.805	272.301	243.652	326.922	141.975	180.035	286.531	210.093	214.217	357.296	107.192	471.232
1578.05	315.672	296.217	209.451	259.677	246.584	228.481	336.481	178.704	378.26	186.546	295.425	371.47	290.3	183.867	167.807	335.291	271.253	188.212	147.031	306.372	215.705	179.945	417.533	262.108	301.471	269.382	147.298	344.488	157.545	117.614	301.956	152.012	339.49	201.658	200.595	268.91	217.872	336.719	268.128	233.965	314.197	151.781	203.464	298.56	205.012	192.477	352.658	102.076	476.16
1579.33	293.118	289.711	214.356	267.361	248.775	221.707	337.016	168.075	379.616	199.759	297.145	365.873	294.997	192.918	162.63	342.399	263.153	186.011	147.705	311.054	220.644	183.595	419.334	256.233	302.758	263.064	166.482	350.536	156.146	111.735	295.175	146.887	336.99	212.593	201.317	256.393	216.989	334.232	268.034	218.677	296.272	156.388	188.892	303.069	215.531	194.257	347.181	97.0004	451.086
1580.61	282.965	286.084	203.74	275.857	266.566	210.634	339.224	145.846	390.573	202.971	293.026	376.657	293.615	211.169	157.201	340.507	278.994	184.611	151.179	316.688	208.222	186.993	425.534	249.398	309.476	272.346	173.907	363.783	180.347	119.456	292.714	150.882	336.409	217.929	191.439	250.275	210.906	349.745	272.101	224.67	305.147	183.794	190.319	297.738	220.051	182.598	342.88	97.0444	456.813
1581.89	276.811	279.258	193.765	282.197	256.756	197.473	339.455	160.016	407.529	212.984	287.147	371.061	289.352	221.02	168.908	341.215	287.022	187.13	157.254	326.465	219.32	191.651	464.134	240.642	312.457	283.628	176.052	340.63	184.948	115.977	289.532	155.837	335.909	221.504	200.161	256.158	204.264	331.658	280.167	213.862	290.822	194.001	200.947	286.648	195.37	199.258	338.298	99.7684	452.14
1583.17	253.058	278.192	188.269	287.472	250.147	179.769	341.024	168.987	390.886	238.197	274.227	376.804	284.77	224.471	168.772	337.123	281.442	186.849	164.528	332.043	218.659	193.033	457.534	232.687	317.539	278.111	171.636	359.077	184.349	111.098	300.67	166.552	329.729	229.799	205.084	254.041	196.661	327.972	291.033	201.935	303.697	187.007	211.175	280.037	184.289	189.518	329.909	104.332	429.467
1584.44	240.504	279.206	199.094	294.932	276.737	175.696	342.806	162.758	393.042	233.009	267.468	391.368	280.907	217.521	176.951	336.631	291.486	190.488	163.002	340.421	214.077	198.95	459.333	227.851	319.878	269.792	165.861	353.524	182.15	106.418	312.369	167.427	324.188	236.974	213.206	240.324	184.098	313.485	297.98	211.007	312.972	191.213	195.003	266.706	217.208	181.938	325.215	111.496	439.594
1585.72	255.951	281.58	186.878	301.608	272.528	179.727	345.804	167.729	387.999	219.822	258.709	393.584	273.604	198.972	187.65	312.939	303.042	197.247	162.076	344.767	232.736	191.26	460.333	228.056	319.763	274.674	157.766	359.972	195.151	115.339	320.787	169.022	318.568	239.67	210.328	267.807	176.095	300.198	302.126	207.48	337.847	193.42	194.431	254.575	214.927	186.598	317.47	119.78	462.52
1587	254.997	283.314	190.503	306.351	233.118	189.162	348.954	182.3	362.555	237.835	248.669	380.931	268.462	208.823	200.869	313.047	297.462	199.286	177.751	351.128	251.954	207.762	470.133	228.02	315.56	267.156	162.87	347.218	175.352	113.06	330.405	174.697	320.787	242.125	211.25	258.489	175.932	312.511	300.113	202.552	319.122	170.826	196.659	247.324	227.446	187.418	310.228	124.304	435.047
1588.28	255.644	287.527	197.167	316.975	238.909	199.456	351.435	185.67	345.511	239.047	240.709	388.439	261.959	214.674	179.565	307.155	304.23	201.005	166.225	354.018	257.732	216.956	448.333	234.704	316.263	268.038	172.135	369.265	170.353	122.381	345.224	178.932	318.447	242.42	200.172	267.172	180.009	321.224	297.539	196.785	313.596	167.032	212.887	251.113	249.565	198.318	302.147	129.148	418.773
1589.56	274.29	292.381	189.591	327.095	236.699	209.75	354.402	180.241	340.068	252.259	240.75	380.322	259.456	213.324	189.256	305.263	328.638	203.204	168.699	357.411	261.55	240.765	435.332	241.629	315.389	267.319	178.919	347.712	173.753	127.902	352.362	165.887	322.826	233.115	202.094	287.454	181.686	313.937	289.285	189.057	294.07	159.238	206.714	255.862	245.284	197.218	300.505	130.392	420.499
1590.83	277.336	296.035	184.096	336.318	220.889	214.519	356.154	168.012	319.824	246.671	237.35	363.385	255.594	207.575	196.931	307.171	333.39	196.523	173.973	356.997	271.248	239.375	421.931	243.833	314.865	266.601	187.703	335.759	161.954	124.023	357.5	166.762	319.366	226.13	197.616	276.937	190.563	312.65	283.512	183.569	282.145	130.244	231.342	269.171	232.203	210.758	296.876	133.676	412.225
1592.11	278.382	296.648	183.72	342.91	222.68	212.41	354.044	180.182	308.38	273.484	237.311	357.789	257.011	231.825	185.454	324.279	340.914	188.722	168.247	356.694	254.346	244.033	407.33	246.757	318.78	254.682	196.328	309.805	155.755	113.144	358.558	167.157	318.225	223.065	197.538	261.219	202.96	336.162	279.418	197.402	274.619	124.05	237.569	286.88	247.522	205.817	296.186	138.32	401.151
1593.39	290.229	302.542	183.825	350.425	230.87	207.354	347.983	173.953	309.736	245.896	242.231	378.4	260.588	225.276	184.813	324.186	350.454	186.361	151.722	361.096	244.725	236.595	393.929	252.882	324.798	260.363	194.152	319.852	141.556	116.664	355.376	155.312	309.405	224.241	206.26	255.102	208.797	330.075	278.204	191.634	271.893	125.057	248.597	302.589	243.241	211.677	293.313	142.043	436.478
1594.66	286.075	308.516	181.049	352.565	225.06	201.439	344.566	181.723	285.093	253.908	249.471	364.74	265.365	213.126	190.976	327.094	351.173	184.48	159.396	367.625	230.623	236.464	372.928	258.446	326.493	238.845	191.817	293.898	132.156	102.785	343.233	144.186	309.384	233.016	217.382	234.184	207.034	341.588	275.79	198.746	277.567	124.863	218.025	307.578	234.16	197.377	290.355	144.607	423.804
1595.94	285.521	306.489	183.873	355.097	220.05	201.909	339.873	184.294	280.849	241.92	249.111	374.263	270.143	222.177	177.231	341.402	342.317	182.519	142.27	375.89	225.201	232.05	381.927	265.93	328.773	248.926	192.361	276.344	129.957	107.906	332.051	151.781	309.364	252.111	215.904	217.266	206.63	345.1	277.377	216.499	290.041	123.869	227.052	308.327	250.279	201.316	283.338	147.851	422.329
1597.22	271.767	307.743	178.857	353.008	203.441	196.239	336.152	212.064	269.805	258.331	246.112	357.578	280.44	222.827	163.738	346.51	348.329	190.878	138.544	384.212	196.819	237.463	382.126	278.134	333.33	243.407	190.585	263.191	132.157	113.626	320.629	158.416	319.503	268.646	223.826	220.749	199.027	332.213	282.163	216.331	285.715	124.475	214.079	304.836	238.398	184.136	274.5	146.135	444.055
1598.49	278.413	311.957	181.842	353.076	191.231	190.815	336.11	199.835	272.361	231.143	240.552	344.421	282.977	207.077	168.389	336.218	349.805	197.237	150.218	392.141	193.637	233.805	391.924	286.978	334.675	240.288	186.01	286.437	121.958	118.947	316.807	164.81	327.642	284.621	226.948	211.031	186.944	298.925	287.989	207.483	257.789	112.28	219.507	297.745	205.317	181.115	266.138	144.138	430.581
1599.77	285.459	310.49	178.106	353.452	204.621	181.338	341.6	206.405	239.717	231.155	236.272	337.816	281.914	204.128	155.148	337.726	365.14	198.396	151.892	392.174	209.775	229.391	391.723	294.622	333.684	205.569	184.394	277.683	130.958	116.468	317.304	170.725	338.822	297.716	220.87	209.713	181.34	259.638	298.135	190.516	274.663	114.486	200.534	292.574	217.436	167.055	260.661	144.102	391.106
1601.04	293.305	306.864	185.89	357.103	189.611	178.001	342.227	209.775	235.473	216.367	234.712	357.672	284.451	220.778	149.215	346.433	362.332	196.515	139.166	389.463	230.672	224.22	395.921	297.866	338.3	218.049	177.578	282.129	133.559	123.188	322.202	173.28	345.201	306.971	215.392	197.995	183.737	248.35	309.962	183.628	281.936	130.292	216.361	293.323	218.755	148.674	256.191	145.266	400.431
1602.32	284.35	312.197	182.634	357.227	188.201	165.332	340.664	228.346	237.229	225.178	239.232	349.555	281.148	210.228	145.55	337.141	340.875	197.033	151.64	383.28	233.09	214.514	369.72	297.59	340.871	212.13	172.682	270.975	140.559	112.909	331.259	162.394	346.461	312.146	211.314	185.877	185.014	245.063	327.468	178.7	272.81	138.898	200.989	296.312	240.473	128.853	252.869	148.349	396.157
1603.59	298.196	312.81	177.779	363.034	186.391	160.153	337.308	247.716	223.785	211.99	252.232	364.874	273.365	214.878	143.145	340.049	331.767	194.672	155.314	377.434	257.628	219.675	361.918	300.354	341.165	218.61	165.787	266.621	134.76	116.63	341.357	169.989	339.16	317.16	204.836	184.559	191.25	245.775	340.254	175.452	267.683	166.304	190.816	298.661	261.792	141.432	251.816	153.873	361.482
1604.87	266.842	309.664	175.163	370.186	188.181	161.728	330.851	242.286	223.541	195.201	270.432	390.273	277.822	195.528	129.4	345.156	310.562	192.071	149.588	377.691	248.566	222.065	373.716	305.198	343.27	213.491	162.171	243.866	131.36	123.15	353.294	172.303	333.459	322.735	191.958	185.641	201.006	260.887	355.6	170.244	284.957	176.109	167.843	298.45	262.311	145.131	250.874	156.437	378.807
1606.14	232.288	305.637	179.907	380.529	147.971	177.179	319.561	248.456	253.697	197.612	288.792	385.684	288.199	204.578	137.075	343.064	289.106	194.99	158.062	385.228	235.304	228.99	345.114	306.122	350.163	235.171	154.795	222.312	128.36	124.471	366.351	162.378	327.119	328.47	197.479	193.923	208.763	285.599	368.626	186.876	254.23	154.315	182.07	296.719	248.03	157.95	248.924	159.88	384.532
1607.42	208.933	301.051	180.331	389.781	182.561	188.579	313.712	232.627	265.453	227.223	308.112	346.319	298.336	192.428	144.749	335.772	277.981	200.148	175.936	393.437	225.401	229.111	354.511	313.526	351.333	228.451	152.779	237.958	130.56	118.191	377.329	165.892	317.738	331.085	193.001	205.404	210.519	286.311	382.293	194.828	257.103	136.521	181.897	290.588	249.348	161.889	249.102	163.244	376.257
1608.69	197.179	292.144	187.955	406.424	170.75	209.925	312.332	219.997	268.009	226.835	329.112	355.841	309.353	189.478	147.132	341.079	279.708	203.387	177.61	407.19	221.099	236.037	361.909	325.73	354.722	232.532	151.083	242.003	111.161	125.112	386.226	171.087	310.438	332.42	197.923	209.286	216.516	281.423	390.919	193.541	281.976	132.726	205.324	284.377	220.267	168.228	249.561	168.287	369.982
1609.96	203.025	286.117	199.739	419.204	195.74	219.482	317.427	196.967	273.365	218.846	342.991	353.772	325.97	182.928	153.547	331.787	259.26	205.586	174.284	423.967	232.197	223.054	359.307	332.253	359.454	244.212	153.627	262.849	118.561	117.632	398.083	156.361	303.937	335.034	201.045	217.568	222.992	291.335	402.265	187.773	278.449	122.132	225.151	278.006	207.186	160.887	249.655	175.331	384.906
1611.24	234.47	284.571	210.883	434.728	203.13	223.39	327.082	211.537	235.921	237.657	349.111	350.695	336.667	211.978	168.026	328.295	257.459	212.425	179.358	434.192	240.494	226.452	335.505	344.377	364.128	247.492	151.211	278.094	134.361	115.553	405.3	160.356	298.396	335.089	223.366	222.65	226.988	296.847	409.851	194.605	297.322	133.937	248.578	278.515	236.105	164.586	249.637	188.454	363.831
1612.51	245.116	292.304	214.667	450.335	230.92	213.913	341.54	204.907	226.476	254.468	354.431	347.114	345.684	205.827	169.905	332.602	254.65	220.223	172.632	440.44	230.592	226.825	328.502	364.741	366.232	244.772	155.115	288.939	139.361	106.873	409.877	179.23	295.495	334.184	216.488	210.131	229.864	282.359	414.797	204.517	304.195	161.343	246.405	280.144	228.223	173.325	251.691	202.058	373.556
1613.78	246.961	302.597	219.732	468.351	221.11	203.945	357.275	228.277	223.432	247.679	354.471	363.441	348.62	208.077	164.727	325.11	255.369	228.662	162.106	450.329	219.57	235.514	339.899	378.544	367.869	248.452	155.179	285.784	146.361	115.593	420.374	178.424	296.755	337.439	228.41	188.413	233.86	256.671	415.663	207.429	316.668	169.148	247.432	280.253	213.942	184.463	253.633	217.221	379.28
1615.06	281.207	313.211	218.716	484.63	224.899	192.503	372.098	244.447	209.588	248.889	355.23	371.955	356.997	205.527	169.882	323.017	253.821	236.3	173.98	454.226	226.467	235.132	349.697	397.148	369.156	249.732	156.123	300.23	156.161	117.114	429.031	187.459	302.094	344.133	225.731	198.694	236.816	268.983	416.769	203.341	294.74	172.554	230.059	277.082	232.46	198.242	259.832	228.025	411.804
1616.33	280.252	325.264	214.34	502.03	207.889	199.604	386.465	256.617	222.144	267.3	357.99	381.73	366.014	222.976	176.297	334.925	253.784	244.179	167.654	455.715	208.445	244.829	343.493	421.831	374.297	243.411	158.027	292.674	173.961	127.234	436.408	204.413	310.553	354.028	217.053	184.576	238.253	265.694	413.315	212.693	296.813	170.759	215.486	278.231	215.779	206.26	271.238	240.188	406.728
1617.6	264.497	333.877	207.724	515.509	188.478	207.81	399.799	255.587	247.499	259.31	369.39	368.573	374.791	230.426	185.231	338.232	252.487	247.338	173.528	457.987	209.182	238.902	349.29	441.235	380.781	271.491	169.851	291.119	164.561	119.954	437.464	214.167	320.853	365.202	202.174	202.857	239.609	245.206	410.821	211.125	259.685	167.364	213.312	277.3	231.098	208.279	284.856	248.871	426.052
1618.87	295.942	337.21	202.548	525.993	207.868	228.542	414.439	267.757	244.855	238.521	387.429	378.095	382.928	219.476	180.558	342.54	244.89	243.056	177.202	460.428	211.88	241.543	365.887	450.078	386.156	289.17	180.075	300.364	155.561	120.675	439.481	222.961	326.112	378.697	199.296	194.338	242.325	271.918	412.167	208.997	262.958	162.77	221.539	271.489	229.216	193.737	301.806	261.555	426.177
1620.14	308.988	340.063	182.651	535.636	187.257	252.712	430.721	261.127	241.01	209.732	407.389	388.878	395.704	194.925	182.689	341.047	242.081	244.775	180.476	460.909	205.897	233.096	348.884	461.402	401.283	286.45	198.059	292.809	161.761	116.995	437.177	247.356	337.291	391.312	186.017	239.819	252.4	289.429	415.993	213.868	253.43	163.375	214.566	271.278	253.735	189.995	319.288	278.198	428.3
1621.42	286.833	348.116	187.395	544.299	185.047	274.058	450.104	250.497	256.766	188.542	422.548	366.396	406.961	196.375	192.127	358.754	241.792	247.373	162.75	468.109	186.754	244.558	351.081	462.325	418.337	288.929	209.643	280.054	166.761	114.515	436.314	253.27	343.83	400.406	192.939	236.501	258.796	275.341	415.739	209.22	253.902	171.18	212.392	275.146	223.853	194.654	336.014	303.361	419.624
1622.69	318.278	359.529	192.299	555.511	184.436	285.334	468.241	245.467	237.322	183.352	442.268	369.367	412.858	172.224	195.266	349.862	241.502	252.692	171.824	478.502	204.012	241.403	383.277	455.089	429.61	292.208	218.906	284.898	152.56	122.436	432.97	261.344	353.09	405.581	196.66	266.382	265.592	266.852	413.885	208.492	246.374	181.385	209.819	281.095	236.772	200.992	350.948	326.805	421.348
1623.96	343.723	372.782	196.883	568.234	203.026	307.785	487.168	263.236	236.277	183.362	458.067	368.557	419.954	159.673	189.584	367.769	251.545	259.45	176.497	487.998	202.789	249.336	367.473	447.132	441.935	273.887	222.89	290.143	168.76	138.356	433.627	265.098	365.309	409.875	195.782	274.663	273.508	272.363	407.391	207.764	270.446	199.19	226.045	289.124	212.89	202.29	372.098	357.728	419.472
1625.23	307.968	389.715	206.747	578.242	206.015	322.5	503.997	257.406	242.033	198.173	459.626	368.252	427.851	167.123	191.463	363.277	256.044	269.648	190.771	498.951	220.046	247.441	376.47	443.895	459.865	272.366	233.434	288.987	170.96	148.476	433.803	271.492	386.008	411.13	207.503	292.144	280.304	267.474	393.857	201.996	276.518	198.595	245.472	310.033	206.608	216.548	395.992	385.731	431.195
1626.5	331.413	402.008	227.171	583.153	224.605	339.179	514.989	249.576	258.188	220.583	465.986	353.33	437.427	191.372	192.081	384.584	259.283	264.727	197.845	513.095	228.343	253.106	363.466	437.538	471.196	294.445	239.337	279.031	159.96	156.396	429.579	271.646	397.987	410.224	208.425	293.225	282.939	260.986	370.723	197.908	257.39	201.601	280.498	336.222	195.527	233.206	423.778	410.614	414.919
1627.77	332.858	408.861	238.155	578.713	253.194	362.858	523.945	270.146	257.144	221.393	470.265	357.812	442.124	198.421	183.628	396.291	268.318	265.325	211.519	523.88	243.64	238.611	354.062	431.342	480.367	287.324	252.681	297.476	175.759	176.516	425.516	277.8	414.366	410.678	209.546	319.906	286.535	274.097	345.429	213.979	260.662	205.805	286.725	363.131	233.245	238.104	453.552	430.417	391.442
1629.04	314.303	409.394	237.778	563.968	256.183	391.694	528.584	260.315	265.299	218.203	464.544	348.435	448.58	214.67	185.254	406.599	279.872	260.003	227.793	532.536	236.818	232.18	336.658	434.185	492.107	282.603	269.385	282.32	205.559	170.636	423.932	309.634	428.425	409.693	215.668	305.387	290.611	272.408	326.215	219.411	291.933	200.81	289.351	380.2	213.763	223.322	484.502	451.781	389.965
1630.31	318.947	404.887	243.642	539.648	255.172	402.479	528.085	243.685	260.654	222.213	448.264	367.785	450.557	207.72	200.993	429.906	293.443	256.442	237.066	552.112	245.115	240.617	355.253	433.428	497.715	295.882	285.288	261.164	191.759	182.157	422.748	308.588	435.285	406.547	231.389	301.668	290.366	289.119	306.601	226.523	292.805	190.215	279.978	391.829	247.482	240.46	504.112	459.784	382.488
1631.58	369.592	391.9	258.946	508.495	238.162	411.299	522.266	268.655	267.61	251.022	438.303	362.691	443.493	204.369	225.299	445.813	303.486	254.8	254.14	570.849	244.732	251.826	364.649	436.751	495.439	311.16	290.072	260.008	213.558	191.477	413.084	312.822	435.664	403.961	234.71	331.549	287.962	271.03	286.667	243.155	312.477	220.02	294.204	392.498	286	260.478	510.534	460.467	388.211
1632.85	389.437	385.153	276.49	474.626	247.951	413.119	513.012	273.224	262.565	264.232	414.742	378.261	426.19	205.418	248.094	468.32	323.104	260.198	265.014	583.985	264.789	269.083	377.645	440.314	487.382	298.439	293.176	266.052	239.758	214.397	409.18	321.616	437.243	399.536	260.632	344.629	278.517	292.941	272.333	249.706	359.748	227.025	276.03	383.086	316.918	268.495	508.304	456.11	437.134
1634.12	410.082	373.126	293.554	444.762	249.74	405.975	497.313	271.394	257.12	267.842	397.821	389.8	412.806	208.867	271.392	478.028	339.195	258.717	292.888	593.369	270.006	285.08	389.841	446.837	473.134	326.517	296.439	255.696	235.557	220.717	402.156	345.05	436.422	393.51	281.953	352.91	270.433	274.852	258.879	243.938	385.42	229.63	314.256	370.475	313.037	291.153	496.889	444.713	451.657
1635.39	414.727	354.139	328.217	414.393	261.129	390.112	477.115	294.363	273.276	298.651	385.7	392.014	391.663	224.316	293.431	498.735	368.137	259.715	312.961	597.769	283.343	289.737	403.636	439.6	454.564	329.396	289.783	271.74	225.757	238.837	392.572	336.324	432.721	388.204	306.474	387.591	256.908	286.363	237.505	254.41	393.491	240.635	340.883	360.024	365.955	332.531	473.323	423.916	474.18
1636.66	426.571	341.872	369.121	385.228	288.918	381.372	453.694	311.733	322.631	325.861	386.699	380.62	365.479	244.964	313.705	487.642	366.336	260.873	320.235	585.426	316	304.978	389.831	430.283	434.184	343.074	282.486	307.783	245.956	253.757	381.308	362.877	422.38	383.459	324.395	418.271	240.983	292.273	216.531	274.681	409.162	260.039	371.509	347.813	372.873	349.908	447.209	405.159	526.702
1637.93	424.416	333.204	398.345	362.392	316.307	372.017	429.423	306.702	344.786	325.07	384.978	398.458	342.815	288.013	333.727	525.749	389.23	263.151	327.909	573.754	339.697	320.975	366.026	407.846	413.571	366.352	279.43	313.027	261.355	272.677	377.803	383.191	407.479	378.713	351.717	435.752	223.139	310.984	204.277	264.993	391.633	267.444	373.735	337.522	360.591	374.725	422.523	389.802	514.425
1639.19	452.26	316.297	433.648	337.455	360.896	362.172	404.847	330.072	368.141	350.679	389.497	429.652	327.512	334.662	350.725	532.856	404.312	272.31	362.582	560.178	357.794	331.176	362.221	386.929	393.015	380.43	273.973	340.67	276.355	296.997	370.539	403.265	393.698	371.567	373.838	466.032	208.814	327.295	197.142	272.384	361.704	293.249	437.961	325.071	375.11	407.703	396.437	368.645	505.748
1640.46	496.505	306.19	469.592	310.895	368.285	350.361	377.961	340.641	414.296	412.689	383.056	444.97	308.928	348.111	371.504	542.363	423.427	279.708	376.856	546.602	389.051	359.016	386.416	359.852	375.03	405.308	260.837	359.114	312.954	318.117	361.994	437.979	378.077	361.141	397.159	499.113	194.169	375.205	193.288	287.896	363.375	316.654	465.787	307.02	403.628	436.6	368.307	347.408	532.27
1641.73	531.949	304.083	502.176	289.71	407.674	337.937	355.422	363.61	436.452	430.698	381.575	463.06	297.304	351.56	411.182	570.47	426.917	286.066	404.13	533.082	425.068	400.465	402.611	338.935	357.103	431.786	258.98	397.157	345.553	363.437	351.45	471.732	363.736	349.435	430.88	538.193	183.204	398.316	195.674	301.728	378.646	333.658	517.613	294.248	438.146	456.617	345.356	326.571	549.192
1643	562.993	297.255	546.119	271.129	425.063	320.723	338.233	376.18	426.607	461.907	371.534	490.222	292.24	404.208	442.796	594.178	441.243	288.024	437.803	523.314	438.684	421.754	427.206	315.777	338.183	441.463	252.483	384.4	385.352	390.556	338.265	496.606	361.876	335.249	470.801	550.473	178.639	422.626	204.22	306.879	384.716	360.663	547.038	286.517	461.464	489.114	322.742	304.974	510.514
1644.27	609.638	287.468	571.823	252.241	434.052	307.193	324.267	381.149	438.362	484.716	367.173	509.572	294.217	401.657	477.647	608.285	448.009	282.702	472.477	505.538	466.581	429.687	490.2	302.14	315.875	455.141	246.147	404.043	393.152	423.276	320.681	507.56	364.095	317.543	502.922	581.954	177.035	451.337	206.126	331.911	413.587	380.867	604.064	277.186	528.782	502.892	299.904	277.617	535.036
1645.53	632.282	281.601	597.526	238.896	438.241	291.207	312.124	398.918	464.117	484.325	368.171	505.989	292.273	393.106	513.252	630.192	445.704	268.66	500.551	487.65	489.718	449.464	530.395	281.383	299.116	528.019	244.29	405.287	394.551	441.796	301.096	527.633	359.834	303.837	523.443	601.034	174.31	466.447	202.672	375.142	440.058	381.472	628.29	271.695	557.3	526.989	276.534	254.379	540.758
1646.8	651.726	269.013	611.87	229.051	472.429	278.414	304.724	402.287	452.272	475.934	376.05	500.391	294.089	408.954	554.401	648.699	440.374	255.498	509.024	473.345	514.815	457.9	529.389	263.505	285.277	543.697	247.793	437.73	387.95	465.116	280.312	517.707	354.453	293.492	528.764	607.714	166.465	487.157	198.977	396.814	451.728	399.676	661.316	273.644	590.218	546.766	257.335	232.782	556.88
1648.07	669.57	253.706	638.533	219.431	475.818	265.375	298.692	404.057	464.427	480.742	373.369	499.581	295.425	441.202	563.042	656.406	439.58	237.536	505.498	460.385	521.991	460.289	528.783	242.028	271.379	552.174	242.256	416.572	388.949	474.836	257.847	516.42	346.432	282.426	547.485	581.994	160.14	481.067	196.003	428.285	450.998	427.88	652.742	269.432	587.936	560.543	238.109	216.105	555.002
1649.33	694.215	233.518	631.437	209.81	500.807	253.196	289.773	401.426	495.782	480.351	370.848	480.123	298.441	443.051	561.855	655.713	454.158	216.294	510.771	450.113	525.528	461.418	549.378	230.151	260.869	585.851	243.28	426.615	386.348	481.756	245.142	495.934	328.971	271.36	550.807	597.074	153.255	499.378	191.429	447.156	434.269	407.685	663.767	261.461	564.854	583.44	221.095	197.388	569.924
1650.6	715.259	213.331	633.94	198.621	498.996	232.176	279.941	399.195	495.937	452.76	359.526	468.224	293.697	445.299	556.132	636.62	465.712	198.412	494.845	445.721	517.304	474.138	530.372	212.993	257.775	608.729	238.543	417.858	398.947	482.675	234.837	496.568	313.51	264.533	538.728	577.354	146.689	502.088	184.455	477.228	445.539	406.689	658.793	255.49	536.972	596.976	206.572	182.231	549.645
1651.86	695.103	197.063	629.884	188.104	493.984	213.979	272.358	366.164	478.092	452.769	339.325	452.294	290.153	458.348	552.929	635.927	477.266	179.01	473.718	439.872	519.441	482.323	524.566	206.876	249.309	531.206	226.926	405.101	391.946	477.595	225.732	469.361	305.489	255.067	535.848	552.434	142.604	503.998	180.12	478.739	444.009	412.494	642.619	249.679	495.49	608.113	193.702	166.713	532.167
1653.13	683.347	188.636	614.307	176.888	484.573	196.151	264.381	356.333	469.046	431.177	311.443	444.68	280.449	476.196	542.417	611.033	474.96	158.248	471.792	430.272	501.137	475.892	510.759	200.358	236.112	501.683	209.389	373.543	396.945	466.315	217.427	449.114	295.227	244.721	537.769	526.714	139.319	479.108	181.386	499.291	421.279	399.898	622.844	243.308	434.808	600.29	180.579	152.196	473.888
1654.39	671.191	180.848	559.691	164.075	465.961	184.955	254.153	331.702	462.801	411.985	286.042	420.685	269.145	454.844	526.866	577.34	463.078	145.406	460.465	425.04	494.594	443.252	476.953	198.24	226.886	512.16	191.692	356.786	375.944	428.434	214.802	402.708	285.446	233.175	508.69	498.194	132.354	477.418	181.452	484.002	394.949	364.502	592.67	236.456	392.926	593.907	170.089	134.759	458.009
1655.66	635.835	181.781	526.034	154.23	410.55	173.758	246.419	317.471	414.156	386.794	265.76	409.039	254.401	418.292	499.471	547.847	432.548	136.404	426.339	420.479	476.291	427.749	433.947	192.043	219.529	479.837	167.355	354.828	339.742	405.554	201.297	378.141	283.665	221.229	467.211	444.074	124.028	441.728	176.717	490.553	422.219	365.106	557.295	230.805	367.444	583.203	160.159	121.641	445.731
1656.92	593.679	183.753	494.297	148.474	390.738	174.841	239.262	306.04	387.111	396.802	245.639	374.964	246.857	388.941	479.888	516.154	402.521	128.842	402.012	417.599	447.627	401.913	388.14	190.325	210.128	413.913	150.458	320.871	312.741	373.874	185.792	342.535	278.604	204.963	441.932	399.554	109.783	402.838	181.343	463.785	388.688	341.71	514.721	221.634	307.962	563.38	150.06	110.324	413.452
1658.19	567.523	186.126	441.441	140.841	328.127	175.433	232.774	304.609	349.266	364.01	224.237	344.418	243.473	351.589	438.632	464.861	365.943	124.4	363.886	418.134	394.323	356.17	361.134	179.167	203.18	419.19	139.242	286.513	298.54	335.593	172.446	297.088	268.263	192.377	406.653	362.234	96.0177	359.947	181.489	429.176	360.758	315.514	459.346	211.503	259.68	527.956	141.586	104.047	401.173
1659.45	536.966	179.618	393.704	132.172	283.915	169.885	227.167	279.578	322.62	351.618	213.955	324.707	247.369	315.437	398.133	416.568	339.445	122.197	327.559	422.478	350.82	332.35	357.327	169.45	202.773	399.267	131.785	274.555	261.939	291.313	163.421	264.361	260.242	175.63	361.974	310.913	88.8122	335.857	174.194	395.687	354.028	287.318	400.771	199.531	228.197	517.492	134.119	96.9293	396.094
1660.72	502.01	176.71	365.807	125.939	249.304	161.267	222.594	265.747	289.575	302.426	204.634	298.444	250.225	288.885	360.658	369.675	306.647	115.835	286.233	418.421	308.996	314.327	351.92	160.212	200.73	341.743	126.247	258.197	218.937	265.232	150.955	239.074	253.021	159.204	323.495	278.393	82.4067	311.367	162.1	377.038	317.297	259.522	385.397	188.6	207.115	491.669	124.217	93.9319	370.614
1661.98	456.254	172.443	325.431	119.315	226.692	158.789	216.836	226.716	258.13	298.834	188.192	279.49	259.481	238.333	339.059	341.181	302.072	114.433	252.906	413.413	256.812	270.599	315.713	156.414	194.95	290.22	123.51	228.639	181.936	228.152	142.09	206.588	240.44	146.618	302.215	242.272	76.9612	275.676	151.686	347.75	262.166	232.526	351.622	174.709	153.233	465.845	114.79	90.3745	325.535
1663.25	392.097	172.095	271.454	110.534	210.48	147.224	210.409	198.884	244.684	263.242	175.59	256.503	259.457	228.181	286.463	310.088	286.662	110.791	216.98	402.188	215.269	236.448	326.306	149.976	187.593	267.096	117.173	219.081	156.135	199.872	136.664	174.101	232.819	136.592	281.336	229.752	78.1556	236.386	131.991	328.541	240.636	198.33	304.247	164.498	138.151	441.221	104.832	86.817	326.456
1664.51	349.941	163.987	237.637	105.141	211.069	136.764	199.786	182.653	221.639	240.45	169.549	229.484	253.512	211.629	273.432	285.995	278.811	108.588	192.653	394.043	191.365	221.196	303.699	146.418	181.637	237.973	109.556	225.523	137.933	174.391	133.479	168.734	227.278	124.645	254.857	205.231	76.79	228.295	120.057	326.132	218.305	175.334	299.272	156.446	132.668	423.797	96.5532	79.7795	301.376
1665.77	284.585	167.48	213.74	103.108	183.257	135.022	189.832	168.022	196.594	214.458	152.227	214.058	242.528	172.676	246.289	272.902	265.669	104.706	168.126	377.219	169.981	182.76	254.692	148.14	170.601	211.649	103.459	189.565	132.532	170.511	126.933	137.687	217.896	117.099	240.378	183.511	73.9044	205.005	110.602	304.683	204.374	148.738	281.098	144.635	129.986	390.053	89.0586	76.462	297.497
1667.04	254.828	168.172	181.684	102.251	159.445	128.737	179.483	158.191	173.948	225.265	132.745	214.507	237.464	145.724	221.665	255.408	263.362	103.384	150.6	369.018	139.357	175.573	222.884	146.822	159.273	178.525	98.402	170.406	138.33	150.43	122.788	122.96	209.715	113.873	210.698	162.99	75.1787	195.714	107.308	278.194	192.043	148.942	246.923	133.944	93.7039	376.469	83.524	71.3045	269.217
1668.3	223.872	165.984	162.747	100.331	145.233	119.382	169.164	185.559	176.903	186.873	118.303	201.348	218.48	163.172	199.562	229.715	263.072	96.8615	131.473	358.801	140.093	176.449	243.477	140.225	152.441	165.801	97.7448	158.048	140.129	138.349	118.962	109.194	205.854	110.326	195.419	142.069	73.0129	170.423	106.414	239.665	180.112	129.946	238.348	129.973	89.8216	328.325	80.0334	69.0269	290.137
1669.56	205.315	161.636	153.09	101.266	121.821	110.764	161.065	166.928	158.657	167.68	106.421	201.545	205.735	126.62	204.675	206.222	240.353	87.2992	111.946	355.528	135.789	176.065	209.269	137.706	144.734	152.677	93.9677	148.889	117.927	122.669	115.296	106.467	195.513	109.74	177.54	113.948	71.0071	183.933	112.239	213.736	164.581	126.95	220.573	123.761	99.5392	306.581	79.8468	68.7893	283.857
1670.82	175.958	159.608	136.073	99.7369	104.01	108.409	159.471	133.497	148.412	160.088	93.4992	207.538	194.431	116.067	182.823	185.128	225.447	72.8568	106.62	349.287	140.166	160.058	181.462	140.868	138.195	127.153	86.5104	148.131	107.726	105.188	105.55	99.4197	185.652	109.633	153.46	94.2277	73.0813	152.642	109.825	188.927	159.05	117.953	185.998	114.27	115.257	276.437	78.7922	70.7117	290.777
1672.09	161.402	152.46	120.976	96.5841	88.1977	104.457	157.786	134.865	145.766	149.295	92.8172	181.779	185.847	115.115	170.548	166.235	216.84	61.5344	93.6932	349.822	136.702	167.99	177.654	136.11	132.94	107.228	75.2932	148.172	93.9239	84.9077	100.444	99.0927	184.11	113.847	138.581	87.7068	73.9554	134.151	106.53	175.599	155.919	129.757	166.623	109.019	97.7744	245.813	76.4775	71.5541	271.697
1673.35	147.245	144.432	119	91.5273	99.5858	106.891	159.323	103.834	142.32	119.302	95.6552	149.972	170.862	103.763	165.077	163.942	207.729	48.292	82.1665	346.662	132.118	158.03	165.046	131.832	129.262	116.504	62.5559	116.614	79.7222	72.027	93.738	93.4857	180.969	114.3	139.902	83.9859	68.8295	116.46	102.676	161.15	153.587	104.361	158.448	101.687	93.892	215.188	75.3388	69.6365	270.617
1674.61	133.088	141.204	102.143	85.8544	69.7737	112.517	162.441	66.0023	135.275	98.9093	97.3731	124.465	167.078	72.8099	152.045	158.648	182.743	35.1295	84.8397	343.501	125.574	150.086	126.837	127.794	126.518	115.779	46.6186	106.255	77.9204	65.3463	86.7119	79.7186	169.748	113.394	122.222	75.8647	70.0235	124.769	96.9812	161.541	132.456	104.164	143.472	87.796	105.61	198.484	71.7082	65.3988	247.937
1675.87	118.531	137.737	96.4858	80.4056	65.1617	123.793	162.428	77.3709	129.029	109.317	96.531	113.322	162.894	79.4575	136.998	160.555	178.42	25.4071	77.113	328.636	114.83	139.875	141.03	119.516	131.834	90.255	36.6012	99.096	92.5187	71.6656	79.8458	64.5116	162.447	107.047	114.343	59.7439	69.5375	105.878	88.0067	162.492	137.724	84.7678	139.697	76.9447	100.527	176.02	66.8455	56.5211	218.056
1677.13	116.375	139.549	102.189	78.3727	54.1497	126.963	157.551	78.3393	131.583	99.7235	96.0888	98.9031	162.149	58.1048	132.534	143.861	167.041	24.0046	67.1863	306.099	90.0854	138.987	154.821	105.077	136.449	89.5303	29.0639	79.5369	86.7169	70.9849	79.5396	54.5845	156.986	98.7808	116.663	45.2227	64.3315	113.787	84.3122	146.923	146.193	85.7713	137.522	66.0134	59.8446	159.555	61.2827	49.2034	204.576
1678.39	123.818	138.481	87.5719	78.2999	68.7376	125.59	152.431	77.7078	141.738	80.5305	91.0866	106.912	159.725	62.3522	130.843	137.768	154.15	21.8821	62.0595	277.177	88.0213	121.719	153.013	95.1192	144.509	85.6057	23.9265	71.9779	87.3151	57.7042	75.8733	55.2173	151.284	86.8342	104.184	47.1016	58.8854	135.296	81.0177	132.473	127.061	69.5748	132.547	56.5221	60.3621	144.291	57.008	42.2857	194.295
1679.65	104.061	139.893	79.515	79.515	54.9255	119.919	144.3	81.0762	124.292	78.1375	84.0044	113.409	159.3	74.1996	118.063	135.674	140.755	20.3196	59.7328	243.776	82.0372	116.799	160.404	87.1608	149.241	74.881	22.5491	90.8189	98.3133	59.6234	76.3669	52.9702	145.263	79.4476	98.9041	51.3805	58.9592	127.205	74.2831	142.384	126.329	63.7783	113.971	55.6708	47.6796	139.826	50.8012	40.3279	204.015
1680.91	94.7038	134.664	73.3779	85.0421	78.3132	104.915	135.471	94.8445	121.646	98.1441	76.9221	108.566	157.036	81.2468	111.836	116.781	130.384	22.437	57.406	207.183	67.373	117.675	168.196	80.3224	148.658	60.5559	22.2916	97.6595	91.3113	57.1426	82.8605	51.923	149.162	73.9809	96.4245	56.8592	56.793	128.313	70.5085	138.855	132.397	53.1817	95.396	63.0594	58.997	125.761	46.7785	37.8101	176.134
1682.17	81.7467	125.916	72.5209	87.3492	81.701	90.7707	129.652	84.2128	113.8	78.1508	68.4798	95.4063	151.571	73.894	116.696	108.487	124.045	30.0744	61.4792	182.126	85.4687	108.723	153.187	76.684	142.236	67.0309	19.3142	96.9001	71.5093	44.0618	90.394	46.7957	150.98	71.4743	91.5449	73.1378	51.1068	123.422	69.534	126.926	132.065	55.785	96.8206	67.5681	47.1144	113.136	42.8677	40.3323	187.853
1683.43	72.7896	110.928	70.5439	86.4643	64.2888	75.6439	126.598	86.3811	127.555	104.157	59.7175	86.531	143.547	89.7412	112.485	107.394	116.698	31.7118	61.3524	164.237	90.4045	110.859	144.578	77.6856	131.9	82.3058	22.3367	89.3407	62.1073	31.381	90.8875	32.7885	150.879	73.6076	88.8653	63.8165	50.1405	112.13	67.0394	126.197	94.9328	43.1884	63.4451	77.7567	48.4318	99.5515	40.2169	37.8145	165.572
1684.69	73.4325	99.1402	86.0069	83.0875	54.0765	64.6923	123.575	66.9494	104.909	132.964	45.8351	69.3397	133.762	86.3883	91.1372	116.3	104.059	34.3892	62.0256	153.123	93.3802	117.532	157.169	75.8071	118.294	94.7808	27.0391	80.9814	53.5053	36.1001	89.7009	28.1412	142.218	76.3009	94.3857	53.6951	45.5742	78.8391	66.3048	122.668	74.2007	35.3917	44.0697	86.6654	27.3492	89.5667	37.846	34.4966	159.291
1685.95	77.6755	84.392	81.7899	78.2825	47.8643	61.8455	121.039	71.9178	110.263	134.971	35.3927	58.1964	120.937	75.4355	87.1777	102.207	105.028	39.7866	56.8987	146.042	99.996	117.4	138.96	74.7286	108.484	112.456	33.7416	77.422	44.1034	30.8193	84.1943	17.254	140.516	74.2741	86.7061	21.9738	39.6479	72.3477	64.4502	97.0187	60.2687	58.795	45.0942	91.494	32.2667	76.2219	35.6432	29.7387	121.81
[truncated: 256 more rows]
[truncated: 141 more columns]

## Sheet: Fig.2b
sample: equal molar (10 nM) of MB and NBA mixed solution					integration time: 1 s
[truncated: 1,077 more rows]

## Sheet: Fig.2d
sample: 10 nM NBA mixed with 100 nM MB solution				integration time: 1 s
[truncated: 1,077 more rows]

[truncated: 6 more sheets: Fig.3a, Fig.3b, Fig.4c, Fig.4h, Fig.5c, Fig.5h]
